# Supplementary material for: Microbial communities across activated sludge plants show recurring species-level seasonal patterns
Source: ISME Commun. 2022 Feb 18;2:18. doi: 10.1038/s43705-022-00098-4 (PMC9723569; doi:10.1038/s43705-022-00098-4)
Supplement: Supplementary file 2 — Dataset1 [file 43705_2022_98_MOESM2_ESM.xlsx]

## Sheet: supplementary_file_s1
Plant	Kingdom	Phylum	Class	Order	Family	Genus	Species	Species_rename	type	guild	Season_cohort	strength	Abundance	p.val.BH	detrended_mean	amp	amp_95ci	phase_rad	phase_95ci_rad	phase_weeks	phase_95ci_weeks	Fs
Aalborg E	k__Bacteria							k__Bacteria__ASV41121	ambiguous	others	Non-significant	NS	0	0.24716	8.9e-06	0.0167	0.0177	3.1136	1.0586	26	9	0.1696
Aalborg E	k__Bacteria							k__Bacteria__ASV541	disappearing	others	Winter_cohort	Weak	0.029526	0.00478209	0.0006016	0.1136	0.0463	0.3494	0.4078	3	3	0.1818
Aalborg E	k__Bacteria							k__Bacteria__ASV899	disappearing	others	Non-significant	NS	0.0176457	0.0134762	0.0007482	0.0761	0.0375	0.75	0.4935	6	4	0.1299
Aalborg E	k__Bacteria	p__Abditibacteriota	c__Abditibacteria	o__Abditibacteriales	f__Abditibacteriaceae	g__Abditibacterium	s__midas_s_17539	s__midas_s_17539	ambiguous	others	Non-significant	NS	0.00632871	0.0119196	0.0002822	0.139	0.067	0.5246	0.4821	4	4	0.2065
Aalborg E	k__Bacteria	p__Acidobacteriota	c__Blastocatellia	o__11-24	f__midas_f_1424	g__midas_g_1424	s__midas_s_1424	s__midas_s_1424	growing	others	Autumn_cohort	Moderate	0.00364405	9.15156e-06	-0.0005788	0.2807	0.0408	5.1356	0.1455	43	1	0.4848
Aalborg E	k__Bacteria	p__Acidobacteriota	c__Blastocatellia	o__11-24	f__midas_f_1424	g__midas_g_1424	s__midas_s_8840	s__midas_s_8840	growing	others	Autumn_cohort	Moderate	0.00192793	0.000109295	-0.000687	0.2381	0.053	5.2165	0.2224	43	2	0.424
Aalborg E	k__Bacteria	p__Acidobacteriota	c__Blastocatellia	o__11-24	f__midas_f_1424	g__midas_g_6372	s__midas_s_6372	s__midas_s_6372	ambiguous	others	Autumn_cohort	Strong	0.00260957	0.000866174	-0.0002841	0.3704	0.1141	4.9266	0.3081	41	3	0.635
Aalborg E	k__Bacteria	p__Acidobacteriota	c__Blastocatellia	o__Blastocatellales	f__Blastocatellaceae	g__Blastocatella		g__Blastocatella__ASV1247	growing	others	Non-significant	NS	0.00733541	0.415226	-0.0002059	0.0392	0.0542	3.8233	1.383	32	11	0.1349
Aalborg E	k__Bacteria	p__Acidobacteriota	c__Blastocatellia	o__Blastocatellales	f__Blastocatellaceae	g__Blastocatella	s__midas_s_893	s__midas_s_893	growing	others	Summer_cohort	Weak	0.0143526	0.000743603	-2.72e-05	0.1878	0.0566	3.3609	0.3011	28	2	0.3117
Aalborg E	k__Bacteria	p__Acidobacteriota	c__Blastocatellia	o__Blastocatellales	f__Blastocatellaceae	g__JGI_0001001-H03	s__midas_s_170	s__midas_s_170	growing	others	Spring_cohort	Strong	0.214095	2.98692e-05	0.0011571	0.284	0.0512	1.9349	0.1803	16	1	0.5835
Aalborg E	k__Bacteria	p__Acidobacteriota	c__Blastocatellia	o__Blastocatellales	f__Blastocatellaceae	g__JGI_0001001-H03	s__midas_s_518	s__midas_s_518	growing	others	Summer_cohort	Weak	0.0228493	0.000827313	-0.0008348	0.1457	0.0446	3.7247	0.306	31	3	0.2617
Aalborg E	k__Bacteria	p__Acidobacteriota	c__Blastocatellia	o__Blastocatellales	f__Blastocatellaceae	g__Stenotrophobacter	s__midas_s_1188	s__midas_s_1188	growing	others	Autumn_cohort	Moderate	0.0341683	5.3843e-06	-0.0006919	0.2359	0.0309	6.1093	0.131	51	1	0.4743
Aalborg E	k__Bacteria	p__Acidobacteriota	c__Blastocatellia	o__Blastocatellales	f__Blastocatellaceae	g__Stenotrophobacter	s__midas_s_144	s__midas_s_144	growing	others	Winter_cohort	Weak	0.0210239	0.00218003	3.63e-05	0.1354	0.0483	0.644	0.357	5	3	0.2032
Aalborg E	k__Bacteria	p__Acidobacteriota	c__Blastocatellia	o__DS-100	f__midas_f_502	g__midas_g_502	s__midas_s_502	s__midas_s_502	growing	others	Autumn_cohort	Strong	0.047619	1.78228e-06	-0.0017742	0.3797	0.0394	5.1257	0.1039	42	1	0.5577
Aalborg E	k__Bacteria	p__Acidobacteriota	c__Holophagae	o__Holophagales	f__Holophagaceae	g__Geothrix	s__midas_s_201	s__midas_s_201	growing	others	Autumn_cohort	Weak	0.0467161	0.00360961	-0.000655	0.1941	0.0754	5.1581	0.3888	43	3	0.2513
Aalborg E	k__Bacteria	p__Acidobacteriota	c__Holophagae	o__Holophagales	f__Holophagaceae	g__Geothrix	s__midas_s_2930	s__midas_s_2930	ambiguous	others	Autumn_cohort	Moderate	0.0119686	1.35435e-05	-0.0021886	0.3575	0.0564	4.7799	0.1577	40	1	0.4641
Aalborg E	k__Bacteria	p__Acidobacteriota	c__Holophagae	o__Holophagales	f__Holophagaceae	g__Geothrix	s__midas_s_443	s__midas_s_443	growing	others	Non-significant	NS	0.196751	0.0731085	-5.54e-05	0.1148	0.0822	4.6892	0.7154	39	6	0.2416
Aalborg E	k__Bacteria	p__Acidobacteriota	c__Holophagae	o__Holophagales	f__Holophagaceae	g__midas_g_201	s__midas_s_3236	s__midas_s_3236	growing	others	Autumn_cohort	Weak	0.0429672	0.00685733	-2.03e-05	0.219	0.0952	4.9342	0.4348	41	4	0.3377
Aalborg E	k__Bacteria	p__Acidobacteriota	c__Holophagae	o__Holophagales	f__Holophagaceae	g__midas_g_201	s__midas_s_47473	s__midas_s_47473	ambiguous	others	Summer_cohort	Weak	0	0.00317076	-0.0003911	0.1237	0.047	4.436	0.3799	37	3	0.2436
Aalborg E	k__Bacteria	p__Acidobacteriota	c__Holophagae	o__Holophagales	f__Holophagaceae	g__midas_g_201	s__midas_s_8012	s__midas_s_8012	ambiguous	others	Summer_cohort	Moderate	0.00320631	0.000131252	-0.0009578	0.3712	0.085	4.5575	0.2289	38	2	0.5346
Aalborg E	k__Bacteria	p__Acidobacteriota	c__Holophagae	o__Subgroup_7	f__midas_f_973	g__midas_g_973	s__midas_s_973	s__midas_s_973	growing	others	Summer_cohort	Moderate	0.100835	0.000330406	-0.0001914	0.1765	0.0466	4.0333	0.264	33	2	0.399
Aalborg E	k__Bacteria	p__Acidobacteriota	c__Thermoanaerobaculia	o__Thermoanaerobaculales	f__Thermoanaerobaculaceae	g__Subgroup_10	s__midas_s_1103	s__midas_s_1103	growing	others	Autumn_cohort	Moderate	0.00731449	3.37976e-05	-0.0012469	0.2844	0.0523	5.0208	0.1841	42	2	0.4122
Aalborg E	k__Bacteria	p__Acidobacteriota	c__Thermoanaerobaculia	o__Thermoanaerobaculales	f__Thermoanaerobaculaceae	g__Subgroup_10	s__midas_s_1112	s__midas_s_1112	growing	others	Autumn_cohort	Moderate	0.0982318	0.0010887	-0.0006978	0.1842	0.0589	4.6193	0.3197	38	3	0.3881
Aalborg E	k__Bacteria	p__Acidobacteriota	c__Vicinamibacteria	o__Subgroup_17	f__midas_f_1096	g__midas_g_1096	s__midas_s_1096	s__midas_s_1096	growing	others	Summer_cohort	Moderate	0.0393778	1.38501e-05	-0.0012814	0.2725	0.0431	4.4587	0.1582	37	1	0.471
Aalborg E	k__Bacteria	p__Acidobacteriota	c__Vicinamibacteria	o__Vicinamibacterales	f__midas_f_352	g__midas_g_1291	s__midas_s_1291	s__midas_s_1291	growing	others	Summer_cohort	Weak	0.0262607	0.00544657	4.84e-05	0.2171	0.0905	4.2589	0.4171	35	3	0.3066
Aalborg E	k__Bacteria	p__Acidobacteriota	c__Vicinamibacteria	o__Vicinamibacterales	f__midas_f_352	g__midas_g_1584	s__midas_s_1584	s__midas_s_1584	growing	others	Non-significant	NS	0.0124969	0.0857986	-0.0004087	0.0843	0.0629	4.3223	0.7463	36	6	0.1816
Aalborg E	k__Bacteria	p__Acidobacteriota	c__Vicinamibacteria	o__Vicinamibacterales	f__midas_f_352	g__midas_g_352	s__midas_s_352	s__midas_s_352	growing	others	Winter_cohort	Weak	0.0791599	0.00257019	0.0001407	0.1183	0.0434	6.2084	0.367	51	3	0.1847
Aalborg E	k__Bacteria	p__Acidobacteriota	c__Vicinamibacteria	o__Vicinamibacterales	f__midas_f_352	g__midas_g_991	s__midas_s_991	s__midas_s_991	growing	others	Spring_cohort	Weak	0.075801	0.0011856	4.3e-05	0.1141	0.037	2.8541	0.3239	24	3	0.3161
Aalborg E	k__Bacteria	p__Acidobacteriota	c__Vicinamibacteria	o__Vicinamibacterales	f__Vicinamibacteraceae	g__Luteitalea	s__midas_s_3198	s__midas_s_3198	growing	others	Autumn_cohort	Strong	0.0562249	6.24439e-05	-0.0009517	0.2741	0.0558	4.795	0.2034	40	2	0.6038
Aalborg E	k__Bacteria	p__Acidobacteriota	c__Vicinamibacteria	o__Vicinamibacterales	f__Vicinamibacteraceae	g__midas_g_433	s__midas_s_433	s__midas_s_433	growing	others	Autumn_cohort	Weak	0.106503	2.55085e-05	-0.0006569	0.1175	0.0206	4.9416	0.1756	41	1	0.2664
Aalborg E	k__Bacteria	p__Actinobacteriota	c__Acidimicrobiia	o__IMCC26256	f__midas_f_2	g__midas_g_356	s__midas_s_356	s__midas_s_356	growing	others	Autumn_cohort	Moderate	0.0109556	4.60204e-06	-0.0015871	0.3932	0.0502	5.8527	0.1277	48	1	0.4862
Aalborg E	k__Bacteria	p__Actinobacteriota	c__Acidimicrobiia	o__IMCC26256	f__midas_f_2	g__midas_g_366	s__midas_s_366	s__midas_s_366	growing	others	Non-significant	NS	0.0234254	0.25192	-0.0001674	0.0631	0.0674	4.7046	1.0677	39	9	0.2279
Aalborg E	k__Bacteria	p__Actinobacteriota	c__Acidimicrobiia	o__IMCC26256	f__midas_f_641	g__midas_g_1268	s__midas_s_1268	s__midas_s_1268	ambiguous	others	Non-significant	NS	0.0128584	0.173711	-7e-05	0.0455	0.0421	5.7726	0.9255	48	8	0.0811
Aalborg E	k__Bacteria	p__Actinobacteriota	c__Acidimicrobiia	o__IMCC26256	f__midas_f_641	g__midas_g_1268	s__midas_s_24212	s__midas_s_24212	ambiguous	others	Spring_cohort	Strong	0.00312422	3.63132e-06	0.0019056	0.5505	0.0665	2.0354	0.1209	17	1	0.6333
Aalborg E	k__Bacteria	p__Actinobacteriota	c__Acidimicrobiia	o__IMCC26256	f__midas_f_641	g__midas_g_641	s__midas_s_1070	s__midas_s_1070	ambiguous	others	Spring_cohort	Strong	0.00778528	1.1955e-05	0.0025491	0.6886	0.1061	1.98	0.1541	16	1	0.7334
Aalborg E	k__Bacteria	p__Actinobacteriota	c__Acidimicrobiia	o__IMCC26256	f__midas_f_641	g__midas_g_641	s__midas_s_641	s__midas_s_641	ambiguous	others	Spring_cohort	Very strong	0.0403002	1.56551e-07	0.0041291	0.9811	0.057	1.9583	0.0581	16	0	0.8146
Aalborg E	k__Bacteria	p__Actinobacteriota	c__Acidimicrobiia	o__Microtrichales	f__Iamiaceae	g__Iamia		g__Iamia__ASV1323	ambiguous	others	Autumn_cohort	Moderate	0.007223	0.000243839	-0.0010707	0.2427	0.0611	4.7052	0.2518	39	2	0.3772
Aalborg E	k__Bacteria	p__Actinobacteriota	c__Acidimicrobiia	o__Microtrichales	f__Iamiaceae	g__Iamia		g__Iamia__ASV6621	ambiguous	others	Autumn_cohort	Moderate	0.00155717	4.84398e-05	-0.0015795	0.3278	0.0641	5.435	0.1955	45	2	0.4342
Aalborg E	k__Bacteria	p__Actinobacteriota	c__Acidimicrobiia	o__Microtrichales	f__Iamiaceae	g__Iamia	s__Aquihabitans_daechungensis	s__Aquihabitans_daechungensis	growing	others	Non-significant	NS	0.0304599	0.617844	7.18e-05	0.0272	0.0523	0.0383	1.9242	0	16	0.1216
Aalborg E	k__Bacteria	p__Actinobacteriota	c__Acidimicrobiia	o__Microtrichales	f__Iamiaceae	g__Iamia	s__midas_s_290	s__midas_s_290	growing	others	Autumn_cohort	Weak	0.0392327	0.00682516	-0.0006379	0.1125	0.0489	4.6861	0.4343	39	4	0.2099
Aalborg E	k__Bacteria	p__Actinobacteriota	c__Acidimicrobiia	o__Microtrichales	f__Iamiaceae	g__Iamia	s__midas_s_952	s__midas_s_952	growing	others	Winter_cohort	Weak	0.0357606	0.000896191	0.0004212	0.2165	0.0671	1.074	0.3098	9	3	0.3338
Aalborg E	k__Bacteria	p__Actinobacteriota	c__Acidimicrobiia	o__Microtrichales	f__Ilumatobacteraceae	g__CL500-29_marine_group	s__midas_s_1015	s__midas_s_1015	growing	others	Non-significant	NS	0.039032	0.0227175	-4.12e-05	0.0845	0.0462	4.5088	0.5469	37	5	0.2292
Aalborg E	k__Bacteria	p__Actinobacteriota	c__Acidimicrobiia	o__Microtrichales	f__Ilumatobacteraceae	g__CL500-29_marine_group	s__midas_s_21	s__midas_s_21	growing	others	Spring_cohort	Weak	0.142003	0.00138858	0.0002294	0.1244	0.0413	1.3841	0.3323	11	3	0.3052
Aalborg E	k__Bacteria	p__Actinobacteriota	c__Acidimicrobiia	o__Microtrichales	f__Ilumatobacteraceae	g__CL500-29_marine_group	s__midas_s_3577	s__midas_s_3577	growing	others	Autumn_cohort	Moderate	0.00575396	6.14755e-06	-0.0019119	0.3281	0.0443	5.4003	0.1352	45	1	0.4493
Aalborg E	k__Bacteria	p__Actinobacteriota	c__Acidimicrobiia	o__Microtrichales	f__Ilumatobacteraceae	g__midas_g_3218	s__midas_s_3218	s__midas_s_3218	ambiguous	others	Spring_cohort	Moderate	0.00210957	0.00034905	0.00118	0.211	0.0562	2.548	0.2665	21	2	0.3766
Aalborg E	k__Bacteria	p__Actinobacteriota	c__Acidimicrobiia	o__Microtrichales	f__Microtrichaceae	g__Ca_Microthrix	s__Ca_Microthrix_parvicella	s__Ca_Microthrix_parvicella	growing	filaments	Spring_cohort	Very strong	2.07191	7.49769e-07	0.0018821	0.4424	0.0357	1.515	0.0808	13	1	0.7555
Aalborg E	k__Bacteria	p__Actinobacteriota	c__Acidimicrobiia	o__Microtrichales	f__Microtrichaceae	g__Ca_Microthrix	s__midas_s_2	s__Ca_Microthrix_subdominans	growing	filaments	Winter_cohort	Weak	0.595238	0.00182118	0.0005188	0.1146	0.0398	1.1009	0.3472	9	3	0.2007
Aalborg E	k__Bacteria	p__Actinobacteriota	c__Acidimicrobiia	o__Microtrichales	f__Microtrichaceae	g__IMCC26207	s__midas_s_663	s__midas_s_663	growing	others	Summer_cohort	Strong	0.042206	3.81206e-05	-0.0011252	0.3427	0.0645	4.3899	0.1882	36	2	0.6362
Aalborg E	k__Bacteria	p__Actinobacteriota	c__Acidimicrobiia	o__Microtrichales	f__Microtrichaceae	g__midas_g_120	s__midas_s_120	s__midas_s_120	growing	others	Summer_cohort	Weak	0.0368	0.00329253	-0.0005171	0.1336	0.0511	4.0799	0.3826	34	3	0.2758
Aalborg E	k__Bacteria	p__Actinobacteriota	c__Acidimicrobiia	o__Microtrichales	f__Microtrichaceae	g__midas_g_120	s__midas_s_334	s__midas_s_334	growing	others	Autumn_cohort	Strong	0.0471346	2.72781e-05	-0.0017846	0.5957	0.1058	4.8573	0.1776	40	1	0.7377
Aalborg E	k__Bacteria	p__Actinobacteriota	c__Acidimicrobiia	o__Microtrichales	f__Microtrichaceae	g__midas_g_120	s__midas_s_584	s__midas_s_584	growing	others	Summer_cohort	Weak	0.0507563	5.02118e-05	-0.0005177	0.2348	0.0462	4.5013	0.1968	37	2	0.3447
Aalborg E	k__Bacteria	p__Actinobacteriota	c__Acidimicrobiia	o__Microtrichales	f__Microtrichaceae	g__midas_g_1877	s__midas_s_2896	s__midas_s_2896	ambiguous	others	Non-significant	NS	0.0109579	0.881817	-0.0001549	0.0139	0.0535	1.8303	3.1416	15	26	0.1415
Aalborg E	k__Bacteria	p__Actinobacteriota	c__Actinobacteria	o__Actinomycetales	f__Actinomycetaceae	g__Actinomyces	s__midas_s_4035	s__midas_s_4035	disappearing	others	Summer_cohort	Weak	0.118604	0.00797072	-0.0004265	0.0893	0.04	4.1152	0.4475	34	4	0.218
Aalborg E	k__Bacteria	p__Actinobacteriota	c__Actinobacteria	o__Actinomycetales	f__Actinomycetaceae	g__Flaviflexus	s__midas_s_51021	s__midas_s_51021	ambiguous	others	Non-significant	NS	0	0.159794	0.0001573	0.0321	0.0288	2.6807	0.899	22	7	0.1307
Aalborg E	k__Bacteria	p__Actinobacteriota	c__Actinobacteria	o__Actinomycetales	f__Actinomycetaceae	g__midas_g_25804	s__midas_s_25804	s__midas_s_25804	ambiguous	others	Non-significant	NS	0	0.153449	-0.0004918	0.0482	0.0428	3.979	0.8868	33	7	0.1683
Aalborg E	k__Bacteria	p__Actinobacteriota	c__Actinobacteria	o__Actinomycetales	f__Actinomycetaceae	g__midas_g_343		g__midas_g_343__ASV2154	disappearing	others	Autumn_cohort	Strong	0.0147891	4.14927e-06	-0.0015329	0.3402	0.0425	5.2501	0.1248	43	1	0.5632
Aalborg E	k__Bacteria	p__Actinobacteriota	c__Actinobacteria	o__Actinomycetales	f__Actinomycetaceae	g__midas_g_343		g__midas_g_343__ASV2224	disappearing	others	Autumn_cohort	Strong	0.0137482	6.05685e-06	-0.0013102	0.3877	0.0522	5.1499	0.1347	43	1	0.6368
Aalborg E	k__Bacteria	p__Actinobacteriota	c__Actinobacteria	o__Actinomycetales	f__Actinomycetaceae	g__midas_g_343		g__midas_g_343__ASV4427	ambiguous	others	Autumn_cohort	Strong	0.007223	2.18452e-05	-0.0020248	0.3587	0.0613	5.0119	0.171	41	1	0.5871
Aalborg E	k__Bacteria	p__Actinobacteriota	c__Actinobacteria	o__Actinomycetales	f__Actinomycetaceae	g__midas_g_343	s__midas_s_1316	s__midas_s_1316	disappearing	others	Non-significant	NS	0.0248519	0.274871	-0.0004099	0.0373	0.0414	4.0037	1.1098	33	9	0.1366
Aalborg E	k__Bacteria	p__Actinobacteriota	c__Actinobacteria	o__Actinomycetales	f__Actinomycetaceae	g__midas_g_343	s__midas_s_1730	s__midas_s_1730	disappearing	others	Autumn_cohort	Strong	0.0678924	2.12528e-06	-0.0017982	0.3443	0.0371	5.2438	0.1076	43	1	0.627
Aalborg E	k__Bacteria	p__Actinobacteriota	c__Actinobacteria	o__Actinomycetales	f__Actinomycetaceae	g__midas_g_343	s__midas_s_2322	s__midas_s_2322	disappearing	others	Autumn_cohort	Weak	0.0142359	0.00342158	-0.0010025	0.1576	0.0607	5.1251	0.3853	42	3	0.2903
Aalborg E	k__Bacteria	p__Actinobacteriota	c__Actinobacteria	o__Actinomycetales	f__Actinomycetaceae	g__midas_g_343	s__midas_s_2430	s__midas_s_2430	disappearing	others	Autumn_cohort	Strong	0.0290792	2.66771e-05	-0.0025042	0.3509	0.0621	5.051	0.177	42	1	0.5856
Aalborg E	k__Bacteria	p__Actinobacteriota	c__Actinobacteria	o__Actinomycetales	f__Actinomycetaceae	g__midas_g_343	s__midas_s_343	s__midas_s_343	disappearing	others	Non-significant	NS	0.156122	0.159794	0.0001574	0.0346	0.0311	0.4334	0.8988	4	7	0.1354
Aalborg E	k__Bacteria	p__Actinobacteriota	c__Actinobacteria	o__Actinomycetales	f__Actinomycetaceae	g__midas_g_343	s__midas_s_407	s__midas_s_407	disappearing	others	Autumn_cohort	Moderate	0.0591359	3.23718e-06	-0.0012554	0.2827	0.0334	5.2097	0.1183	43	1	0.5133
Aalborg E	k__Bacteria	p__Actinobacteriota	c__Actinobacteria	o__Actinomycetales	f__Actinomycetaceae	g__midas_g_343	s__midas_s_561	s__midas_s_561	disappearing	others	Spring_cohort	Moderate	0.221588	0.000116496	0.0004612	0.2318	0.052	1.6675	0.2245	14	2	0.4143
Aalborg E	k__Bacteria	p__Actinobacteriota	c__Actinobacteria	o__Actinomycetales	f__Actinomycetaceae	g__midas_g_343	s__midas_s_6880	s__midas_s_6880	ambiguous	others	Non-significant	NS	0.0283556	0.0462798	-0.0008618	0.1043	0.0667	0.014	0.6395	0	5	0.1386
Aalborg E	k__Bacteria	p__Actinobacteriota	c__Actinobacteria	o__Actinomycetales	f__Actinomycetaceae	g__midas_g_6469	s__midas_s_6469	s__midas_s_6469	disappearing	others	Non-significant	NS	0.00932488	0.199049	-0.0002717	0.0713	0.0694	5.9604	0.9724	49	8	0.2136
Aalborg E	k__Bacteria	p__Actinobacteriota	c__Actinobacteria	o__Corynebacteriales	f__Corynebacteriaceae	g__Corynebacterium	s__midas_s_5929	s__midas_s_5929	ambiguous	others	Autumn_cohort	Weak	0.00424899	0.00440826	-0.0008725	0.1372	0.0552	4.8923	0.4022	40	3	0.2786
Aalborg E	k__Bacteria	p__Actinobacteriota	c__Actinobacteria	o__Corynebacteriales	f__Nocardiaceae	g__Gordonia	s__Gordonia_malaquae	s__Gordonia_malaquae	ambiguous	filaments	Non-significant	NS	0	0.0118077	-0.0009061	0.1385	0.0666	5.2654	0.4813	44	4	0.4127
Aalborg E	k__Bacteria	p__Actinobacteriota	c__Actinobacteria	o__Corynebacteriales	f__Nocardiaceae	g__Gordonia	s__midas_s_1912	s__midas_s_1912	growing	filaments	Summer_cohort	Weak	0.00639591	0.00286211	0.0005315	0.1178	0.044	3.524	0.3735	29	3	0.1823
Aalborg E	k__Bacteria	p__Actinobacteriota	c__Actinobacteria	o__Corynebacteriales	f__Nocardiaceae	g__Gordonia	s__midas_s_30424	s__midas_s_30424	ambiguous	filaments	Non-significant	NS	0	0.0399902	-0.00051	0.06	0.0371	5.0718	0.6179	42	5	0.2129
Aalborg E	k__Bacteria	p__Actinobacteriota	c__Actinobacteria	o__Corynebacteriales	f__Nocardiaceae	g__Gordonia	s__midas_s_403	s__midas_s_403	growing	filaments	Autumn_cohort	Moderate	0.0116106	4.63766e-05	-0.0015554	0.2583	0.0501	4.9402	0.1941	41	2	0.4294
Aalborg E	k__Bacteria	p__Actinobacteriota	c__Actinobacteria	o__Corynebacteriales	f__Nocardiaceae	g__Gordonia	s__midas_s_861	s__midas_s_861	growing	filaments	Autumn_cohort	Strong	0.00812197	2.60607e-05	-0.0017957	0.335	0.059	4.6019	0.1763	38	1	0.5866
Aalborg E	k__Bacteria	p__Actinobacteriota	c__Actinobacteria	o__Corynebacteriales	f__Nocardiaceae	g__Rhodococcus		g__Rhodococcus__ASV18708	ambiguous	others	Non-significant	NS	0	0.523546	-1.97e-05	0.0156	0.0255	3.7096	1.6384	31	14	0.1754
Aalborg E	k__Bacteria	p__Actinobacteriota	c__Actinobacteria	o__Corynebacteriales	f__Nocardiaceae	g__Rhodococcus	s__midas_s_31310	s__midas_s_31310	ambiguous	others	Non-significant	NS	0	0.160023	0.0002337	0.0537	0.0483	3.5714	0.8996	30	7	0.2849
Aalborg E	k__Bacteria	p__Actinobacteriota	c__Actinobacteria	o__Corynebacteriales	f__Nocardiaceae	g__Rhodococcus	s__midas_s_4515	s__midas_s_4515	disappearing	others	Spring_cohort	Weak	0.0136468	0.000993653	-5.52e-05	0.1317	0.0415	2.8154	0.3149	23	3	0.2606
Aalborg E	k__Bacteria	p__Actinobacteriota	c__Actinobacteria	o__Frankiales	f__Frankiaceae	g__Jatrophihabitans	s__midas_s_3483	s__midas_s_3483	growing	others	Spring_cohort	Moderate	0.00581612	0.000164269	0.0003456	0.2452	0.0581	2.5361	0.237	21	2	0.4874
Aalborg E	k__Bacteria	p__Actinobacteriota	c__Actinobacteria	o__Frankiales	f__Nakamurellaceae	g__Nakamurella	s__midas_s_67150	s__midas_s_67150	ambiguous	others	Spring_cohort	Weak	0	0.00194841	0.0004215	0.0713	0.025	2.2323	0.3507	18	3	0.2315
Aalborg E	k__Bacteria	p__Actinobacteriota	c__Actinobacteria	o__Frankiales	f__Nakamurellaceae	g__Nakamurella	s__midas_s_7218	s__midas_s_7218	ambiguous	others	Non-significant	NS	0	0.277929	-0.000303	0.024	0.0268	3.5578	1.1156	29	9	0.144
Aalborg E	k__Bacteria	p__Actinobacteriota	c__Actinobacteria	o__Frankiales	f__Sporichthyaceae	g__Longivirga	s__midas_s_1420	s__midas_s_1420	ambiguous	others	Spring_cohort	Weak	0.0190099	0.0017869	0.0004714	0.1525	0.0527	1.8423	0.3459	15	3	0.2366
Aalborg E	k__Bacteria	p__Actinobacteriota	c__Actinobacteria	o__Kineosporiales	f__Kineosporiaceae			f__Kineosporiaceae__ASV5144	ambiguous	others	Summer_cohort	Strong	0.00731449	8.33709e-05	-0.0013425	0.4273	0.0911	4.4626	0.2132	37	2	0.6561
Aalborg E	k__Bacteria	p__Actinobacteriota	c__Actinobacteria	o__Kineosporiales	f__Kineosporiaceae			f__Kineosporiaceae__ASV52720	ambiguous	others	Winter_cohort	Weak	0	0.000180947	2.31e-05	0.1972	0.0474	0.6578	0.2403	5	2	0.2382
Aalborg E	k__Bacteria	p__Actinobacteriota	c__Actinobacteria	o__Kineosporiales	f__Kineosporiaceae	g__Kineosporia	s__midas_s_32210	s__midas_s_32210	ambiguous	others	Autumn_cohort	Moderate	0.00305581	7.67629e-05	-0.0010074	0.2966	0.0623	4.6321	0.21	38	2	0.4154
Aalborg E	k__Bacteria	p__Actinobacteriota	c__Actinobacteria	o__Kineosporiales	f__Kineosporiaceae	g__midas_g_327	s__midas_s_327	s__midas_s_327	growing	others	Winter_cohort	Weak	0.0109883	0.00018788	-0.0013781	0.2121	0.0513	6.1632	0.2417	51	2	0.3001
Aalborg E	k__Bacteria	p__Actinobacteriota	c__Actinobacteria	o__Micrococcales	f__Beutenbergiaceae	g__midas_g_2342	s__midas_s_2342	s__midas_s_2342	disappearing	others	Spring_cohort	Strong	0.0488634	7.67349e-06	0.0015889	0.4653	0.0655	1.7136	0.1407	14	1	0.718
Aalborg E	k__Bacteria	p__Actinobacteriota	c__Actinobacteria	o__Micrococcales	f__Bogoriellaceae	g__Bogoriella	s__midas_s_53403	s__midas_s_53403	ambiguous	others	Non-significant	NS	0.00601444	0.775615	-0.0008839	0.0272	0.0729	1.6393	2.6819	14	22	0.1819
Aalborg E	k__Bacteria	p__Actinobacteriota	c__Actinobacteria	o__Micrococcales	f__Bogoriellaceae	g__midas_g_1005	s__midas_s_1005	s__midas_s_1005	ambiguous	others	Spring_cohort	Moderate	0.0380197	1.13194e-05	0.0009035	0.183	0.0278	2.1633	0.1517	18	1	0.3659
Aalborg E	k__Bacteria	p__Actinobacteriota	c__Actinobacteria	o__Micrococcales	f__Demequinaceae	g__Demequina	s__Demequina_lutea	s__Demequina_lutea	growing	others	Spring_cohort	Strong	0.00404801	2.28894e-05	0.0016472	0.4514	0.0777	1.9969	0.1722	17	1	0.6464
Aalborg E	k__Bacteria	p__Actinobacteriota	c__Actinobacteria	o__Micrococcales	f__Demequinaceae	g__midas_g_3764	s__midas_s_3764	s__midas_s_3764	disappearing	others	Spring_cohort	Strong	0.00980315	2.52395e-05	0.0017379	0.5165	0.0905	1.4616	0.1752	12	1	0.6834
Aalborg E	k__Bacteria	p__Actinobacteriota	c__Actinobacteria	o__Micrococcales	f__Dermatophilaceae	g__midas_g_724	s__midas_s_724	s__midas_s_724	growing	others	Non-significant	NS	0.010274	0.0952979	-0.0005587	0.0785	0.0603	5.781	0.7685	48	6	0.2187
Aalborg E	k__Bacteria	p__Actinobacteriota	c__Actinobacteria	o__Micrococcales	f__Dermatophilaceae	g__midas_g_724	s__midas_s_725	s__midas_s_725	ambiguous	others	Autumn_cohort	Weak	0.0121979	0.00053307	-0.0003308	0.1758	0.0502	5.4471	0.2853	45	2	0.269
Aalborg E	k__Bacteria	p__Actinobacteriota	c__Actinobacteria	o__Micrococcales	f__Dermatophilaceae	g__midas_g_724	s__midas_s_830	s__midas_s_830	growing	others	Summer_cohort	Moderate	0.0829981	0.000230912	-0.0005176	0.2108	0.0526	4.5708	0.2496	38	2	0.4243
Aalborg E	k__Bacteria	p__Actinobacteriota	c__Actinobacteria	o__Micrococcales	f__Dermatophilaceae	g__midas_g_739	s__midas_s_739	s__midas_s_739	disappearing	others	Winter_cohort	Weak	0.0502378	0.00931156	7.17e-05	0.1096	0.0505	0.7848	0.4605	6	4	0.2295
Aalborg E	k__Bacteria	p__Actinobacteriota	c__Actinobacteria	o__Micrococcales	f__Intrasporangiaceae			f__Intrasporangiaceae__ASV3671	ambiguous	others	Spring_cohort	Weak	0.00278893	0.00622837	-4.5e-06	0.1783	0.0762	1.8695	0.4271	15	4	0.2662
Aalborg E	k__Bacteria	p__Actinobacteriota	c__Actinobacteria	o__Micrococcales	f__Intrasporangiaceae	g__midas_g_99	s__midas_s_99	s__midas_s_99	growing	others	Spring_cohort	Moderate	0.279409	3.63132e-06	0.0010088	0.284	0.0345	1.7883	0.1214	15	1	0.5368
Aalborg E	k__Bacteria	p__Actinobacteriota	c__Actinobacteria	o__Micrococcales	f__Intrasporangiaceae	g__Tetrasphaera	s__midas_s_1378	s__midas_s_1378	ambiguous	PAO	Winter_cohort	Weak	0.0294873	0.00170867	6.68e-05	0.1211	0.0416	0.2281	0.3434	2	3	0.2377
Aalborg E	k__Bacteria	p__Actinobacteriota	c__Actinobacteria	o__Micrococcales	f__Intrasporangiaceae	g__Tetrasphaera	s__midas_s_328	s__midas_s_328	growing	PAO	Spring_cohort	Strong	0.00397962	7.67349e-06	0.0011958	0.4847	0.0682	2.3019	0.1406	19	1	0.7207
Aalborg E	k__Bacteria	p__Actinobacteriota	c__Actinobacteria	o__Micrococcales	f__Intrasporangiaceae	g__Tetrasphaera	s__midas_s_45	s__midas_s_45	growing	PAO	Winter_cohort	Weak	0.0105908	0.000721065	-0.00024	0.1942	0.0582	0.6864	0.2995	6	2	0.1916
Aalborg E	k__Bacteria	p__Actinobacteriota	c__Actinobacteria	o__Micrococcales	f__Intrasporangiaceae	g__Tetrasphaera	s__midas_s_472	s__midas_s_472	ambiguous	PAO	Winter_cohort	Weak	0.0244239	0.00958185	-0.000865	0.1062	0.0492	6.2733	0.463	52	4	0.2012
Aalborg E	k__Bacteria	p__Actinobacteriota	c__Actinobacteria	o__Micrococcales	f__Intrasporangiaceae	g__Tetrasphaera	s__midas_s_5	s__midas_s_5	growing	PAO	Spring_cohort	Weak	2.55909	0.00286179	0.0002056	0.1004	0.0375	2.2996	0.3734	19	3	0.2051
Aalborg E	k__Bacteria	p__Actinobacteriota	c__Actinobacteria	o__Micrococcales	f__Microbacteriaceae	g__Chryseoglobus		g__Chryseoglobus__ASV28549	ambiguous	others	Non-significant	NS	0	0.519696	-2.3e-06	0.0116	0.0189	3.1279	1.6283	26	13	0.1679
Aalborg E	k__Bacteria	p__Actinobacteriota	c__Actinobacteria	o__Micrococcales	f__Microbacteriaceae	g__Chryseoglobus		g__Chryseoglobus__ASV52891	ambiguous	others	Non-significant	NS	0	0.296844	6.7e-06	0.0158	0.0181	2.5839	1.1518	21	10	0.1686
Aalborg E	k__Bacteria	p__Actinobacteriota	c__Actinobacteria	o__Micrococcales	f__Microbacteriaceae	g__Cryobacterium	s__Cryobacterium_mesophilum	s__Cryobacterium_mesophilum	ambiguous	others	Non-significant	NS	0	0.0369888	0.0004454	0.0514	0.0312	2.9012	0.6072	24	5	0.2641
Aalborg E	k__Bacteria	p__Actinobacteriota	c__Actinobacteria	o__Micrococcales	f__Microbacteriaceae	g__Frigoribacterium	s__midas_s_1835	s__midas_s_1835	ambiguous	others	Non-significant	NS	0.00528262	0.0248697	-0.0001643	0.1317	0.0734	3.5953	0.5576	30	5	0.1753
Aalborg E	k__Bacteria	p__Actinobacteriota	c__Actinobacteria	o__Micrococcales	f__Microbacteriaceae	g__Galbitalea	s__midas_s_1473	s__midas_s_1473	ambiguous	others	Spring_cohort	Strong	0.0392126	4.74236e-05	0.0006201	0.2492	0.0486	1.6871	0.195	14	2	0.5947
Aalborg E	k__Bacteria	p__Actinobacteriota	c__Actinobacteria	o__Micrococcales	f__Microbacteriaceae	g__Leucobacter		g__Leucobacter__ASV2430	ambiguous	others	Autumn_cohort	Moderate	0.00370035	4.64534e-05	-0.0006779	0.2373	0.0461	4.5975	0.1943	38	2	0.359
Aalborg E	k__Bacteria	p__Actinobacteriota	c__Actinobacteria	o__Micrococcales	f__Microbacteriaceae	g__Leucobacter	s__midas_s_128	s__midas_s_128	growing	others	Non-significant	NS	0.143386	0.0540868	6.32e-05	0.0633	0.042	3.0482	0.6639	25	5	0.1751
Aalborg E	k__Bacteria	p__Actinobacteriota	c__Actinobacteria	o__Micrococcales	f__Microbacteriaceae	g__Leucobacter	s__midas_s_3332	s__midas_s_3332	disappearing	others	Spring_cohort	Moderate	0.00661157	0.000208776	0.0001229	0.2326	0.0572	1.6765	0.2458	14	2	0.3843
Aalborg E	k__Bacteria	p__Actinobacteriota	c__Actinobacteria	o__Micrococcales	f__Microbacteriaceae	g__Microbacterium		g__Microbacterium__ASV2091	ambiguous	others	Non-significant	NS	0.00246111	0.0425345	-0.0002512	0.1018	0.0638	1.7286	0.627	14	5	0.2635
Aalborg E	k__Bacteria	p__Actinobacteriota	c__Actinobacteria	o__Micrococcales	f__Microbacteriaceae	g__Microbacterium	s__Microbacterium_mitrae	s__Microbacterium_mitrae	ambiguous	others	Non-significant	NS	0.00148276	0.542659	-0.0001602	0.0345	0.0583	0.0862	1.6914	1	14	0.1927
Aalborg E	k__Bacteria	p__Actinobacteriota	c__Actinobacteria	o__Micrococcales	f__Microbacteriaceae	g__Microbacterium	s__midas_s_1376	s__midas_s_1376	disappearing	others	Non-significant	NS	0.0143846	0.312519	-6.99e-05	0.0813	0.096	2.282	1.1813	19	10	0.2264
Aalborg E	k__Bacteria	p__Actinobacteriota	c__Actinobacteria	o__Micrococcales	f__Microbacteriaceae	g__Microbacterium	s__midas_s_1729	s__midas_s_1729	ambiguous	others	Non-significant	NS	0.00565526	0.299149	-0.0010474	0.0632	0.073	4.2318	1.1561	35	10	0.1944
Aalborg E	k__Bacteria	p__Actinobacteriota	c__Actinobacteria	o__Micrococcales	f__Microbacteriaceae	g__Microbacterium	s__midas_s_2429	s__midas_s_2429	disappearing	others	Spring_cohort	Weak	0.0197243	0.000501044	0.0002121	0.178	0.0503	1.6239	0.2827	13	2	0.3373
Aalborg E	k__Bacteria	p__Actinobacteriota	c__Actinobacteria	o__Micrococcales	f__Microbacteriaceae	g__Microbacterium	s__midas_s_2888	s__midas_s_2888	disappearing	others	Spring_cohort	Moderate	0.00582768	0.000308905	0.0001859	0.2351	0.0614	1.7939	0.2613	15	2	0.381
Aalborg E	k__Bacteria	p__Actinobacteriota	c__Actinobacteria	o__Micrococcales	f__Microbacteriaceae	g__Microbacterium	s__midas_s_3324	s__midas_s_3324	ambiguous	others	Spring_cohort	Weak	0.00507762	0.000773096	0.0004574	0.1059	0.0321	2.0908	0.303	17	3	0.2332
Aalborg E	k__Bacteria	p__Actinobacteriota	c__Actinobacteria	o__Micrococcales	f__Microbacteriaceae	g__Microbacterium	s__midas_s_3424	s__midas_s_3424	disappearing	others	Non-significant	NS	0.0140516	0.0192644	0.0006135	0.1194	0.0633	1.6482	0.5301	14	4	0.28
Aalborg E	k__Bacteria	p__Actinobacteriota	c__Actinobacteria	o__Micrococcales	f__Microbacteriaceae	g__Microbacterium	s__midas_s_4119	s__midas_s_4119	ambiguous	others	Spring_cohort	Very strong	0.00642921	8.0306e-07	0.0021864	0.586	0.0517	1.8001	0.0883	15	1	0.8022
Aalborg E	k__Bacteria	p__Actinobacteriota	c__Actinobacteria	o__Micrococcales	f__Microbacteriaceae	g__Pseudoclavibacter	s__midas_s_1164	s__midas_s_1164	disappearing	others	Spring_cohort	Strong	0.0231911	9.69998e-06	0.0021901	0.4839	0.0715	1.9626	0.1477	16	1	0.7234
Aalborg E	k__Bacteria	p__Actinobacteriota	c__Actinobacteria	o__Micrococcales	f__Sanguibacteraceae	g__Sanguibacter	s__Flavimobilis_soli	s__Flavimobilis_soli	ambiguous	others	Winter_cohort	Weak	0.0109331	0.00329861	-2.36e-05	0.1371	0.0525	1.1251	0.3828	9	3	0.2553
Aalborg E	k__Bacteria	p__Actinobacteriota	c__Actinobacteria	o__midas_o_5	f__midas_f_5	g__midas_g_100	s__midas_s_100	s__midas_s_100	growing	others	Non-significant	NS	0.00165317	0.053972	-0.0002025	0.0964	0.0639	0.2115	0.6635	2	5	0.1842
Aalborg E	k__Bacteria	p__Actinobacteriota	c__Actinobacteria	o__midas_o_5	f__midas_f_5	g__midas_g_100	s__midas_s_13626	s__midas_s_13626	ambiguous	others	Spring_cohort	Weak	0	0.000134857	-0.0002012	0.148	0.0341	2.8232	0.2303	23	2	0.2289
Aalborg E	k__Bacteria	p__Actinobacteriota	c__Actinobacteria	o__midas_o_5	f__midas_f_5	g__midas_g_100	s__midas_s_151	s__midas_s_151	growing	others	Spring_cohort	Weak	0.14763	0.00131076	0.0008301	0.185	0.0609	1.4798	0.329	12	3	0.2591
Aalborg E	k__Bacteria	p__Actinobacteriota	c__Actinobacteria	o__midas_o_5	f__midas_f_5	g__midas_g_100	s__midas_s_491	s__midas_s_491	growing	others	Non-significant	NS	0.090843	0.0138232	-0.0003646	0.1036	0.0514	4.0704	0.4962	34	4	0.1872
Aalborg E	k__Bacteria	p__Actinobacteriota	c__Actinobacteria	o__midas_o_5	f__midas_f_5	g__midas_g_399	s__midas_s_578	s__midas_s_578	growing	others	Autumn_cohort	Moderate	0.00795862	8.73358e-05	-0.0014746	0.2988	0.0642	4.8043	0.215	40	2	0.5181
Aalborg E	k__Bacteria	p__Actinobacteriota	c__Actinobacteria	o__midas_o_5	f__midas_f_5	g__midas_g_5116	s__midas_s_9077	s__midas_s_9077	ambiguous	others	Non-significant	NS	0.00403096	0.0177988	-0.001366	0.1463	0.0762	4.4253	0.5211	37	4	0.3224
Aalborg E	k__Bacteria	p__Actinobacteriota	c__Actinobacteria	o__midas_o_5	f__midas_f_5	g__midas_g_957	s__midas_s_957	s__midas_s_957	growing	others	Spring_cohort	Weak	0.0339919	3.27009e-05	0.0003823	0.1585	0.029	2.2793	0.1832	19	2	0.327
Aalborg E	k__Bacteria	p__Actinobacteriota	c__Actinobacteria	o__Propionibacteriales	f__Nocardioidaceae	g__Aeromicrobium	s__Aeromicrobium_choanae	s__Aeromicrobium_choanae	ambiguous	others	Spring_cohort	Weak	0.0234852	0.000536002	0.001353	0.2256	0.0644	1.83	0.2856	15	2	0.2357
Aalborg E	k__Bacteria	p__Actinobacteriota	c__Actinobacteria	o__Propionibacteriales	f__Nocardioidaceae	g__Marmoricola	s__midas_s_143	s__midas_s_143	growing	others	Winter_cohort	Moderate	0.0243179	0.000419499	-0.0003399	0.1791	0.0493	0.1295	0.275	1	2	0.3746
Aalborg E	k__Bacteria	p__Actinobacteriota	c__Actinobacteria	o__Propionibacteriales	f__Nocardioidaceae	g__Nocardioides	s__midas_s_1034	s__midas_s_1034	growing	filaments	Spring_cohort	Strong	0.00458274	1.87235e-05	0.0016322	0.4895	0.0817	2.2926	0.1669	19	1	0.6183
Aalborg E	k__Bacteria	p__Actinobacteriota	c__Actinobacteria	o__Propionibacteriales	f__Nocardioidaceae	g__Nocardioides	s__midas_s_358	s__midas_s_358	growing	filaments	Non-significant	NS	0.076491	0.0881786	-0.0015097	0.1365	0.1027	4.7186	0.7525	39	6	0.3944
Aalborg E	k__Bacteria	p__Actinobacteriota	c__Actinobacteria	o__Propionibacteriales	f__Nocardioidaceae	g__Nocardioides	s__midas_s_3731	s__midas_s_3731	ambiguous	filaments	Non-significant	NS	0.00973263	0.229513	-0.0006165	0.0729	0.0749	0.8202	1.0276	7	9	0.1628
Aalborg E	k__Bacteria	p__Actinobacteriota	c__Actinobacteria	o__Propionibacteriales	f__Nocardioidaceae	g__Nocardioides	s__midas_s_569	s__midas_s_569	growing	filaments	Spring_cohort	Weak	0.00639591	0.000235426	0.0002548	0.1813	0.0454	2.579	0.2504	21	2	0.2991
Aalborg E	k__Bacteria	p__Actinobacteriota	c__Actinobacteria	o__Propionibacteriales	f__Nocardioidaceae	g__Nocardioides	s__midas_s_625	s__midas_s_625	growing	filaments	Non-significant	NS	0.0175666	0.0486071	0.000257	0.0796	0.0515	0.861	0.6472	7	5	0.1583
Aalborg E	k__Bacteria	p__Actinobacteriota	c__Actinobacteria	o__Propionibacteriales	f__Nocardioidaceae	g__Nocardioides	s__midas_s_926	s__midas_s_926	growing	filaments	Winter_cohort	Weak	0.0099228	0.000200942	-0.000443	0.1516	0.037	6.1894	0.2443	51	2	0.2648
Aalborg E	k__Bacteria	p__Actinobacteriota	c__Actinobacteria	o__Propionibacteriales	f__Propionibacteriaceae			f__Propionibacteriaceae__ASV9856	ambiguous	others	Non-significant	NS	0	0.994562	-0.0003794	0.0024	0.0466	1.7413	3.1416	14	26	0.1881
Aalborg E	k__Bacteria	p__Actinobacteriota	c__Actinobacteria	o__Propionibacteriales	f__Propionibacteriaceae	g__Aestuariimicrobium	s__midas_s_338	s__midas_s_338	ambiguous	others	Non-significant	NS	0.0296575	0.550778	0.0003009	0.0278	0.0477	4.1202	1.7135	34	14	0.1319
Aalborg E	k__Bacteria	p__Actinobacteriota	c__Actinobacteria	o__Propionibacteriales	f__Propionibacteriaceae	g__Aestuariimicrobium	s__midas_s_4558	s__midas_s_4558	ambiguous	others	Spring_cohort	Weak	0.00115571	0.00375122	-0.0005916	0.0908	0.0355	1.9496	0.3913	16	3	0.2054
Aalborg E	k__Bacteria	p__Actinobacteriota	c__Actinobacteria	o__Propionibacteriales	f__Propionibacteriaceae	g__Aestuariimicrobium	s__midas_s_5126	s__midas_s_5126	ambiguous	others	Non-significant	NS	0	0.086294	-9.12e-05	0.0277	0.0207	3.0974	0.7476	26	6	0.1593
Aalborg E	k__Bacteria	p__Actinobacteriota	c__Actinobacteria	o__Propionibacteriales	f__Propionibacteriaceae	g__Brooklawnia	s__midas_s_193	s__midas_s_193	ambiguous	others	Autumn_cohort	Strong	0.0330094	1.84754e-05	-0.0010956	0.3029	0.0504	5.3527	0.1664	44	1	0.5611
Aalborg E	k__Bacteria	p__Actinobacteriota	c__Actinobacteria	o__Propionibacteriales	f__Propionibacteriaceae	g__Luteococcus	s__midas_s_2199	s__midas_s_2199	disappearing	others	Non-significant	NS	0.00170791	0.0565342	-0.0007711	0.1097	0.0736	1.2649	0.6709	10	6	0.2603
Aalborg E	k__Bacteria	p__Actinobacteriota	c__Actinobacteria	o__Propionibacteriales	f__Propionibacteriaceae	g__Microlunatus	s__Microlunatus_phosphovorus	s__Microlunatus_phosphovorus	disappearing	PAO	Autumn_cohort	Moderate	0.00595451	8.41897e-05	-0.0009011	0.2374	0.0507	4.7826	0.2135	40	2	0.4225
Aalborg E	k__Bacteria	p__Actinobacteriota	c__Actinobacteria	o__Propionibacteriales	f__Propionibacteriaceae	g__Micropruina		g__Micropruina__ASV1163	ambiguous	GAO	Non-significant	NS	0.00253418	0.226305	0.0002817	0.0519	0.053	0.7804	1.0208	6	8	0.16
Aalborg E	k__Bacteria	p__Actinobacteriota	c__Actinobacteria	o__Propionibacteriales	f__Propionibacteriaceae	g__Micropruina		g__Micropruina__ASV6200	ambiguous	GAO	Spring_cohort	Weak	0	0.00688245	0.0001176	0.1275	0.0555	2.4672	0.4352	20	4	0.3238
Aalborg E	k__Bacteria	p__Actinobacteriota	c__Actinobacteria	o__Propionibacteriales	f__Propionibacteriaceae	g__Micropruina	s__Micropruina_glycogenica	s__Micropruina_glycogenica	ambiguous	GAO	Spring_cohort	Moderate	0.0712848	6.35365e-05	0.0004608	0.1872	0.0382	1.6214	0.2041	13	2	0.3765
Aalborg E	k__Bacteria	p__Actinobacteriota	c__Actinobacteria	o__Propionibacteriales	f__Propionibacteriaceae	g__Micropruina	s__midas_s_965	s__midas_s_965	surviving	GAO	Autumn_cohort	Weak	0.0200938	0.000797492	-0.0003582	0.1194	0.0363	5.3013	0.3043	44	3	0.1997
Aalborg E	k__Bacteria	p__Actinobacteriota	c__Actinobacteria	o__Propionibacteriales	f__Propionibacteriaceae	g__midas_g_164	s__midas_s_164	s__midas_s_164	ambiguous	others	Non-significant	NS	0.0155415	0.0288863	-0.0001928	0.0765	0.044	4.2291	0.5754	35	5	0.159
Aalborg E	k__Bacteria	p__Actinobacteriota	c__Actinobacteria	o__Propionibacteriales	f__Propionibacteriaceae	g__midas_g_164	s__midas_s_260	s__midas_s_260	surviving	others	Summer_cohort	Weak	0.0426327	0.00691246	-0.0001083	0.093	0.0405	4.3116	0.4356	36	4	0.2593
Aalborg E	k__Bacteria	p__Actinobacteriota	c__Actinobacteria	o__Propionibacteriales	f__Propionibacteriaceae	g__midas_g_164	s__midas_s_64402	s__midas_s_64402	ambiguous	others	Non-significant	NS	0.00143344	0.140869	0.0007492	0.0462	0.0398	2.4704	0.8624	20	7	0.18
Aalborg E	k__Bacteria	p__Actinobacteriota	c__Actinobacteria	o__Propionibacteriales	f__Propionibacteriaceae	g__midas_g_49	s__midas_s_1056	s__midas_s_1056	ambiguous	others	Spring_cohort	Strong	0.0143846	5.0776e-06	0.0010325	0.3782	0.0491	1.951	0.1297	16	1	0.5724
Aalborg E	k__Bacteria	p__Actinobacteriota	c__Actinobacteria	o__Propionibacteriales	f__Propionibacteriaceae	g__midas_g_49	s__midas_s_1560	s__midas_s_1560	growing	others	Spring_cohort	Weak	0.0446774	0.000292079	0.0005279	0.2415	0.0625	1.9417	0.2588	16	2	0.2525
Aalborg E	k__Bacteria	p__Actinobacteriota	c__Actinobacteria	o__Propionibacteriales	f__Propionibacteriaceae	g__midas_g_49	s__midas_s_572	s__midas_s_572	ambiguous	others	Spring_cohort	Weak	0.0486913	6.69055e-05	0.001051	0.2218	0.0457	1.5707	0.2059	13	2	0.2956
Aalborg E	k__Bacteria	p__Actinobacteriota	c__Actinobacteria	o__Propionibacteriales	f__Propionibacteriaceae	g__midas_g_497	s__midas_s_497	s__midas_s_497	growing	others	Summer_cohort	Weak	0.0776021	0.00375141	-0.000536	0.2019	0.079	3.3338	0.3914	28	3	0.3466
Aalborg E	k__Bacteria	p__Actinobacteriota	c__Actinobacteria	o__Propionibacteriales	f__Propionibacteriaceae	g__Propionicicella	s__midas_s_3589	s__midas_s_3589	growing	others	Spring_cohort	Moderate	0.00697569	0.000417896	0.0004999	0.238	0.0654	1.9335	0.2748	16	2	0.3778
Aalborg E	k__Bacteria	p__Actinobacteriota	c__Actinobacteria	o__Propionibacteriales	f__Propionibacteriaceae	g__Propioniciclava		g__Propioniciclava__ASV1467	ambiguous	others	Autumn_cohort	Weak	0.0115567	0.00620022	-0.0007471	0.141	0.0602	6.0414	0.4268	50	4	0.1576
Aalborg E	k__Bacteria	p__Actinobacteriota	c__Actinobacteria	o__Propionibacteriales	f__Propionibacteriaceae	g__Propioniciclava	s__midas_s_1149	s__midas_s_1149	ambiguous	others	Spring_cohort	Weak	0.0115567	0.00234594	-0.0003101	0.1613	0.0582	2.0456	0.361	17	3	0.3087
Aalborg E	k__Bacteria	p__Actinobacteriota	c__Actinobacteria	o__Propionibacteriales	f__Propionibacteriaceae	g__Propioniciclava	s__midas_s_115	s__midas_s_115	growing	others	Spring_cohort	Weak	0.140738	0.000347493	0.0006329	0.253	0.0673	1.5067	0.2661	12	2	0.306
Aalborg E	k__Bacteria	p__Actinobacteriota	c__Actinobacteria	o__Propionibacteriales	f__Propionibacteriaceae	g__Propioniciclava	s__midas_s_1154	s__midas_s_1154	growing	others	Spring_cohort	Weak	0.00495909	0.00131998	0.0005956	0.155	0.0511	1.5384	0.3295	13	3	0.1874
Aalborg E	k__Bacteria	p__Actinobacteriota	c__Actinobacteria	o__Propionibacteriales	f__Propionibacteriaceae	g__Propioniciclava	s__midas_s_1549	s__midas_s_1549	disappearing	others	Winter_cohort	Weak	0.0129921	0.00518513	-0.0009949	0.1242	0.0513	6.1417	0.4135	51	3	0.1799
Aalborg E	k__Bacteria	p__Actinobacteriota	c__Actinobacteria	o__Propionibacteriales	f__Propionibacteriaceae	g__Propioniciclava	s__midas_s_1574	s__midas_s_1574	growing	others	Spring_cohort	Moderate	0.00393654	4.59639e-05	0.000723	0.1969	0.0382	1.6447	0.1938	14	2	0.3538
Aalborg E	k__Bacteria	p__Actinobacteriota	c__Actinobacteria	o__Propionibacteriales	f__Propionibacteriaceae	g__Propioniciclava	s__midas_s_1582	s__midas_s_1582	disappearing	others	Winter_cohort	Very weak	0.00213061	0.00159089	-4.26e-05	0.0728	0.0247	6.1296	0.3392	51	3	0.149
Aalborg E	k__Bacteria	p__Actinobacteriota	c__Actinobacteria	o__Propionibacteriales	f__Propionibacteriaceae	g__Propioniciclava	s__midas_s_2052	s__midas_s_2052	ambiguous	others	Spring_cohort	Strong	0.0148271	1.25665e-06	0.0025631	0.5392	0.0516	1.6398	0.0957	14	1	0.6794
Aalborg E	k__Bacteria	p__Actinobacteriota	c__Actinobacteria	o__Propionibacteriales	f__Propionibacteriaceae	g__Propioniciclava	s__midas_s_2177	s__midas_s_2177	growing	others	Spring_cohort	Strong	0.031889	1.72734e-05	0.0013117	0.4527	0.0746	1.5541	0.1647	13	1	0.6412
Aalborg E	k__Bacteria	p__Actinobacteriota	c__Actinobacteria	o__Propionibacteriales	f__Propionibacteriaceae	g__Propioniciclava	s__midas_s_3418	s__midas_s_3418	ambiguous	others	Spring_cohort	Strong	0.0124332	1.00231e-05	0.0018708	0.4417	0.0657	1.6214	0.1487	13	1	0.6005
Aalborg E	k__Bacteria	p__Actinobacteriota	c__Actinobacteria	o__Propionibacteriales	f__Propionibacteriaceae	g__Propioniciclava	s__midas_s_3532	s__midas_s_3532	ambiguous	others	Winter_cohort	Moderate	0.0058083	5.89364e-05	-0.0002247	0.256	0.0516	1.0678	0.2017	9	2	0.3945
Aalborg E	k__Bacteria	p__Actinobacteriota	c__Actinobacteria	o__Propionibacteriales	f__Propionibacteriaceae	g__Propioniciclava	s__midas_s_4916	s__midas_s_4916	ambiguous	others	Winter_cohort	Weak	0.00453789	2.66771e-05	-8.78e-05	0.2492	0.0441	0.7846	0.1769	6	1	0.3261
Aalborg E	k__Bacteria	p__Actinobacteriota	c__Actinobacteria	o__Propionibacteriales	f__Propionibacteriaceae	g__Propioniciclava	s__midas_s_5037	s__midas_s_5037	ambiguous	others	Spring_cohort	Strong	0.00888584	1.1955e-05	0.0012115	0.4059	0.0625	1.9762	0.1541	16	1	0.5734
Aalborg E	k__Bacteria	p__Actinobacteriota	c__Actinobacteria	o__Propionibacteriales	f__Propionibacteriaceae	g__Propioniciclava	s__midas_s_6413	s__midas_s_6413	ambiguous	others	Non-significant	NS	0.00328515	0.0953573	0.0003216	0.0823	0.0633	1.222	0.7688	10	6	0.196
Aalborg E	k__Bacteria	p__Actinobacteriota	c__Actinobacteria	o__Propionibacteriales	f__Propionibacteriaceae	g__Propioniciclava	s__midas_s_701	s__midas_s_701	disappearing	others	Non-significant	NS	0.0723224	0.730474	-0.0003545	0.0244	0.0588	5.1024	2.413	42	20	0.2503
Aalborg E	k__Bacteria	p__Actinobacteriota	c__Actinobacteria	o__Propionibacteriales	f__Propionibacteriaceae	g__Propioniciclava	s__midas_s_752	s__midas_s_752	disappearing	others	Winter_cohort	Weak	0.0491773	0.000592582	0.0002187	0.148	0.043	0.6924	0.2903	6	2	0.2554
Aalborg E	k__Bacteria	p__Actinobacteriota	c__Actinobacteria	o__Propionibacteriales	f__Propionibacteriaceae	g__Propionicimonas		g__Propionicimonas__newASV2	disappearing	others	Spring_cohort	Moderate	0.0798641	6.88794e-06	0.001754	0.3957	0.0545	1.6599	0.1377	14	1	0.4431
Aalborg E	k__Bacteria	p__Actinobacteriota	c__Actinobacteria	o__Propionibacteriales	f__Propionibacteriaceae	g__Propionicimonas	s__midas_s_26835	s__midas_s_26835	ambiguous	others	Spring_cohort	Moderate	0.0231187	3.73486e-05	0.0012074	0.3739	0.0701	1.8252	0.1875	15	2	0.5149
Aalborg E	k__Bacteria	p__Actinobacteriota	c__Actinobacteria	o__Propionibacteriales	f__Propionibacteriaceae	g__Propionicimonas	s__midas_s_49	s__midas_s_49	growing	others	Spring_cohort	Moderate	0.588045	1.38316e-06	0.0015056	0.4024	0.0397	1.7706	0.0986	15	1	0.4877
Aalborg E	k__Bacteria	p__Actinobacteriota	c__Actinobacteria	o__Propionibacteriales	f__Propionibacteriaceae	g__Tessaracoccus	s__midas_s_1048	s__midas_s_1048	ambiguous	PAO	Autumn_cohort	Weak	0.012144	9.3461e-06	4.97e-05	0.2246	0.0329	6.0458	0.1467	50	1	0.348
Aalborg E	k__Bacteria	p__Actinobacteriota	c__Actinobacteria	o__Propionibacteriales	f__Propionibacteriaceae	g__Tessaracoccus	s__midas_s_1151	s__midas_s_1151	ambiguous	PAO	Winter_cohort	Weak	0.0348745	0.000193081	0.0006422	0.2175	0.0528	1.1911	0.2428	10	2	0.3481
Aalborg E	k__Bacteria	p__Actinobacteriota	c__Actinobacteria	o__Propionibacteriales	f__Propionibacteriaceae	g__Tessaracoccus	s__midas_s_1177	s__midas_s_1177	disappearing	PAO	Autumn_cohort	Moderate	0.0203609	0.000229898	-0.0009816	0.2623	0.0654	6.0239	0.2494	50	2	0.4427
Aalborg E	k__Bacteria	p__Actinobacteriota	c__Actinobacteria	o__Propionibacteriales	f__Propionibacteriaceae	g__Tessaracoccus	s__midas_s_307	s__midas_s_307	disappearing	PAO	Winter_cohort	Weak	0.0892426	0.00150596	-8.12e-05	0.1537	0.0517	0.7302	0.3365	6	3	0.2967
Aalborg E	k__Bacteria	p__Actinobacteriota	c__Actinobacteria	o__Propionibacteriales	f__Propionibacteriaceae	g__Tessaracoccus	s__midas_s_413	s__midas_s_413	ambiguous	PAO	Spring_cohort	Strong	0.121207	2.59027e-06	0.001148	0.3135	0.035	2.0173	0.1117	17	1	0.65
Aalborg E	k__Bacteria	p__Actinobacteriota	c__Actinobacteria	o__Propionibacteriales	f__Propionibacteriaceae	g__Tessaracoccus	s__Tessaracoccus_defluvii	s__Tessaracoccus_defluvii	ambiguous	PAO	Non-significant	NS	0.0219425	0.0747421	-0.0003621	0.0908	0.0654	5.2037	0.7197	43	6	0.2405
Aalborg E	k__Bacteria	p__Actinobacteriota	c__Actinobacteria	o__Propionibacteriales	f__Propionibacteriaceae	g__Tessaracoccus	s__Tessaracoccus_flavescens	s__Tessaracoccus_flavescens	disappearing	PAO	Autumn_cohort	Moderate	0.00853956	0.00181425	-0.0013157	0.181	0.0628	4.9144	0.347	41	3	0.3551
Aalborg E	k__Bacteria	p__Actinobacteriota	c__Thermoleophilia	o__Gaiellales	f__midas_f_269	g__midas_g_473	s__midas_s_473	s__midas_s_473	growing	others	Non-significant	NS	0.0302166	0.25192	-0.0004169	0.0495	0.0528	5.5531	1.0676	46	9	0.2227
Aalborg E	k__Bacteria	p__Actinobacteriota	c__Thermoleophilia	o__Gaiellales	f__midas_f_3270	g__midas_g_3270	s__midas_s_3270	s__midas_s_3270	ambiguous	others	Non-significant	NS	0.0121034	0.0174397	-0.0010864	0.225	0.1168	5.672	0.5189	47	4	0.3794
Aalborg E	k__Bacteria	p__Actinobacteriota	c__Thermoleophilia	o__Gaiellales	f__midas_f_3270	g__midas_g_5098	s__midas_s_5098	s__midas_s_5098	ambiguous	others	Spring_cohort	Moderate	0.00627549	3.53634e-05	0.0020899	0.4797	0.089	1.7781	0.1855	15	2	0.4954
Aalborg E	k__Bacteria	p__Actinobacteriota	c__Thermoleophilia	o__Solirubrobacterales	f__67-14	g__midas_g_52		g__midas_g_52__ASV393	ambiguous	others	Autumn_cohort	Moderate	0.0568413	0.000134813	-0.0008151	0.2123	0.0489	5.0768	0.2301	42	2	0.4538
Aalborg E	k__Bacteria	p__Actinobacteriota	c__Thermoleophilia	o__Solirubrobacterales	f__67-14	g__midas_g_52	s__midas_s_52	s__midas_s_52	growing	others	Non-significant	NS	0.0597249	0.0180281	-0.0003122	0.1032	0.0539	4.2789	0.5224	35	4	0.206
Aalborg E	k__Bacteria	p__Actinobacteriota	c__Thermoleophilia	o__Solirubrobacterales	f__Solirubrobacteraceae	g__Conexibacter	s__midas_s_1608	s__midas_s_1608	ambiguous	others	Non-significant	NS	0.00683165	0.631109	0.0003393	0.0313	0.0617	2.0809	1.9719	17	16	0.1732
Aalborg E	k__Bacteria	p__Actinobacteriota	c__Thermoleophilia	o__Solirubrobacterales	f__Solirubrobacteraceae	g__Conexibacter	s__midas_s_1828	s__midas_s_1828	growing	others	Autumn_cohort	Weak	0.0065703	0.000132156	-0.0004452	0.205	0.047	5.4075	0.2293	45	2	0.3255
Aalborg E	k__Bacteria	p__Actinobacteriota	c__Thermoleophilia	o__Solirubrobacterales	f__Solirubrobacteraceae	g__Conexibacter	s__midas_s_2583	s__midas_s_2583	ambiguous	others	Autumn_cohort	Moderate	0.00985545	3.90749e-05	-0.0010396	0.2822	0.0533	5.5599	0.1889	46	2	0.422
Aalborg E	k__Bacteria	p__Armatimonadota	c__midas_c_216	o__midas_o_216	f__midas_f_216	g__midas_g_216	s__midas_s_409	s__midas_s_409	ambiguous	others	Autumn_cohort	Weak	0	0.00339952	-0.0003408	0.1163	0.0447	5.299	0.3848	44	3	0.2322
Aalborg E	k__Bacteria	p__Bacteroidota	c__Bacteroidia	o__Bacteroidales				o__Bacteroidales__newASV394	ambiguous	others	Non-significant	NS	0	0.268828	0.0001894	0.0165	0.0181	4.8398	1.0984	40	9	0.2002
Aalborg E	k__Bacteria	p__Bacteroidota	c__Bacteroidia	o__Bacteroidales	f__Bacteroidaceae	g__Bacteroides		g__Bacteroides__ASV22433	ambiguous	others	Non-significant	NS	0	0.647618	4e-05	0.0096	0.0195	5.8774	2.0365	49	17	0.1567
Aalborg E	k__Bacteria	p__Bacteroidota	c__Bacteroidia	o__Bacteroidales	f__Bacteroidaceae	g__Bacteroides		g__Bacteroides__ASV3714	ambiguous	others	Non-significant	NS	0.00696169	0.213954	0.0001159	0.0669	0.0668	0.756	0.9987	6	8	0.1301
Aalborg E	k__Bacteria	p__Bacteroidota	c__Bacteroidia	o__Bacteroidales	f__Bacteroidaceae	g__Bacteroides		g__Bacteroides__ASV79682	ambiguous	others	Non-significant	NS	0	0.274455	0.0008713	0.0286	0.0317	1.1239	1.1088	9	9	0.2141
Aalborg E	k__Bacteria	p__Bacteroidota	c__Bacteroidia	o__Bacteroidales	f__Bacteroidaceae	g__Bacteroides	s__Bacteroides_caccae	s__Bacteroides_caccae	ambiguous	others	Non-significant	NS	0	0.171819	0.000843	0.0572	0.0527	5.2854	0.9216	44	8	0.1954
Aalborg E	k__Bacteria	p__Bacteroidota	c__Bacteroidia	o__Bacteroidales	f__Bacteroidaceae	g__Bacteroides	s__Bacteroides_cellulosilyticus	s__Bacteroides_cellulosilyticus	ambiguous	others	Non-significant	NS	0	0.281497	0.0003122	0.0371	0.0416	1.4237	1.1233	12	9	0.1527
Aalborg E	k__Bacteria	p__Bacteroidota	c__Bacteroidia	o__Bacteroidales	f__Bacteroidaceae	g__Bacteroides	s__Bacteroides_coprocola	s__Bacteroides_coprocola	ambiguous	others	Non-significant	NS	0	0.868307	-8.38e-05	0.0137	0.0497	2.6514	3.1416	22	26	0.2062
Aalborg E	k__Bacteria	p__Bacteroidota	c__Bacteroidia	o__Bacteroidales	f__Bacteroidaceae	g__Bacteroides	s__Bacteroides_graminisolvens	s__Bacteroides_graminisolvens	disappearing	others	Summer_cohort	Strong	0.00364243	2.96533e-06	-0.001257	0.391	0.0454	4.3226	0.116	36	1	0.661
Aalborg E	k__Bacteria	p__Bacteroidota	c__Bacteroidia	o__Bacteroidales	f__Bacteroidaceae	g__Bacteroides	s__Bacteroides_ovatus	s__Bacteroides_ovatus	ambiguous	others	Non-significant	NS	0	0.631109	0.0008281	0.0292	0.0576	1.5795	1.9732	13	16	0.2107
Aalborg E	k__Bacteria	p__Bacteroidota	c__Bacteroidia	o__Bacteroidales	f__Bacteroidaceae	g__Bacteroides	s__Bacteroides_thetaiotaomicron	s__Bacteroides_thetaiotaomicron	ambiguous	others	Non-significant	NS	0	0.516205	0.0005101	0.0126	0.0204	6.2311	1.6167	52	13	0.1982
Aalborg E	k__Bacteria	p__Bacteroidota	c__Bacteroidia	o__Bacteroidales	f__Bacteroidaceae	g__Bacteroides	s__Bacteroides_uniformis	s__Bacteroides_uniformis	ambiguous	others	Non-significant	NS	0.00437076	0.401389	0.0010899	0.0684	0.0926	5.3466	1.3537	44	11	0.2131
Aalborg E	k__Bacteria	p__Bacteroidota	c__Bacteroidia	o__Bacteroidales	f__Bacteroidaceae	g__Bacteroides	s__Bacteroides_vulgatus	s__Bacteroides_vulgatus	ambiguous	others	Non-significant	NS	0.00240134	0.0380148	0.0007867	0.0832	0.0508	1.0795	0.6111	9	5	0.2011
Aalborg E	k__Bacteria	p__Bacteroidota	c__Bacteroidia	o__Bacteroidales	f__Bacteroidetes_vadinHA17	g__midas_g_19		g__midas_g_19__ASV49	growing	others	Autumn_cohort	Weak	0	0.00431487	8.77e-05	0.1116	0.0447	5.5885	0.4006	46	3	0.1894
Aalborg E	k__Bacteria	p__Bacteroidota	c__Bacteroidia	o__Bacteroidales	f__Bacteroidetes_vadinHA17	g__midas_g_3337	s__midas_s_3421	s__midas_s_3421	growing	others	Autumn_cohort	Strong	0.00836733	8.0306e-07	-0.0018641	0.5514	0.048	5.3812	0.0871	45	1	0.6915
Aalborg E	k__Bacteria	p__Bacteroidota	c__Bacteroidia	o__Bacteroidales	f__Bacteroidetes_vadinHA17	g__midas_g_3337	s__midas_s_3736	s__midas_s_3736	ambiguous	others	Autumn_cohort	Moderate	0.00754262	8.71839e-05	-0.0018679	0.3019	0.0649	4.7217	0.2149	39	2	0.5277
Aalborg E	k__Bacteria	p__Bacteroidota	c__Bacteroidia	o__Bacteroidales	f__Bacteroidetes_vadinHA17	g__midas_g_410	s__midas_s_410	s__midas_s_410	ambiguous	others	Non-significant	NS	0	0.0117444	6.36e-05	0.1052	0.0506	5.0597	0.4807	42	4	0.2154
Aalborg E	k__Bacteria	p__Bacteroidota	c__Bacteroidia	o__Bacteroidales	f__M2PB4-65_termite_group	g__midas_g_2475	s__midas_s_4699	s__midas_s_4699	ambiguous	others	Non-significant	NS	0	0.0657209	0.000801	0.0979	0.0682	2.5806	0.6964	21	6	0.2082
Aalborg E	k__Bacteria	p__Bacteroidota	c__Bacteroidia	o__Bacteroidales	f__Marinilabiliaceae	g__Cytophaga_xylanolytica_group		g__Cytophaga_xylanolytica_group__ASV45960	ambiguous	others	Non-significant	NS	0	0.327382	5.23e-05	0.0157	0.0189	2.9413	1.2094	24	10	0.206
Aalborg E	k__Bacteria	p__Bacteroidota	c__Bacteroidia	o__Bacteroidales	f__Marinilabiliaceae	g__Cytophaga_xylanolytica_group	s__midas_s_50929	s__midas_s_50929	ambiguous	others	Non-significant	NS	0	0.226821	-0.0005022	0.0223	0.0228	3.5146	1.0223	29	8	0.2133
Aalborg E	k__Bacteria	p__Bacteroidota	c__Bacteroidia	o__Bacteroidales	f__Paludibacteraceae	g__Paludibacter	s__midas_s_2705	s__midas_s_2705	disappearing	others	Autumn_cohort	Moderate	0.0116083	0.00191286	-0.0002582	0.1786	0.0625	4.875	0.3498	40	3	0.3638
Aalborg E	k__Bacteria	p__Bacteroidota	c__Bacteroidia	o__Bacteroidales	f__Paludibacteraceae	g__Paludibacter	s__midas_s_9985	s__midas_s_9985	ambiguous	others	Non-significant	NS	0	0.0588234	0.0003937	0.0601	0.0407	3.9045	0.6773	32	6	0.1824
Aalborg E	k__Bacteria	p__Bacteroidota	c__Bacteroidia	o__Bacteroidales	f__Prevotellaceae	g__Prevotella		g__Prevotella__ASV7271	disappearing	others	Winter_cohort	Weak	0.00290791	0.00712273	-2.9e-05	0.0806	0.0353	1.348	0.4382	11	4	0.1743
Aalborg E	k__Bacteria	p__Bacteroidota	c__Bacteroidia	o__Bacteroidales	f__Prevotellaceae	g__Prevotella	s__midas_s_12335	s__midas_s_12335	ambiguous	others	Summer_cohort	Moderate	0.00198456	0.00117147	-0.0007645	0.2037	0.0659	3.7655	0.3233	31	3	0.3665
Aalborg E	k__Bacteria	p__Bacteroidota	c__Bacteroidia	o__Bacteroidales	f__Prevotellaceae	g__Prevotella	s__midas_s_2627	s__midas_s_2627	ambiguous	others	Summer_cohort	Weak	0	0.00976079	0.0003182	0.0955	0.0444	3.5386	0.4648	29	4	0.1678
Aalborg E	k__Bacteria	p__Bacteroidota	c__Bacteroidia	o__Bacteroidales	f__Prevotellaceae	g__Prevotella	s__midas_s_37608	s__midas_s_37608	ambiguous	others	Non-significant	NS	0	0.254517	-0.0003361	0.0326	0.035	5.859	1.0723	48	9	0.1149
Aalborg E	k__Bacteria	p__Bacteroidota	c__Bacteroidia	o__Bacteroidales	f__Prevotellaceae	g__Prevotella	s__Prevotella_copri	s__Prevotella_copri	ambiguous	others	Winter_cohort	Weak	0.0209347	0.00821887	0.0010417	0.1931	0.0869	0.7047	0.45	6	4	0.2992
Aalborg E	k__Bacteria	p__Bacteroidota	c__Bacteroidia	o__Bacteroidales	f__Prevotellaceae	g__Prevotellaceae_NK3B31_group	s__midas_s_73785	s__midas_s_73785	ambiguous	others	Non-significant	NS	0.00113723	0.0240958	0.0003897	0.0878	0.0487	1.0627	0.5539	9	5	0.2316
Aalborg E	k__Bacteria	p__Bacteroidota	c__Bacteroidia	o__Bacteroidales	f__Prolixibacteraceae	g__midas_g_10471	s__midas_s_10471	s__midas_s_10471	ambiguous	others	Autumn_cohort	Moderate	0.00371844	0.00140604	-0.0007152	0.2283	0.076	5.3575	0.3329	44	3	0.3517
Aalborg E	k__Bacteria	p__Bacteroidota	c__Bacteroidia	o__Bacteroidales	f__Prolixibacteraceae	g__midas_g_12	s__midas_s_12	s__midas_s_12	ambiguous	others	Non-significant	NS	0	0.0181277	0.0008124	0.1316	0.0688	0.9294	0.5231	8	4	0.2315
Aalborg E	k__Bacteria	p__Bacteroidota	c__Bacteroidia	o__Bacteroidales	f__Prolixibacteraceae	g__midas_g_422	s__midas_s_422	s__midas_s_422	growing	others	Spring_cohort	Moderate	0.0746373	0.000195404	0.0010316	0.2758	0.0671	2.7899	0.2432	23	2	0.4885
Aalborg E	k__Bacteria	p__Bacteroidota	c__Bacteroidia	o__Bacteroidales	f__Prolixibacteraceae	g__midas_g_422	s__midas_s_649	s__midas_s_649	ambiguous	others	Autumn_cohort	Moderate	0.0228711	0.00540926	-0.0001468	0.2153	0.0897	5.0957	0.4164	42	3	0.3732
Aalborg E	k__Bacteria	p__Bacteroidota	c__Bacteroidia	o__Bacteroidales	f__Prolixibacteraceae	g__midas_g_422	s__midas_s_742	s__midas_s_742	growing	others	Non-significant	NS	0.212838	0.0640615	0.0002628	0.0686	0.0474	2.9091	0.6915	24	6	0.1991
Aalborg E	k__Bacteria	p__Bacteroidota	c__Bacteroidia	o__Bacteroidales	f__Prolixibacteraceae	g__WCHB1-32	s__midas_s_4017	s__midas_s_4017	ambiguous	others	Summer_cohort	Strong	0.00204905	0.00085787	0.0005553	0.342	0.1052	3.2374	0.3076	27	3	0.6305
Aalborg E	k__Bacteria	p__Bacteroidota	c__Bacteroidia	o__Bacteroidales	f__Prolixibacteraceae	g__WCHB1-32	s__midas_s_7576	s__midas_s_7576	ambiguous	others	Summer_cohort	Weak	0.0362561	0.00698934	-8.84e-05	0.1707	0.0745	4.1887	0.4366	35	4	0.3433
Aalborg E	k__Bacteria	p__Bacteroidota	c__Bacteroidia	o__Bacteroidales	f__Rikenellaceae	g__Alistipes	s__Alistipes_shahii	s__Alistipes_shahii	ambiguous	others	Non-significant	NS	0	0.586329	0.0006756	0.0197	0.0359	1.0321	1.8154	9	15	0.2327
Aalborg E	k__Bacteria	p__Bacteroidota	c__Bacteroidia	o__Bacteroidales	f__Rikenellaceae	g__midas_g_6724	s__midas_s_6724	s__midas_s_6724	ambiguous	others	Summer_cohort	Moderate	0.00198981	3.73486e-05	-0.0001659	0.2168	0.0407	4.4985	0.1876	37	2	0.4181
Aalborg E	k__Bacteria	p__Bacteroidota	c__Bacteroidia	o__Bacteroidales	f__Rikenellaceae	g__midas_g_6724	s__midas_s_7162	s__midas_s_7162	ambiguous	others	Non-significant	NS	0.00128697	0.0236511	3.13e-05	0.1204	0.0664	3.5489	0.5517	29	5	0.3465
Aalborg E	k__Bacteria	p__Bacteroidota	c__Bacteroidia	o__Bacteroidales	f__Tannerellaceae	g__Macellibacteroides	s__midas_s_3798	s__midas_s_3798	disappearing	others	Summer_cohort	Moderate	0.00787309	0.00516882	0.0001294	0.2147	0.0887	3.5299	0.4132	29	3	0.3702
Aalborg E	k__Bacteria	p__Bacteroidota	c__Bacteroidia	o__Bacteroidales	f__Tannerellaceae	g__Macellibacteroides	s__midas_s_5206	s__midas_s_5206	disappearing	others	Summer_cohort	Strong	0.0145762	3.27009e-05	-0.0004759	0.4598	0.0843	4.3943	0.1832	36	2	0.6955
Aalborg E	k__Bacteria	p__Bacteroidota	c__Bacteroidia	o__Bacteroidales	f__Tannerellaceae	g__Parabacteroides	s__Parabacteroides_distasonis	s__Parabacteroides_distasonis	ambiguous	others	Non-significant	NS	0.00180554	0.710606	0.0012105	0.0275	0.0635	4.221	2.3087	35	19	0.1754
Aalborg E	k__Bacteria	p__Bacteroidota	c__Bacteroidia	o__Bacteroidales	f__Williamwhitmaniaceae	g__Williamwhitmania		g__Williamwhitmania__newASV182	ambiguous	others	Non-significant	NS	0	0.359065	-7.57e-05	0.0137	0.0173	4.1624	1.2697	34	11	0.1654
Aalborg E	k__Bacteria	p__Bacteroidota	c__Bacteroidia	o__Bacteroidales	f__Williamwhitmaniaceae	g__Williamwhitmania	s__midas_s_61752	s__midas_s_61752	ambiguous	others	Non-significant	NS	0	0.325072	0.0007641	0.0334	0.0402	2.6681	1.205	22	10	0.1476
Aalborg E	k__Bacteria	p__Bacteroidota	c__Bacteroidia	o__Bacteroidales	f__Williamwhitmaniaceae	g__Williamwhitmania	s__midas_s_80204	s__midas_s_80204	ambiguous	others	Summer_cohort	Weak	0	0.00747685	-0.000293	0.1032	0.0456	4.387	0.4423	36	4	0.3046
Aalborg E	k__Bacteria	p__Bacteroidota	c__Bacteroidia	o__Chitinophagales	f__37-13	g__midas_g_1195	s__midas_s_1195	s__midas_s_1195	growing	others	Summer_cohort	Strong	0.0235491	2.09132e-06	-0.0015666	0.5065	0.054	4.5395	0.1067	38	1	0.6333
Aalborg E	k__Bacteria	p__Bacteroidota	c__Bacteroidia	o__Chitinophagales	f__37-13	g__midas_g_1223	s__midas_s_1223	s__midas_s_1223	ambiguous	others	Autumn_cohort	Moderate	0	1.48683e-05	-0.0012537	0.627	0.1005	5.8378	0.1603	48	1	0.4689
Aalborg E	k__Bacteria	p__Bacteroidota	c__Bacteroidia	o__Chitinophagales	f__37-13	g__midas_g_535	s__midas_s_2176	s__midas_s_2176	ambiguous	others	Summer_cohort	Moderate	0.014497	1.33053e-05	-0.0004053	0.2746	0.0431	4.244	0.1571	35	1	0.3687
Aalborg E	k__Bacteria	p__Bacteroidota	c__Bacteroidia	o__Chitinophagales	f__37-13	g__midas_g_535	s__midas_s_535	s__midas_s_535	growing	others	Autumn_cohort	Weak	0.0144443	0.000413644	-0.000649	0.2532	0.0694	4.7583	0.2743	39	2	0.3433
Aalborg E	k__Bacteria	p__Bacteroidota	c__Bacteroidia	o__Chitinophagales	f__37-13	g__midas_g_543	s__midas_s_543	s__midas_s_543	growing	others	Summer_cohort	Weak	0.0676482	0.00147401	-0.0004889	0.2094	0.0702	4.45	0.3353	37	3	0.2776
Aalborg E	k__Bacteria	p__Bacteroidota	c__Bacteroidia	o__Chitinophagales	f__Chitinophagaceae	g__Aurantisolimonas	s__midas_s_4909	s__midas_s_4909	ambiguous	others	Spring_cohort	Moderate	0.00521485	1.26706e-05	0.0019877	0.4112	0.0641	1.8526	0.1558	15	1	0.4613
Aalborg E	k__Bacteria	p__Bacteroidota	c__Bacteroidia	o__Chitinophagales	f__Chitinophagaceae	g__Ferruginibacter		g__Ferruginibacter__ASV1157	growing	others	Autumn_cohort	Weak	0.0154652	8.65411e-06	-0.0004949	0.2331	0.0336	5.6524	0.1439	47	1	0.3452
Aalborg E	k__Bacteria	p__Bacteroidota	c__Bacteroidia	o__Chitinophagales	f__Chitinophagaceae	g__Ferruginibacter	s__midas_s_1032	s__midas_s_1032	growing	others	Non-significant	NS	0.0251731	0.969018	0.0001558	0.0064	0.0492	5.8447	3.1416	48	26	0.1301
Aalborg E	k__Bacteria	p__Bacteroidota	c__Bacteroidia	o__Chitinophagales	f__Chitinophagaceae	g__Ferruginibacter	s__midas_s_11	s__midas_s_11	growing	others	Non-significant	NS	0.0406009	0.0878734	-0.0001805	0.0737	0.0554	5.5735	0.7514	46	6	0.2028
Aalborg E	k__Bacteria	p__Bacteroidota	c__Bacteroidia	o__Chitinophagales	f__Chitinophagaceae	g__Ferruginibacter	s__midas_s_1435	s__midas_s_1435	growing	others	Winter_cohort	Weak	0.0147362	0.00461549	0.0006994	0.1192	0.0483	1.286	0.4053	11	3	0.2222
Aalborg E	k__Bacteria	p__Bacteroidota	c__Bacteroidia	o__Chitinophagales	f__Chitinophagaceae	g__Ferruginibacter	s__midas_s_1520	s__midas_s_1520	growing	others	Non-significant	NS	0.0494667	0.62208	0.0003902	0.0363	0.0704	3.1882	1.9392	26	16	0.1779
Aalborg E	k__Bacteria	p__Bacteroidota	c__Bacteroidia	o__Chitinophagales	f__Chitinophagaceae	g__Ferruginibacter	s__midas_s_270	s__midas_s_270	growing	others	Non-significant	NS	0.0932488	0.346841	0.0004458	0.0382	0.0476	2.4302	1.2451	20	10	0.146
Aalborg E	k__Bacteria	p__Bacteroidota	c__Bacteroidia	o__Chitinophagales	f__Chitinophagaceae	g__Ferruginibacter	s__midas_s_354	s__midas_s_354	growing	others	Winter_cohort	Weak	0.0231938	0.000734766	-8.7e-05	0.1618	0.0486	0.2185	0.3004	2	2	0.2074
Aalborg E	k__Bacteria	p__Bacteroidota	c__Bacteroidia	o__Chitinophagales	f__Chitinophagaceae	g__Ferruginibacter	s__midas_s_772	s__midas_s_772	ambiguous	others	Spring_cohort	Strong	0.0108333	8.14487e-08	0.0018465	0.5416	0.028	2.4944	0.0516	21	0	0.7459
Aalborg E	k__Bacteria	p__Bacteroidota	c__Bacteroidia	o__Chitinophagales	f__Chitinophagaceae	g__Ferruginibacter	s__midas_s_83	s__midas_s_83	growing	others	Spring_cohort	Weak	0.148715	0.00545287	0.0002826	0.0847	0.0353	2.8928	0.4172	24	3	0.2429
Aalborg E	k__Bacteria	p__Bacteroidota	c__Bacteroidia	o__Chitinophagales	f__Chitinophagaceae	g__midas_g_45684	s__midas_s_45684	s__midas_s_45684	ambiguous	others	Non-significant	NS	0	0.0290982	8.02e-05	0.0462	0.0266	3.1679	0.5763	26	5	0.2075
Aalborg E	k__Bacteria	p__Bacteroidota	c__Bacteroidia	o__Chitinophagales	f__Chitinophagaceae	g__midas_g_679		g__midas_g_679__ASV6263	ambiguous	others	Summer_cohort	Weak	0.015064	0.000397406	-0.0010355	0.2355	0.0641	4.0282	0.2724	33	2	0.3335
Aalborg E	k__Bacteria	p__Bacteroidota	c__Bacteroidia	o__Chitinophagales	f__Chitinophagaceae	g__midas_g_679	s__midas_s_2806	s__midas_s_2806	ambiguous	others	Non-significant	NS	0.0060562	0.0748208	-0.00069	0.1132	0.0815	4.7698	0.72	39	6	0.1515
Aalborg E	k__Bacteria	p__Bacteroidota	c__Bacteroidia	o__Chitinophagales	f__Chitinophagaceae	g__midas_g_679	s__midas_s_4380	s__midas_s_4380	ambiguous	others	Non-significant	NS	0.00424899	0.0463896	0.0002784	0.1794	0.1148	4.828	0.64	40	5	0.3247
Aalborg E	k__Bacteria	p__Bacteroidota	c__Bacteroidia	o__Chitinophagales	f__Chitinophagaceae	g__midas_g_679	s__midas_s_5542	s__midas_s_5542	ambiguous	others	Non-significant	NS	0.00161742	0.357878	0.00017	0.0658	0.0833	5.343	1.2667	44	10	0.2124
Aalborg E	k__Bacteria	p__Bacteroidota	c__Bacteroidia	o__Chitinophagales	f__Chitinophagaceae	g__midas_g_679	s__midas_s_679	s__midas_s_679	growing	others	Summer_cohort	Weak	0.0355897	0.00287831	0.0006636	0.1888	0.0706	4.2277	0.3739	35	3	0.3277
Aalborg E	k__Bacteria	p__Bacteroidota	c__Bacteroidia	o__Chitinophagales	f__Chitinophagaceae	g__midas_g_7125	s__midas_s_7125	s__midas_s_7125	ambiguous	others	Spring_cohort	Weak	0.00188829	0.000168961	0.0003491	0.2192	0.0522	1.6476	0.238	14	2	0.334
Aalborg E	k__Bacteria	p__Bacteroidota	c__Bacteroidia	o__Chitinophagales	f__Chitinophagaceae	g__midas_g_9628	s__midas_s_9658	s__midas_s_9658	ambiguous	others	Spring_cohort	Moderate	0.00577834	2.50271e-06	0.00163	0.4036	0.0447	2.1729	0.1108	18	1	0.5067
Aalborg E	k__Bacteria	p__Bacteroidota	c__Bacteroidia	o__Chitinophagales	f__Chitinophagaceae	g__Taibaiella	s__midas_s_14192	s__midas_s_14192	ambiguous	others	Non-significant	NS	0	0.0364543	0.0001423	0.0556	0.0337	4.6483	0.6052	38	5	0.2917
Aalborg E	k__Bacteria	p__Bacteroidota	c__Bacteroidia	o__Chitinophagales	f__Chitinophagaceae	g__Terrimonas		g__Terrimonas__ASV115	growing	others	Autumn_cohort	Weak	0.163909	0.00160681	-9.4e-06	0.0717	0.0244	5.2647	0.3399	44	3	0.155
Aalborg E	k__Bacteria	p__Bacteroidota	c__Bacteroidia	o__Chitinophagales	f__Chitinophagaceae	g__Terrimonas		g__Terrimonas__ASV459	ambiguous	others	Non-significant	NS	0.0140337	0.937972	-0.0008756	0.0128	0.0691	4.502	3.1416	37	26	0.1429
Aalborg E	k__Bacteria	p__Bacteroidota	c__Bacteroidia	o__Chitinophagales	f__Chitinophagaceae	g__Terrimonas		g__Terrimonas__newASV4	ambiguous	others	Autumn_cohort	Moderate	0.0264843	0.000253269	-0.0008792	0.2473	0.0626	4.914	0.2532	41	2	0.412
Aalborg E	k__Bacteria	p__Bacteroidota	c__Bacteroidia	o__Chitinophagales	f__Chitinophagaceae	g__Terrimonas	s__midas_s_32	s__midas_s_32	growing	others	Non-significant	NS	0.310797	0.090148	3.14e-05	0.051	0.0386	2.7546	0.757	23	6	0.1745
Aalborg E	k__Bacteria	p__Bacteroidota	c__Bacteroidia	o__Chitinophagales	f__Chitinophagaceae	g__Terrimonas	s__midas_s_548	s__midas_s_548	growing	others	Non-significant	NS	0.0400845	0.0184819	-0.0002352	0.1142	0.06	5.3752	0.5252	44	4	0.2399
Aalborg E	k__Bacteria	p__Bacteroidota	c__Bacteroidia	o__Chitinophagales	f__Chitinophagaceae	g__Terrimonas	s__midas_s_743	s__midas_s_743	growing	others	Spring_cohort	Strong	0.241378	8.0306e-07	0.0015233	0.3863	0.0335	2.4614	0.0867	20	1	0.7298
Aalborg E	k__Bacteria	p__Bacteroidota	c__Bacteroidia	o__Chitinophagales	f__midas_f_108	g__midas_g_108	s__midas_s_108	s__midas_s_108	growing	others	Summer_cohort	Moderate	0.0288907	0.00112665	-0.0005952	0.305	0.0981	4.5027	0.3215	37	3	0.3974
Aalborg E	k__Bacteria	p__Bacteroidota	c__Bacteroidia	o__Chitinophagales	f__midas_f_108	g__midas_g_558		g__midas_g_558__ASV1025	ambiguous	others	Non-significant	NS	0.00582321	0.0702594	-0.0004165	0.1081	0.0766	5.2434	0.7084	43	6	0.1493
Aalborg E	k__Bacteria	p__Bacteroidota	c__Bacteroidia	o__Chitinophagales	f__midas_f_108	g__midas_g_558		g__midas_g_558__ASV1271	ambiguous	others	Autumn_cohort	Weak	0.00823	0.00893133	-0.0005435	0.1397	0.0638	5.0144	0.4568	41	4	0.1635
Aalborg E	k__Bacteria	p__Bacteroidota	c__Bacteroidia	o__Chitinophagales	f__midas_f_108	g__midas_g_558		g__midas_g_558__ASV947	growing	others	Autumn_cohort	Weak	0.00354836	0.000413873	-5.5e-06	0.1476	0.0405	4.8101	0.2743	40	2	0.1632
Aalborg E	k__Bacteria	p__Bacteroidota	c__Bacteroidia	o__Chitinophagales	f__midas_f_2092	g__midas_g_2092	s__midas_s_2092	s__midas_s_2092	ambiguous	others	Non-significant	NS	0.00801925	0.367033	-0.0010016	0.0739	0.0951	2.3225	1.2864	19	11	0.1741
Aalborg E	k__Bacteria	p__Bacteroidota	c__Bacteroidia	o__Chitinophagales	f__midas_f_2505	g__midas_g_2505	s__midas_s_2505	s__midas_s_2505	ambiguous	others	Non-significant	NS	0.00365724	0.0124074	-0.0004799	0.1572	0.0764	4.277	0.4859	35	4	0.2014
Aalborg E	k__Bacteria	p__Bacteroidota	c__Bacteroidia	o__Chitinophagales	f__Saprospiraceae	g__Ca_Epiflobacter		g__Ca_Epiflobacter__ASV1011	ambiguous	others	Non-significant	NS	0.038827	0.454302	0.0001227	0.03	0.044	1.2952	1.4703	11	12	0.1149
Aalborg E	k__Bacteria	p__Bacteroidota	c__Bacteroidia	o__Chitinophagales	f__Saprospiraceae	g__Ca_Epiflobacter		g__Ca_Epiflobacter__ASV1450	ambiguous	others	Summer_cohort	Weak	0.0367669	0.00992135	-0.000117	0.061	0.0285	3.1392	0.4662	26	4	0.1719
Aalborg E	k__Bacteria	p__Bacteroidota	c__Bacteroidia	o__Chitinophagales	f__Saprospiraceae	g__Ca_Epiflobacter	s__midas_s_103	s__midas_s_103	growing	others	Autumn_cohort	Moderate	0.0520721	3.63489e-05	-0.0012355	0.2467	0.0461	4.5937	0.1867	38	2	0.3744
Aalborg E	k__Bacteria	p__Bacteroidota	c__Bacteroidia	o__Chitinophagales	f__Saprospiraceae	g__Ca_Epiflobacter	s__midas_s_188	s__midas_s_188	growing	others	Non-significant	NS	0.0403209	0.433229	-0.0001443	0.043	0.0612	5.0989	1.4222	42	12	0.1492
Aalborg E	k__Bacteria	p__Bacteroidota	c__Bacteroidia	o__Chitinophagales	f__Saprospiraceae	g__Ca_Epiflobacter	s__midas_s_20860	s__midas_s_20860	ambiguous	others	Non-significant	NS	0	0.288803	7.57e-05	0.0153	0.0174	2.5322	1.137	21	9	0.1461
Aalborg E	k__Bacteria	p__Bacteroidota	c__Bacteroidia	o__Chitinophagales	f__Saprospiraceae	g__Ca_Epiflobacter	s__midas_s_23	s__midas_s_23	growing	others	Autumn_cohort	Weak	0.109221	0.00599215	0.0001064	0.12	0.0509	4.8196	0.4243	40	4	0.2573
Aalborg E	k__Bacteria	p__Bacteroidota	c__Bacteroidia	o__Chitinophagales	f__Saprospiraceae	g__Ca_Epiflobacter	s__midas_s_37	s__midas_s_37	growing	others	Autumn_cohort	Moderate	0.132979	6.66416e-06	-0.0016988	0.3127	0.0428	5.1019	0.1368	42	1	0.5203
Aalborg E	k__Bacteria	p__Bacteroidota	c__Bacteroidia	o__Chitinophagales	f__Saprospiraceae	g__Ca_Epiflobacter	s__midas_s_40	s__midas_s_40	growing	others	Non-significant	NS	0.10128	0.588994	-0.0002784	0.0224	0.0409	3.6023	1.8242	30	15	0.1086
Aalborg E	k__Bacteria	p__Bacteroidota	c__Bacteroidia	o__Chitinophagales	f__Saprospiraceae	g__Ca_Epiflobacter	s__midas_s_698	s__midas_s_698	growing	others	Summer_cohort	Weak	0.0083724	0.00631632	-0.000224	0.1302	0.0558	3.4624	0.4282	29	4	0.1769
Aalborg E	k__Bacteria	p__Bacteroidota	c__Bacteroidia	o__Chitinophagales	f__Saprospiraceae	g__Ca_Epiflobacter	s__midas_s_720	s__midas_s_720	growing	others	Non-significant	NS	0.0171836	0.0263378	0.0002526	0.1434	0.0809	2.3268	0.564	19	5	0.1997
Aalborg E	k__Bacteria	p__Bacteroidota	c__Bacteroidia	o__Chitinophagales	f__Saprospiraceae	g__Ca_Epiflobacter	s__midas_s_89	s__midas_s_89	growing	others	Non-significant	NS	0.126388	0.103127	8.02e-05	0.0878	0.069	5.3152	0.7861	44	7	0.1339
Aalborg E	k__Bacteria	p__Bacteroidota	c__Bacteroidia	o__Chitinophagales	f__Saprospiraceae	g__Haliscomenobacter	s__Haliscomenobacter_hydrossis	s__Haliscomenobacter_hydrossis	growing	filaments	Non-significant	NS	0.169222	0.217278	0.0010666	0.0732	0.0735	3.4003	1.0048	28	8	0.2275
Aalborg E	k__Bacteria	p__Bacteroidota	c__Bacteroidia	o__Chitinophagales	f__Saprospiraceae	g__Haliscomenobacter	s__midas_s_217	s__midas_s_217	growing	filaments	Autumn_cohort	Moderate	0.0573334	3.19587e-06	-0.0017283	0.3966	0.0465	5.1175	0.1172	42	1	0.5171
Aalborg E	k__Bacteria	p__Bacteroidota	c__Bacteroidia	o__Chitinophagales	f__Saprospiraceae	g__Lewinella	s__midas_s_1374	s__midas_s_1374	growing	others	Summer_cohort	Weak	0.0364768	0.0017867	0.0007898	0.2181	0.0754	3.0108	0.3459	25	3	0.3043
Aalborg E	k__Bacteria	p__Bacteroidota	c__Bacteroidia	o__Chitinophagales	f__Saprospiraceae	g__midas_g_1063	s__midas_s_1063	s__midas_s_1063	growing	others	Summer_cohort	Weak	0.06584	0.00167108	-0.0002736	0.1051	0.0359	3.734	0.3421	31	3	0.2562
Aalborg E	k__Bacteria	p__Bacteroidota	c__Bacteroidia	o__Chitinophagales	f__Saprospiraceae	g__midas_g_1063	s__midas_s_1631	s__midas_s_1631	growing	others	Non-significant	NS	0.0845295	0.0240958	-0.0002046	0.0574	0.0318	3.8435	0.5539	32	5	0.1693
Aalborg E	k__Bacteria	p__Bacteroidota	c__Bacteroidia	o__Chitinophagales	f__Saprospiraceae	g__midas_g_111	s__midas_s_111	s__midas_s_111	growing	others	Non-significant	NS	0.263754	0.239478	0.0003597	0.0405	0.0423	4.8971	1.0454	41	9	0.1935
Aalborg E	k__Bacteria	p__Bacteroidota	c__Bacteroidia	o__Chitinophagales	f__Saprospiraceae	g__midas_g_1226		g__midas_g_1226__ASV1658	ambiguous	others	Spring_cohort	Weak	0.0307031	0.000263808	0.0010656	0.228	0.0581	2.6442	0.2548	22	2	0.3198
Aalborg E	k__Bacteria	p__Bacteroidota	c__Bacteroidia	o__Chitinophagales	f__Saprospiraceae	g__midas_g_1226		g__midas_g_1226__ASV2445	ambiguous	others	Summer_cohort	Weak	0.00523314	0.0037839	0.0002178	0.1619	0.0635	3.9617	0.392	33	3	0.254
Aalborg E	k__Bacteria	p__Bacteroidota	c__Bacteroidia	o__Chitinophagales	f__Saprospiraceae	g__midas_g_1226	s__midas_s_1226	s__midas_s_1226	growing	others	Summer_cohort	Weak	0.0703329	0.00166443	0.0003257	0.1909	0.0652	3.7456	0.3417	31	3	0.2916
Aalborg E	k__Bacteria	p__Bacteroidota	c__Bacteroidia	o__Chitinophagales	f__Saprospiraceae	g__midas_g_1226	s__midas_s_2748	s__midas_s_2748	growing	others	Summer_cohort	Weak	0.00595368	8.0208e-05	-0.0003235	0.1691	0.0358	3.373	0.2117	28	2	0.2439
Aalborg E	k__Bacteria	p__Bacteroidota	c__Bacteroidia	o__Chitinophagales	f__Saprospiraceae	g__midas_g_1328	s__midas_s_1328	s__midas_s_1328	growing	others	Non-significant	NS	0.0178635	0.0759339	-0.0001193	0.064	0.0463	4.7262	0.7231	39	6	0.1612
Aalborg E	k__Bacteria	p__Bacteroidota	c__Bacteroidia	o__Chitinophagales	f__Saprospiraceae	g__midas_g_1328	s__midas_s_3372	s__midas_s_3372	ambiguous	others	Autumn_cohort	Weak	0	0.00346588	-0.0006093	0.1044	0.0403	5.2099	0.3861	43	3	0.2253
Aalborg E	k__Bacteria	p__Bacteroidota	c__Bacteroidia	o__Chitinophagales	f__Saprospiraceae	g__midas_g_1336	s__midas_s_1336	s__midas_s_1336	ambiguous	others	Summer_cohort	Moderate	0	0.00105953	-0.0004498	0.1908	0.0607	4.0248	0.3182	33	3	0.4106
Aalborg E	k__Bacteria	p__Bacteroidota	c__Bacteroidia	o__Chitinophagales	f__Saprospiraceae	g__midas_g_1409		g__midas_g_1409__ASV8153	ambiguous	others	Autumn_cohort	Weak	0.00456871	0.00055729	-0.0011123	0.2225	0.064	5.1252	0.2875	42	2	0.2481
Aalborg E	k__Bacteria	p__Bacteroidota	c__Bacteroidia	o__Chitinophagales	f__Saprospiraceae	g__midas_g_1409	s__midas_s_1409	s__midas_s_1409	ambiguous	others	Summer_cohort	Weak	0.00983832	0.000158711	-0.0003025	0.234	0.0552	3.9521	0.2357	33	2	0.2429
Aalborg E	k__Bacteria	p__Bacteroidota	c__Bacteroidia	o__Chitinophagales	f__Saprospiraceae	g__midas_g_142	s__midas_s_142	s__midas_s_142	growing	others	Summer_cohort	Weak	0.183688	0.000255955	1.85e-05	0.1695	0.043	3.2782	0.2536	27	2	0.2784
Aalborg E	k__Bacteria	p__Bacteroidota	c__Bacteroidia	o__Chitinophagales	f__Saprospiraceae	g__midas_g_142	s__midas_s_923	s__midas_s_923	growing	others	Non-significant	NS	0.0160688	0.0134782	-8.37e-05	0.0936	0.0462	4.9272	0.4936	41	4	0.1559
Aalborg E	k__Bacteria	p__Bacteroidota	c__Bacteroidia	o__Chitinophagales	f__Saprospiraceae	g__midas_g_16361	s__midas_s_32553	s__midas_s_32553	ambiguous	others	Autumn_cohort	Strong	0.00377819	8.29904e-05	-0.0011333	0.4086	0.087	4.6996	0.2129	39	2	0.5845
Aalborg E	k__Bacteria	p__Bacteroidota	c__Bacteroidia	o__Chitinophagales	f__Saprospiraceae	g__midas_g_17		g__midas_g_17__ASV8	growing	others	Summer_cohort	Moderate	0.876159	4.23557e-05	0.0002474	0.1964	0.0375	3.2661	0.1912	27	2	0.4215
Aalborg E	k__Bacteria	p__Bacteroidota	c__Bacteroidia	o__Chitinophagales	f__Saprospiraceae	g__midas_g_17	s__midas_s_60	s__midas_s_60	growing	others	Summer_cohort	Weak	0.0307582	0.000541115	-0.0008511	0.1606	0.0459	4.1385	0.2861	34	2	0.3126
Aalborg E	k__Bacteria	p__Bacteroidota	c__Bacteroidia	o__Chitinophagales	f__Saprospiraceae	g__midas_g_1914	s__midas_s_1914	s__midas_s_1914	growing	others	Autumn_cohort	Moderate	0.00806896	0.000439435	-0.0005182	0.278	0.077	4.6351	0.2769	38	2	0.3813
Aalborg E	k__Bacteria	p__Bacteroidota	c__Bacteroidia	o__Chitinophagales	f__Saprospiraceae	g__midas_g_20	s__midas_s_20	s__midas_s_20	growing	others	Spring_cohort	Weak	0.341223	0.00549336	-2.23e-05	0.0965	0.0403	2.6651	0.4177	22	3	0.1578
Aalborg E	k__Bacteria	p__Bacteroidota	c__Bacteroidia	o__Chitinophagales	f__Saprospiraceae	g__midas_g_20	s__midas_s_68	s__midas_s_68	growing	others	Non-significant	NS	0.160066	0.0880263	-0.000109	0.0643	0.0484	3.3224	0.7519	27	6	0.1671
Aalborg E	k__Bacteria	p__Bacteroidota	c__Bacteroidia	o__Chitinophagales	f__Saprospiraceae	g__midas_g_207	s__midas_s_207	s__midas_s_207	growing	others	Autumn_cohort	Moderate	0	2.82568e-06	-0.0014143	0.2975	0.0341	5.2767	0.1147	44	1	0.3976
Aalborg E	k__Bacteria	p__Bacteroidota	c__Bacteroidia	o__Chitinophagales	f__Saprospiraceae	g__midas_g_27005	s__midas_s_27005	s__midas_s_27005	ambiguous	others	Autumn_cohort	Strong	0.00192793	0.000130462	-0.0015519	0.4008	0.0915	5.0975	0.2284	42	2	0.5616
Aalborg E	k__Bacteria	p__Bacteroidota	c__Bacteroidia	o__Chitinophagales	f__Saprospiraceae	g__midas_g_3144	s__midas_s_3144	s__midas_s_3144	ambiguous	others	Non-significant	NS	0.00213693	0.0199918	0.0009582	0.1275	0.0681	4.2676	0.5339	35	4	0.2516
Aalborg E	k__Bacteria	p__Bacteroidota	c__Bacteroidia	o__Chitinophagales	f__Saprospiraceae	g__midas_g_3144	s__midas_s_4059	s__midas_s_4059	ambiguous	others	Non-significant	NS	0.00170879	0.011266	-0.000641	0.1261	0.0601	4.7706	0.4769	39	4	0.323
Aalborg E	k__Bacteria	p__Bacteroidota	c__Bacteroidia	o__Chitinophagales	f__Saprospiraceae	g__midas_g_321	s__midas_s_321	s__midas_s_321	growing	others	Non-significant	NS	0.0894899	0.652668	-3.83e-05	0.0126	0.026	3.4666	2.0593	29	17	0.0744
Aalborg E	k__Bacteria	p__Bacteroidota	c__Bacteroidia	o__Chitinophagales	f__Saprospiraceae	g__midas_g_351	s__midas_s_4056	s__midas_s_4056	growing	others	Non-significant	NS	0.0175645	0.0199443	0.000788	0.1291	0.0689	1.4923	0.5335	12	4	0.1603
Aalborg E	k__Bacteria	p__Bacteroidota	c__Bacteroidia	o__Chitinophagales	f__Saprospiraceae	g__midas_g_351	s__midas_s_4974	s__midas_s_4974	ambiguous	others	Autumn_cohort	Moderate	0.00550944	1.8967e-05	-0.0006345	0.2848	0.0476	5.1989	0.1673	43	1	0.4094
Aalborg E	k__Bacteria	p__Bacteroidota	c__Bacteroidia	o__Chitinophagales	f__Saprospiraceae	g__midas_g_3556	s__midas_s_3556	s__midas_s_3556	ambiguous	others	Autumn_cohort	Moderate	0.00408705	0.000287628	-0.0004074	0.2964	0.0766	5.0453	0.2583	42	2	0.3823
Aalborg E	k__Bacteria	p__Bacteroidota	c__Bacteroidia	o__Chitinophagales	f__Saprospiraceae	g__midas_g_3556	s__midas_s_61727	s__midas_s_61727	ambiguous	others	Summer_cohort	Moderate	0.00344465	0.000276485	-0.0017813	0.2942	0.0754	4.4477	0.2564	37	2	0.4087
Aalborg E	k__Bacteria	p__Bacteroidota	c__Bacteroidia	o__Chitinophagales	f__Saprospiraceae	g__midas_g_380	s__midas_s_380	s__midas_s_380	growing	others	Non-significant	NS	0.0859452	0.0251955	0.0009711	0.1246	0.0697	2.2915	0.5591	19	5	0.214
Aalborg E	k__Bacteria	p__Bacteroidota	c__Bacteroidia	o__Chitinophagales	f__Saprospiraceae	g__midas_g_3867	s__midas_s_3867	s__midas_s_3867	ambiguous	others	Non-significant	NS	0.0111246	0.0430059	0.0003304	0.1171	0.0736	4.1365	0.6285	34	5	0.2561
Aalborg E	k__Bacteria	p__Bacteroidota	c__Bacteroidia	o__Chitinophagales	f__Saprospiraceae	g__midas_g_424	s__midas_s_1382	s__midas_s_1382	growing	others	Non-significant	NS	0.0273028	0.0487395	0.0002662	0.1164	0.0754	5.2054	0.6478	43	5	0.1904
Aalborg E	k__Bacteria	p__Bacteroidota	c__Bacteroidia	o__Chitinophagales	f__Saprospiraceae	g__midas_g_424	s__midas_s_1535	s__midas_s_1535	growing	others	Autumn_cohort	Moderate	0.0255728	8.0534e-06	-0.0012883	0.2707	0.0385	4.836	0.1421	40	1	0.4447
Aalborg E	k__Bacteria	p__Bacteroidota	c__Bacteroidia	o__Chitinophagales	f__Saprospiraceae	g__midas_g_424	s__midas_s_2816	s__midas_s_2816	ambiguous	others	Summer_cohort	Weak	0.0037183	0.00274614	6.78e-05	0.1735	0.0644	4.244	0.3709	35	3	0.2943
Aalborg E	k__Bacteria	p__Bacteroidota	c__Bacteroidia	o__Chitinophagales	f__Saprospiraceae	g__midas_g_424	s__midas_s_424	s__midas_s_424	growing	others	Spring_cohort	Strong	0.0430902	4.08548e-06	0.0012881	0.4995	0.0621	2.9384	0.1243	24	1	0.5935
Aalborg E	k__Bacteria	p__Bacteroidota	c__Bacteroidia	o__Chitinophagales	f__Saprospiraceae	g__midas_g_4865	s__midas_s_4865	s__midas_s_4865	growing	others	Non-significant	NS	0.0120289	0.0173116	0.0004989	0.2352	0.1218	4.3822	0.5181	36	4	0.3533
Aalborg E	k__Bacteria	p__Bacteroidota	c__Bacteroidia	o__Chitinophagales	f__Saprospiraceae	g__midas_g_5170	s__midas_s_5630	s__midas_s_5630	ambiguous	others	Non-significant	NS	0.00370819	0.421085	0.0008564	0.0667	0.0931	4.1936	1.3967	35	12	0.185
Aalborg E	k__Bacteria	p__Bacteroidota	c__Bacteroidia	o__Chitinophagales	f__Saprospiraceae	g__midas_g_56	s__midas_s_56	s__midas_s_56	growing	others	Summer_cohort	Weak	0.169162	0.000382117	-0.0004202	0.0945	0.0256	4.403	0.2704	36	2	0.2275
Aalborg E	k__Bacteria	p__Bacteroidota	c__Bacteroidia	o__Chitinophagales	f__Saprospiraceae	g__midas_g_59172	s__midas_s_59172	s__midas_s_59172	ambiguous	others	Non-significant	NS	0	0.226305	-4.93e-05	0.0167	0.017	2.9321	1.021	24	8	0.1678
Aalborg E	k__Bacteria	p__Bacteroidota	c__Bacteroidia	o__Chitinophagales	f__Saprospiraceae	g__midas_g_6	s__midas_s_6	s__midas_s_6	growing	others	Non-significant	NS	0.0258178	0.0907356	0.0001224	0.0468	0.0355	6.1785	0.7584	51	6	0.1185
Aalborg E	k__Bacteria	p__Bacteroidota	c__Bacteroidia	o__Chitinophagales	f__Saprospiraceae	g__midas_g_6	s__midas_s_862	s__midas_s_862	growing	others	Autumn_cohort	Moderate	0.0153411	8.69386e-05	-0.0015293	0.2874	0.0617	5.5905	0.2147	46	2	0.3738
Aalborg E	k__Bacteria	p__Bacteroidota	c__Bacteroidia	o__Chitinophagales	f__Saprospiraceae	g__midas_g_611	s__midas_s_611	s__midas_s_611	growing	others	Autumn_cohort	Moderate	0.0366718	0.00131919	-0.0002977	0.3639	0.1199	4.9232	0.3294	41	3	0.4761
Aalborg E	k__Bacteria	p__Bacteroidota	c__Bacteroidia	o__Chitinophagales	f__Saprospiraceae	g__midas_g_65	s__midas_s_177	s__midas_s_177	growing	others	Autumn_cohort	Weak	0.149077	0.00592327	-0.0002298	0.133	0.0563	5.3507	0.4234	44	4	0.2596
Aalborg E	k__Bacteria	p__Bacteroidota	c__Bacteroidia	o__Chitinophagales	f__Saprospiraceae	g__midas_g_65	s__midas_s_65	s__midas_s_65	growing	others	Spring_cohort	Weak	0.184914	0.000216164	0.0007659	0.1921	0.0474	2.3831	0.247	20	2	0.241
Aalborg E	k__Bacteria	p__Bacteroidota	c__Bacteroidia	o__Chitinophagales	f__Saprospiraceae	g__midas_g_729		g__midas_g_729__ASV1126	growing	others	Non-significant	NS	0.0165344	0.150718	0.0003016	0.1289	0.1136	4.8157	0.8814	40	7	0.2132
Aalborg E	k__Bacteria	p__Bacteroidota	c__Bacteroidia	o__Chitinophagales	f__Saprospiraceae	g__midas_g_729		g__midas_g_729__ASV3045	growing	others	Spring_cohort	Weak	0.0225734	0.000627536	0.0009643	0.1537	0.045	2.343	0.2929	19	2	0.2299
Aalborg E	k__Bacteria	p__Bacteroidota	c__Bacteroidia	o__Chitinophagales	f__Saprospiraceae	g__midas_g_729		g__midas_g_729__ASV474	growing	others	Summer_cohort	Weak	0.0341169	0.00354194	0.0007533	0.187	0.0725	3.2107	0.3875	27	3	0.2526
Aalborg E	k__Bacteria	p__Bacteroidota	c__Bacteroidia	o__Chitinophagales	f__Saprospiraceae	g__midas_g_729		g__midas_g_729__ASV8740	ambiguous	others	Non-significant	NS	0.0128584	0.0132785	-0.0007865	0.1321	0.065	4.7258	0.4921	39	4	0.2191
Aalborg E	k__Bacteria	p__Bacteroidota	c__Bacteroidia	o__Chitinophagales	f__Saprospiraceae	g__midas_g_729	s__midas_s_2478	s__midas_s_2478	growing	others	Autumn_cohort	Weak	0.0266023	0.0010496	-8.6e-06	0.1786	0.0568	5.0046	0.3178	41	3	0.265
Aalborg E	k__Bacteria	p__Bacteroidota	c__Bacteroidia	o__Chitinophagales	f__Saprospiraceae	g__midas_g_729	s__midas_s_4336	s__midas_s_4336	growing	others	Non-significant	NS	0.0310866	0.0657966	0.0012699	0.0894	0.0623	1.8388	0.6967	15	6	0.1613
Aalborg E	k__Bacteria	p__Bacteroidota	c__Bacteroidia	o__Chitinophagales	f__Saprospiraceae	g__midas_g_788	s__midas_s_788	s__midas_s_788	growing	others	Non-significant	NS	0.0338965	0.013274	-0.0005627	0.1257	0.0618	5.7576	0.4919	48	4	0.1976
Aalborg E	k__Bacteria	p__Bacteroidota	c__Bacteroidia	o__Chitinophagales	f__Saprospiraceae	g__midas_g_867	s__midas_s_867	s__midas_s_867	ambiguous	others	Summer_cohort	Moderate	0.00763954	0.000227108	0.0008942	0.2893	0.072	3.5353	0.2488	29	2	0.3858
Aalborg E	k__Bacteria	p__Bacteroidota	c__Bacteroidia	o__Chitinophagales	f__Saprospiraceae	g__midas_g_9296	s__midas_s_9296	s__midas_s_9296	ambiguous	others	Non-significant	NS	0.00388214	0.130306	0.0002482	0.1411	0.1188	5.0361	0.8419	42	7	0.3316
Aalborg E	k__Bacteria	p__Bacteroidota	c__Bacteroidia	o__Chitinophagales	f__Saprospiraceae	g__OLB8		g__OLB8__ASV730	ambiguous	others	Winter_cohort	Weak	0.11957	0.000570976	1.56e-05	0.1601	0.0462	0.6005	0.2886	5	2	0.2902
Aalborg E	k__Bacteria	p__Bacteroidota	c__Bacteroidia	o__Chitinophagales	f__Saprospiraceae	g__OLB8	s__midas_s_29	s__midas_s_29	growing	others	Winter_cohort	Weak	0.874942	0.00283552	-0.0001895	0.1442	0.0538	0.6589	0.3727	5	3	0.2597
Aalborg E	k__Bacteria	p__Bacteroidota	c__Bacteroidia	o__Chitinophagales	f__Saprospiraceae	g__Phaeodactylibacter	s__midas_s_2112	s__midas_s_2112	ambiguous	others	Autumn_cohort	Moderate	0.00388901	0.000142455	-0.0004494	0.2584	0.06	4.9345	0.2322	41	2	0.4285
Aalborg E	k__Bacteria	p__Bacteroidota	c__Bacteroidia	o__Chitinophagales	f__Saprospiraceae	g__Phaeodactylibacter	s__midas_s_85093	s__midas_s_85093	ambiguous	others	Autumn_cohort	Weak	0	7.53064e-05	-0.0006809	0.1308	0.0274	4.7559	0.2094	39	2	0.2891
Aalborg E	k__Bacteria	p__Bacteroidota	c__Bacteroidia	o__Chitinophagales	f__Saprospiraceae	g__Phaeodactylibacter	s__midas_s_970	s__midas_s_970	growing	others	Autumn_cohort	Moderate	0.0125476	8.23047e-05	-0.0008802	0.3109	0.0661	4.5922	0.2126	38	2	0.3863
Aalborg E	k__Bacteria	p__Bacteroidota	c__Bacteroidia	o__Cytophagales	f__Cyclobacteriaceae	g__Algoriphagus	s__midas_s_13649	s__midas_s_13649	ambiguous	others	Spring_cohort	Weak	0.00162025	9.66776e-05	0.000405	0.1303	0.0285	2.0382	0.2185	17	2	0.2768
Aalborg E	k__Bacteria	p__Bacteroidota	c__Bacteroidia	o__Cytophagales	f__Microscillaceae	g__midas_g_6116	s__midas_s_13935	s__midas_s_13935	ambiguous	others	Non-significant	NS	0.00304456	0.0416468	0.0003399	0.1649	0.1028	3.4987	0.6237	29	5	0.2336
Aalborg E	k__Bacteria	p__Bacteroidota	c__Bacteroidia	o__Cytophagales	f__Microscillaceae	g__midas_g_6116	s__midas_s_6414	s__midas_s_6414	ambiguous	others	Non-significant	NS	0.00310829	0.0361035	0.0004631	0.1499	0.0905	4.5828	0.6038	38	5	0.2795
Aalborg E	k__Bacteria	p__Bacteroidota	c__Bacteroidia	o__Cytophagales	f__Microscillaceae	g__OLB12	s__midas_s_1430	s__midas_s_1430	growing	others	Spring_cohort	Strong	0.0253667	5.60879e-05	0.0013483	0.4434	0.0887	2.8154	0.2001	23	2	0.7377
Aalborg E	k__Bacteria	p__Bacteroidota	c__Bacteroidia	o__Cytophagales	f__Spirosomaceae	g__Lacihabitans	s__midas_s_85	s__midas_s_85	growing	others	Non-significant	NS	0.14852	0.0179383	8.8e-05	0.0931	0.0486	4.9085	0.5219	41	4	0.2346
Aalborg E	k__Bacteria	p__Bacteroidota	c__Bacteroidia	o__Cytophagales	f__Spirosomaceae	g__midas_g_12636	s__midas_s_12636	s__midas_s_12636	ambiguous	others	Winter_cohort	Weak	0.00175369	0.00103736	6.81e-05	0.1993	0.0632	0.4138	0.3172	3	3	0.3319
Aalborg E	k__Bacteria	p__Bacteroidota	c__Bacteroidia	o__Cytophagales	f__Spirosomaceae	g__midas_g_12636	s__midas_s_13599	s__midas_s_13599	ambiguous	others	Non-significant	NS	0.00435622	0.0185809	-0.0006067	0.141	0.0742	6.1282	0.526	51	4	0.2346
Aalborg E	k__Bacteria	p__Bacteroidota	c__Bacteroidia	o__Cytophagales	f__Spirosomaceae	g__midas_g_1498	s__midas_s_1498	s__midas_s_1498	growing	others	Spring_cohort	Moderate	0.0126574	1.25544e-05	0.0006825	0.313	0.0487	1.5943	0.1554	13	1	0.4901
Aalborg E	k__Bacteria	p__Bacteroidota	c__Bacteroidia	o__Cytophagales	f__Spirosomaceae	g__midas_g_1498	s__midas_s_2561	s__midas_s_2561	growing	others	Spring_cohort	Strong	0.0147167	4.5743e-05	0.0011191	0.4075	0.0789	2.1098	0.1935	17	2	0.5597
Aalborg E	k__Bacteria	p__Bacteroidota	c__Bacteroidia	o__Cytophagales	f__Spirosomaceae	g__midas_g_6909	s__midas_s_6909	s__midas_s_6909	ambiguous	others	Spring_cohort	Weak	0.0199283	0.000968986	0.0009358	0.1473	0.0462	1.474	0.3136	12	3	0.2394
Aalborg E	k__Bacteria	p__Bacteroidota	c__Bacteroidia	o__Cytophagales	f__Spirosomaceae	g__Runella		g__Runella__ASV1301	ambiguous	others	Spring_cohort	Weak	0.0326196	0.0014963	0.0003136	0.0786	0.0264	2.2855	0.3361	19	3	0.19
Aalborg E	k__Bacteria	p__Bacteroidota	c__Bacteroidia	o__Cytophagales	f__Spirosomaceae	g__Runella		g__Runella__ASV1462	ambiguous	others	Autumn_cohort	Weak	0.0748015	3.51792e-05	-0.0004406	0.1153	0.0214	5.0651	0.1853	42	2	0.2778
Aalborg E	k__Bacteria	p__Bacteroidota	c__Bacteroidia	o__Cytophagales	f__Spirosomaceae	g__Runella	s__midas_s_14348	s__midas_s_14348	ambiguous	others	Non-significant	NS	0.00648099	0.19121	-0.0001084	0.0477	0.0457	4.5672	0.957	38	8	0.1167
Aalborg E	k__Bacteria	p__Bacteroidota	c__Bacteroidia	o__Flavobacteriales	f__Crocinitomicaceae	g__Crocinitomix	s__midas_s_1882	s__midas_s_1882	growing	others	Summer_cohort	Weak	0.0214095	0.00507716	0.0002829	0.1733	0.0714	4.5761	0.412	38	3	0.2728
Aalborg E	k__Bacteria	p__Bacteroidota	c__Bacteroidia	o__Flavobacteriales	f__Crocinitomicaceae	g__Fluviicola	s__midas_s_4720	s__midas_s_4720	ambiguous	others	Summer_cohort	Moderate	0	0.000190154	-0.0001248	0.18	0.0436	4.0933	0.2422	34	2	0.3682
Aalborg E	k__Bacteria	p__Bacteroidota	c__Bacteroidia	o__Flavobacteriales	f__Flavobacteriaceae	g__Aequorivita		g__Aequorivita__ASV25066	ambiguous	others	Summer_cohort	Weak	0	0.00043852	-0.0003913	0.069	0.0191	3.1531	0.2767	26	2	0.1848
Aalborg E	k__Bacteria	p__Bacteroidota	c__Bacteroidia	o__Flavobacteriales	f__Flavobacteriaceae	g__Aequorivita	s__midas_s_31732	s__midas_s_31732	ambiguous	others	Non-significant	NS	0	0.191435	4.15e-05	0.0205	0.0196	2.2356	0.9576	19	8	0.1712
Aalborg E	k__Bacteria	p__Bacteroidota	c__Bacteroidia	o__Flavobacteriales	f__Flavobacteriaceae	g__Flavobacterium		g__Flavobacterium__ASV102759	ambiguous	others	Non-significant	NS	0	0.0722906	0.0004973	0.0247	0.0176	1.5542	0.7134	13	6	0.2022
Aalborg E	k__Bacteria	p__Bacteroidota	c__Bacteroidia	o__Flavobacteriales	f__Flavobacteriaceae	g__Flavobacterium		g__Flavobacterium__ASV1686	ambiguous	others	Autumn_cohort	Weak	0.0107534	0.00168237	-0.0004564	0.1669	0.0572	4.8869	0.3426	40	3	0.2605
Aalborg E	k__Bacteria	p__Bacteroidota	c__Bacteroidia	o__Flavobacteriales	f__Flavobacteriaceae	g__Flavobacterium		g__Flavobacterium__ASV1950	ambiguous	others	Winter_cohort	Very weak	0.0191111	0.0066523	0.0002083	0.1309	0.0566	0.7304	0.4322	6	4	0.145
Aalborg E	k__Bacteria	p__Bacteroidota	c__Bacteroidia	o__Flavobacteriales	f__Flavobacteriaceae	g__Flavobacterium		g__Flavobacterium__ASV2145	ambiguous	others	Spring_cohort	Moderate	0.0175327	3.02627e-05	0.0011969	0.2729	0.0493	1.5171	0.1808	13	1	0.418
Aalborg E	k__Bacteria	p__Bacteroidota	c__Bacteroidia	o__Flavobacteriales	f__Flavobacteriaceae	g__Flavobacterium		g__Flavobacterium__ASV24223	ambiguous	others	Spring_cohort	Weak	0	0.000329844	1.9e-06	0.0619	0.0163	1.7178	0.2639	14	2	0.2347
Aalborg E	k__Bacteria	p__Bacteroidota	c__Bacteroidia	o__Flavobacteriales	f__Flavobacteriaceae	g__Flavobacterium		g__Flavobacterium__ASV2920	ambiguous	others	Spring_cohort	Moderate	0.00786559	9.69998e-06	0.0012764	0.3771	0.0557	1.3949	0.1478	12	1	0.5212
Aalborg E	k__Bacteria	p__Bacteroidota	c__Bacteroidia	o__Flavobacteriales	f__Flavobacteriaceae	g__Flavobacterium		g__Flavobacterium__ASV2978	disappearing	others	Winter_cohort	Moderate	0.00838645	0.000130462	0.000451	0.2433	0.0556	1.2394	0.2284	10	2	0.4018
Aalborg E	k__Bacteria	p__Bacteroidota	c__Bacteroidia	o__Flavobacteriales	f__Flavobacteriaceae	g__Flavobacterium		g__Flavobacterium__ASV3246	ambiguous	others	Winter_cohort	Moderate	0.00191799	0.00111444	0.0002701	0.2306	0.074	0.7514	0.321	6	3	0.4221
Aalborg E	k__Bacteria	p__Bacteroidota	c__Bacteroidia	o__Flavobacteriales	f__Flavobacteriaceae	g__Flavobacterium		g__Flavobacterium__ASV3364	ambiguous	others	Non-significant	NS	0	0.0122554	0.0004379	0.1361	0.066	1.1256	0.4846	9	4	0.371
Aalborg E	k__Bacteria	p__Bacteroidota	c__Bacteroidia	o__Flavobacteriales	f__Flavobacteriaceae	g__Flavobacterium		g__Flavobacterium__ASV3968	ambiguous	others	Spring_cohort	Strong	0.00405474	1.25665e-06	0.0021282	0.4981	0.0481	1.586	0.0966	13	1	0.6742
Aalborg E	k__Bacteria	p__Bacteroidota	c__Bacteroidia	o__Flavobacteriales	f__Flavobacteriaceae	g__Flavobacterium		g__Flavobacterium__ASV4025	ambiguous	others	Spring_cohort	Strong	0.00495909	1.85812e-05	0.0026245	0.5417	0.0903	1.4651	0.1666	12	1	0.7015
Aalborg E	k__Bacteria	p__Bacteroidota	c__Bacteroidia	o__Flavobacteriales	f__Flavobacteriaceae	g__Flavobacterium		g__Flavobacterium__ASV4116	ambiguous	others	Autumn_cohort	Moderate	0.00544504	6.91813e-05	-0.000533	0.3068	0.0635	4.9666	0.207	41	2	0.4747
Aalborg E	k__Bacteria	p__Bacteroidota	c__Bacteroidia	o__Flavobacteriales	f__Flavobacteriaceae	g__Flavobacterium		g__Flavobacterium__ASV42977	ambiguous	others	Non-significant	NS	0	0.0266332	-0.0002771	0.0322	0.0182	1.7043	0.5653	14	5	0.2011
Aalborg E	k__Bacteria	p__Bacteroidota	c__Bacteroidia	o__Flavobacteriales	f__Flavobacteriaceae	g__Flavobacterium		g__Flavobacterium__ASV4344	ambiguous	others	Spring_cohort	Weak	0.00852243	0.000123291	0.0007384	0.2607	0.059	1.8662	0.2264	15	2	0.3027
Aalborg E	k__Bacteria	p__Bacteroidota	c__Bacteroidia	o__Flavobacteriales	f__Flavobacteriaceae	g__Flavobacterium		g__Flavobacterium__ASV5166	disappearing	others	Non-significant	NS	0.0038323	0.0364464	0.0007644	0.1063	0.0643	5.5529	0.605	46	5	0.2233
Aalborg E	k__Bacteria	p__Bacteroidota	c__Bacteroidia	o__Flavobacteriales	f__Flavobacteriaceae	g__Flavobacterium		g__Flavobacterium__ASV52558	ambiguous	others	Non-significant	NS	0	0.0403908	0.000346	0.0259	0.016	1.6901	0.6196	14	5	0.1786
Aalborg E	k__Bacteria	p__Bacteroidota	c__Bacteroidia	o__Flavobacteriales	f__Flavobacteriaceae	g__Flavobacterium		g__Flavobacterium__ASV6025	ambiguous	others	Non-significant	NS	0.00463876	0.317395	0.0006459	0.0578	0.0688	1.0062	1.1905	8	10	0.1439
Aalborg E	k__Bacteria	p__Bacteroidota	c__Bacteroidia	o__Flavobacteriales	f__Flavobacteriaceae	g__Flavobacterium		g__Flavobacterium__ASV78367	ambiguous	others	Non-significant	NS	0	0.0749003	-2.4e-06	0.0141	0.0102	2.3551	0.7203	19	6	0.2147
Aalborg E	k__Bacteria	p__Bacteroidota	c__Bacteroidia	o__Flavobacteriales	f__Flavobacteriaceae	g__Flavobacterium		g__Flavobacterium__newASV276	ambiguous	others	Non-significant	NS	0	0.0448436	0.000419	0.0225	0.0143	1.7196	0.6347	14	5	0.2041
Aalborg E	k__Bacteria	p__Bacteroidota	c__Bacteroidia	o__Flavobacteriales	f__Flavobacteriaceae	g__Flavobacterium		g__Flavobacterium__newASV609	ambiguous	others	Non-significant	NS	0	0.393837	0.0003601	0.01	0.0133	1.4173	1.3383	12	11	0.2135
Aalborg E	k__Bacteria	p__Bacteroidota	c__Bacteroidia	o__Flavobacteriales	f__Flavobacteriaceae	g__Flavobacterium	s__Flavobacterium_glaciei	s__Flavobacterium_glaciei	ambiguous	others	Winter_cohort	Strong	0.00165289	4.43207e-05	0.0014138	0.4199	0.0808	0.9653	0.1924	8	2	0.585
Aalborg E	k__Bacteria	p__Bacteroidota	c__Bacteroidia	o__Flavobacteriales	f__Flavobacteriaceae	g__Flavobacterium	s__Flavobacterium_humicola	s__Flavobacterium_humicola	ambiguous	others	Summer_cohort	Weak	0	0.00580672	-0.0003557	0.1091	0.046	4.5397	0.4218	38	3	0.3089
Aalborg E	k__Bacteria	p__Bacteroidota	c__Bacteroidia	o__Flavobacteriales	f__Flavobacteriaceae	g__Flavobacterium	s__Flavobacterium_maotaiense	s__Flavobacterium_maotaiense	growing	others	Winter_cohort	Moderate	0.0129388	0.00666125	-0.0009858	0.2601	0.1125	0.5868	0.4324	5	4	0.3945
Aalborg E	k__Bacteria	p__Bacteroidota	c__Bacteroidia	o__Flavobacteriales	f__Flavobacteriaceae	g__Flavobacterium	s__Flavobacterium_oncorhynchi	s__Flavobacterium_oncorhynchi	ambiguous	others	Non-significant	NS	0	0.755143	-4e-07	0.0224	0.0571	3.0494	2.5515	25	21	0.1599
Aalborg E	k__Bacteria	p__Bacteroidota	c__Bacteroidia	o__Flavobacteriales	f__Flavobacteriaceae	g__Flavobacterium	s__Flavobacterium_succinicans	s__Flavobacterium_succinicans	disappearing	others	Winter_cohort	Weak	0.0197227	0.00666619	0.0005775	0.2041	0.0883	0.6061	0.4325	5	4	0.3388
Aalborg E	k__Bacteria	p__Bacteroidota	c__Bacteroidia	o__Flavobacteriales	f__Flavobacteriaceae	g__Flavobacterium	s__midas_s_10186	s__midas_s_10186	ambiguous	others	Spring_cohort	Moderate	0.0132153	0.000298161	0.0021415	0.3181	0.0826	1.7668	0.2598	15	2	0.409
Aalborg E	k__Bacteria	p__Bacteroidota	c__Bacteroidia	o__Flavobacteriales	f__Flavobacteriaceae	g__Flavobacterium	s__midas_s_10891	s__midas_s_10891	ambiguous	others	Spring_cohort	Strong	0.00754262	1.30672e-05	0.0015907	0.4884	0.0764	1.5977	0.1565	13	1	0.5966
Aalborg E	k__Bacteria	p__Bacteroidota	c__Bacteroidia	o__Flavobacteriales	f__Flavobacteriaceae	g__Flavobacterium	s__midas_s_11223	s__midas_s_11223	ambiguous	others	Winter_cohort	Strong	0.00369679	6.70957e-06	0.0018826	0.4525	0.062	1.1686	0.137	10	1	0.652
Aalborg E	k__Bacteria	p__Bacteroidota	c__Bacteroidia	o__Flavobacteriales	f__Flavobacteriaceae	g__Flavobacterium	s__midas_s_11634	s__midas_s_11634	ambiguous	others	Winter_cohort	Moderate	0.00958993	3.63132e-06	0.0015813	0.4156	0.0503	1.2671	0.1211	10	1	0.5385
Aalborg E	k__Bacteria	p__Bacteroidota	c__Bacteroidia	o__Flavobacteriales	f__Flavobacteriaceae	g__Flavobacterium	s__midas_s_11654	s__midas_s_11654	ambiguous	others	Non-significant	NS	0.00140576	0.0353053	0.0002262	0.0589	0.0354	0.6242	0.6008	5	5	0.1919
Aalborg E	k__Bacteria	p__Bacteroidota	c__Bacteroidia	o__Flavobacteriales	f__Flavobacteriaceae	g__Flavobacterium	s__midas_s_11655	s__midas_s_11655	ambiguous	others	Autumn_cohort	Moderate	0.00209688	0.00397585	-0.0005413	0.2358	0.0932	5.7858	0.3955	48	3	0.3541
Aalborg E	k__Bacteria	p__Bacteroidota	c__Bacteroidia	o__Flavobacteriales	f__Flavobacteriaceae	g__Flavobacterium	s__midas_s_12401	s__midas_s_12401	ambiguous	others	Spring_cohort	Strong	0.00461212	1.13194e-05	0.0019322	0.3223	0.049	1.6547	0.1519	14	1	0.5551
Aalborg E	k__Bacteria	p__Bacteroidota	c__Bacteroidia	o__Flavobacteriales	f__Flavobacteriaceae	g__Flavobacterium	s__midas_s_13813	s__midas_s_13813	ambiguous	others	Non-significant	NS	0.00260743	0.969169	0.0013278	0.0082	0.0637	0.7369	3.1416	6	26	0.1386
Aalborg E	k__Bacteria	p__Bacteroidota	c__Bacteroidia	o__Flavobacteriales	f__Flavobacteriaceae	g__Flavobacterium	s__midas_s_13822	s__midas_s_13822	ambiguous	others	Winter_cohort	Moderate	0.00302526	0.000876143	0.0013115	0.206	0.0636	1.1472	0.3087	9	3	0.3968
Aalborg E	k__Bacteria	p__Bacteroidota	c__Bacteroidia	o__Flavobacteriales	f__Flavobacteriaceae	g__Flavobacterium	s__midas_s_15075	s__midas_s_15075	ambiguous	others	Non-significant	NS	0	0.299737	0.0002383	0.0325	0.0376	5.2387	1.1574	43	10	0.136
Aalborg E	k__Bacteria	p__Bacteroidota	c__Bacteroidia	o__Flavobacteriales	f__Flavobacteriaceae	g__Flavobacterium	s__midas_s_15684	s__midas_s_15684	ambiguous	others	Spring_cohort	Strong	0.00209183	3.08769e-05	0.0027784	0.5271	0.0957	1.7862	0.1815	15	2	0.7402
Aalborg E	k__Bacteria	p__Bacteroidota	c__Bacteroidia	o__Flavobacteriales	f__Flavobacteriaceae	g__Flavobacterium	s__midas_s_2160	s__midas_s_2160	growing	others	Autumn_cohort	Weak	0.0529043	0.00167608	-0.0003685	0.2438	0.0834	5.5038	0.3423	46	3	0.2867
Aalborg E	k__Bacteria	p__Bacteroidota	c__Bacteroidia	o__Flavobacteriales	f__Flavobacteriaceae	g__Flavobacterium	s__midas_s_3093	s__midas_s_3093	growing	others	Non-significant	NS	0	0.0286717	0.0004071	0.1278	0.0734	1.4709	0.5745	12	5	0.2613
Aalborg E	k__Bacteria	p__Bacteroidota	c__Bacteroidia	o__Flavobacteriales	f__Flavobacteriaceae	g__Flavobacterium	s__midas_s_31196	s__midas_s_31196	ambiguous	others	Non-significant	NS	0	0.194135	0.0004404	0.0306	0.0294	2.6327	0.9627	22	8	0.2434
Aalborg E	k__Bacteria	p__Bacteroidota	c__Bacteroidia	o__Flavobacteriales	f__Flavobacteriaceae	g__Flavobacterium	s__midas_s_3217	s__midas_s_3217	ambiguous	others	Autumn_cohort	Weak	0.0127089	0.00127075	0.0009739	0.2131	0.0698	4.6574	0.3275	39	3	0.2748
Aalborg E	k__Bacteria	p__Bacteroidota	c__Bacteroidia	o__Flavobacteriales	f__Flavobacteriaceae	g__Flavobacterium	s__midas_s_3382	s__midas_s_3382	ambiguous	others	Spring_cohort	Weak	0.00170643	0.00118847	-0.0002008	0.1181	0.0383	2.8919	0.3241	24	3	0.1576
Aalborg E	k__Bacteria	p__Bacteroidota	c__Bacteroidia	o__Flavobacteriales	f__Flavobacteriaceae	g__Flavobacterium	s__midas_s_3519	s__midas_s_3519	growing	others	Winter_cohort	Moderate	0.0102957	0.00110489	-0.0010158	0.3517	0.1127	0.7512	0.3206	6	3	0.5464
Aalborg E	k__Bacteria	p__Bacteroidota	c__Bacteroidia	o__Flavobacteriales	f__Flavobacteriaceae	g__Flavobacterium	s__midas_s_6887	s__midas_s_6887	disappearing	others	Spring_cohort	Moderate	0.0429823	0.000122324	0.0008029	0.251	0.0567	1.5545	0.2261	13	2	0.4187
Aalborg E	k__Bacteria	p__Bacteroidota	c__Bacteroidia	o__Flavobacteriales	f__Flavobacteriaceae	g__Flavobacterium	s__midas_s_7425	s__midas_s_7425	growing	others	Spring_cohort	Weak	0.0117331	0.000224848	-0.0004615	0.2323	0.0577	1.7017	0.2484	14	2	0.304
Aalborg E	k__Bacteria	p__Bacteroidota	c__Bacteroidia	o__Flavobacteriales	f__Flavobacteriaceae	g__Flavobacterium	s__midas_s_7685	s__midas_s_7685	disappearing	others	Non-significant	NS	0.0145865	0.841596	0.0002511	0.0202	0.0662	1.8006	3.1416	15	26	0.132
Aalborg E	k__Bacteria	p__Bacteroidota	c__Bacteroidia	o__Flavobacteriales	f__Flavobacteriaceae	g__Flavobacterium	s__midas_s_9056	s__midas_s_9056	ambiguous	others	Spring_cohort	Moderate	0.00629327	0.000112898	0.0008847	0.3235	0.0723	2.0964	0.2234	17	2	0.5068
Aalborg E	k__Bacteria	p__Bacteroidota	c__Bacteroidia	o__Flavobacteriales	f__Flavobacteriaceae	g__midas_g_2661	s__midas_s_2661	s__midas_s_2661	ambiguous	others	Non-significant	NS	0	0.0695182	0.0003491	0.038	0.0269	5.0703	0.7065	42	6	0.1961
Aalborg E	k__Bacteria	p__Bacteroidota	c__Bacteroidia	o__Flavobacteriales	f__Flavobacteriaceae	g__Pricia	s__midas_s_51610	s__midas_s_51610	ambiguous	others	Non-significant	NS	0	0.551694	-1.88e-05	0.0189	0.0324	3.534	1.7168	29	14	0.1355
Aalborg E	k__Bacteria	p__Bacteroidota	c__Bacteroidia	o__Flavobacteriales	f__NS9_marine_group	g__midas_g_225		g__midas_g_225__ASV2867	ambiguous	others	Summer_cohort	Weak	0.0027389	0.000565803	-0.0002385	0.1662	0.0479	4.3174	0.2882	36	2	0.2666
Aalborg E	k__Bacteria	p__Bacteroidota	c__Bacteroidia	o__Flavobacteriales	f__NS9_marine_group	g__midas_g_225	s__midas_s_1225	s__midas_s_1225	growing	others	Non-significant	NS	0.0119272	0.0339082	0.0005735	0.1139	0.0678	3.7587	0.5955	31	5	0.1876
Aalborg E	k__Bacteria	p__Bacteroidota	c__Bacteroidia	o__Flavobacteriales	f__NS9_marine_group	g__midas_g_225	s__midas_s_2313	s__midas_s_2313	growing	others	Autumn_cohort	Moderate	0	0.000140409	-0.0002873	0.2807	0.0651	5.1086	0.2317	42	2	0.4423
Aalborg E	k__Bacteria	p__Bacteroidota	c__Bacteroidia	o__Flavobacteriales	f__NS9_marine_group	g__midas_g_225	s__midas_s_3536	s__midas_s_3536	growing	others	Non-significant	NS	0.03292	0.0247593	0.0002999	0.124	0.0691	4.1498	0.5571	34	5	0.3244
Aalborg E	k__Bacteria	p__Bacteroidota	c__Bacteroidia	o__Flavobacteriales	f__NS9_marine_group	g__midas_g_225	s__midas_s_597	s__midas_s_597	growing	others	Summer_cohort	Strong	0.0291135	0.000406804	-9.16e-05	0.3506	0.0959	4.5097	0.2734	37	2	0.5944
Aalborg E	k__Bacteria	p__Bacteroidota	c__Bacteroidia	o__Flavobacteriales	f__NS9_marine_group	g__midas_g_225	s__midas_s_937	s__midas_s_937	growing	others	Autumn_cohort	Weak	0.0204583	3.88933e-05	-0.0007201	0.2572	0.0485	5.1317	0.1887	42	2	0.3471
Aalborg E	k__Bacteria	p__Bacteroidota	c__Bacteroidia	o__Flavobacteriales	f__NS9_marine_group	g__midas_g_385		g__midas_g_385__ASV458	growing	others	Autumn_cohort	Moderate	0.00760745	0.000227448	-0.0009557	0.2315	0.0576	5.2854	0.2489	44	2	0.3613
Aalborg E	k__Bacteria	p__Bacteroidota	c__Bacteroidia	o__Flavobacteriales	f__NS9_marine_group	g__midas_g_385	s__midas_s_1233	s__midas_s_1233	ambiguous	others	Summer_cohort	Weak	0.0181741	0.000698422	0.000132	0.2463	0.0734	4.1516	0.298	34	2	0.3178
Aalborg E	k__Bacteria	p__Bacteroidota	c__Bacteroidia	o__Flavobacteriales	f__NS9_marine_group	g__midas_g_385	s__midas_s_385	s__midas_s_385	growing	others	Spring_cohort	Moderate	0.164926	0.000373979	0.0013052	0.2402	0.0647	1.4757	0.2693	12	2	0.4311
Aalborg E	k__Bacteria	p__Bacteroidota	c__Bacteroidia	o__Flavobacteriales	f__NS9_marine_group	g__midas_g_385	s__midas_s_4553	s__midas_s_4553	ambiguous	others	Non-significant	NS	0.00682571	0.0681233	-8.99e-05	0.0725	0.051	5.1862	0.7029	43	6	0.1848
Aalborg E	k__Bacteria	p__Bacteroidota	c__Bacteroidia	o__Flavobacteriales	f__NS9_marine_group	g__midas_g_385	s__midas_s_499	s__midas_s_499	growing	others	Winter_cohort	Very weak	0.10401	0.0025056	-0.0001104	0.0816	0.0298	0.7708	0.3653	6	3	0.1034
Aalborg E	k__Bacteria	p__Bacteroidota	c__Bacteroidia	o__Flavobacteriales	f__NS9_marine_group	g__midas_g_434	s__midas_s_434	s__midas_s_434	growing	others	Non-significant	NS	0.0352069	0.0149717	0.0002563	0.1144	0.0576	2.856	0.5039	24	4	0.1926
Aalborg E	k__Bacteria	p__Bacteroidota	c__Bacteroidia	o__Flavobacteriales	f__NS9_marine_group	g__midas_g_843	s__midas_s_1171	s__midas_s_1171	growing	others	Autumn_cohort	Moderate	0.0139514	0.000171093	-0.0006376	0.2414	0.0575	4.8548	0.2384	40	2	0.3606
Aalborg E	k__Bacteria	p__Bacteroidota	c__Bacteroidia	o__Flavobacteriales	f__NS9_marine_group	g__midas_g_843	s__midas_s_1433	s__midas_s_1433	growing	others	Summer_cohort	Moderate	0.0453378	0.00703459	-0.0008336	0.1526	0.0667	4.4743	0.4371	37	4	0.3835
Aalborg E	k__Bacteria	p__Bacteroidota	c__Bacteroidia	o__Flavobacteriales	f__NS9_marine_group	g__midas_g_843	s__midas_s_3050	s__midas_s_3050	ambiguous	others	Summer_cohort	Moderate	0.00437076	9.2496e-05	-0.000173	0.3039	0.066	4.5176	0.217	37	2	0.4722
Aalborg E	k__Bacteria	p__Bacteroidota	c__Bacteroidia	o__Flavobacteriales	f__NS9_marine_group	g__midas_g_843	s__midas_s_843	s__midas_s_843	growing	others	Summer_cohort	Weak	0.0217697	0.005191	0.0003102	0.1321	0.0546	4.0666	0.4136	34	3	0.2319
Aalborg E	k__Bacteria	p__Bacteroidota	c__Bacteroidia	o__Flavobacteriales	f__Weeksellaceae	g__Chryseobacterium		g__Chryseobacterium__ASV1372	ambiguous	others	Winter_cohort	Moderate	0.0159172	2.44398e-05	0.0002358	0.4023	0.0701	1.2775	0.1743	11	1	0.5092
Aalborg E	k__Bacteria	p__Bacteroidota	c__Bacteroidia	o__Flavobacteriales	f__Weeksellaceae	g__Chryseobacterium		g__Chryseobacterium__ASV2479	ambiguous	others	Spring_cohort	Strong	0.0176314	5.05761e-05	0.0010466	0.4523	0.0892	1.8716	0.1971	15	2	0.6275
Aalborg E	k__Bacteria	p__Bacteroidota	c__Bacteroidia	o__Flavobacteriales	f__Weeksellaceae	g__Chryseobacterium		g__Chryseobacterium__ASV2558	ambiguous	others	Summer_cohort	Weak	0.0184145	0.0062955	-0.0011581	0.1407	0.0602	4.303	0.4279	36	4	0.26
Aalborg E	k__Bacteria	p__Bacteroidota	c__Bacteroidia	o__Flavobacteriales	f__Weeksellaceae	g__Chryseobacterium		g__Chryseobacterium__ASV4484	ambiguous	others	Non-significant	NS	0.00655888	0.0236401	-0.0009559	0.1059	0.0584	4.2147	0.5515	35	5	0.2246
Aalborg E	k__Bacteria	p__Bacteroidota	c__Bacteroidia	o__Flavobacteriales	f__Weeksellaceae	g__Chryseobacterium		g__Chryseobacterium__ASV6054	ambiguous	others	Summer_cohort	Weak	0.00341583	0.000131252	-0.0007622	0.2001	0.0458	4.4829	0.2288	37	2	0.3078
Aalborg E	k__Bacteria	p__Bacteroidota	c__Bacteroidia	o__Flavobacteriales	f__Weeksellaceae	g__Chryseobacterium	s__Chryseobacterium_hominis	s__Chryseobacterium_hominis	ambiguous	others	Non-significant	NS	0	0.306878	0.0001611	0.0332	0.0388	3.3177	1.1708	27	10	0.2168
Aalborg E	k__Bacteria	p__Bacteroidota	c__Bacteroidia	o__Flavobacteriales	f__Weeksellaceae	g__Chryseobacterium	s__midas_s_10537	s__midas_s_10537	ambiguous	others	Spring_cohort	Strong	0.00593366	7.8383e-06	0.0012003	0.4087	0.0578	1.7184	0.1414	14	1	0.6214
Aalborg E	k__Bacteria	p__Bacteroidota	c__Bacteroidia	o__Flavobacteriales	f__Weeksellaceae	g__Chryseobacterium	s__midas_s_10754	s__midas_s_10754	ambiguous	others	Non-significant	NS	0	0.0329829	0.0009277	0.0739	0.0437	1.4869	0.592	12	5	0.1897
Aalborg E	k__Bacteria	p__Bacteroidota	c__Bacteroidia	o__Flavobacteriales	f__Weeksellaceae	g__Chryseobacterium	s__midas_s_21482	s__midas_s_21482	ambiguous	others	Autumn_cohort	Moderate	0.00195076	0.0010342	-0.0016891	0.255	0.0808	5.0024	0.3169	41	3	0.4995
Aalborg E	k__Bacteria	p__Bacteroidota	c__Bacteroidia	o__Flavobacteriales	f__Weeksellaceae	g__Chryseobacterium	s__midas_s_22945	s__midas_s_22945	ambiguous	others	Non-significant	NS	0	0.0805237	-0.0004238	0.0618	0.0454	4.5675	0.7342	38	6	0.2245
Aalborg E	k__Bacteria	p__Bacteroidota	c__Bacteroidia	o__Flavobacteriales	f__Weeksellaceae	g__Chryseobacterium	s__midas_s_5532	s__midas_s_5532	disappearing	others	Spring_cohort	Strong	0.00661266	5.40925e-06	0.001361	0.4602	0.0606	1.9398	0.1316	16	1	0.6735
Aalborg E	k__Bacteria	p__Bacteroidota	c__Bacteroidia	o__Flavobacteriales	f__Weeksellaceae	g__Cloacibacterium		g__Cloacibacterium__ASV1595	disappearing	others	Summer_cohort	Very strong	0.00924567	2.82568e-06	-0.0018119	0.7208	0.0819	4.3521	0.1136	36	1	0.8305
Aalborg E	k__Bacteria	p__Bacteroidota	c__Bacteroidia	o__Flavobacteriales	f__Weeksellaceae	g__Cloacibacterium		g__Cloacibacterium__ASV2738	disappearing	others	Summer_cohort	Moderate	0.00290415	3.63132e-06	-0.0008451	0.3146	0.0381	4.2456	0.1212	35	1	0.4994
Aalborg E	k__Bacteria	p__Bacteroidota	c__Bacteroidia	o__SM1A07	f__midas_f_51444	g__midas_g_56432	s__midas_s_85683	s__midas_s_85683	ambiguous	others	Non-significant	NS	0.00725597	0.52695	0.0002016	0.0349	0.0575	5.8339	1.6476	48	14	0.0782
Aalborg E	k__Bacteria	p__Bacteroidota	c__Bacteroidia	o__Sphingobacteriales	f__AKYH767	g__midas_g_1363		g__midas_g_1363__ASV5215	ambiguous	others	Autumn_cohort	Weak	0.00467152	3.99065e-05	-0.0007937	0.2191	0.0415	5.2728	0.1896	44	2	0.313
Aalborg E	k__Bacteria	p__Bacteroidota	c__Bacteroidia	o__Sphingobacteriales	f__AKYH767	g__midas_g_1363	s__midas_s_1657	s__midas_s_1657	growing	others	Summer_cohort	Weak	0.0323841	0.000357807	-0.0006777	0.1648	0.0441	4.3018	0.2675	36	2	0.3067
Aalborg E	k__Bacteria	p__Bacteroidota	c__Bacteroidia	o__Sphingobacteriales	f__AKYH767	g__midas_g_283	s__midas_s_1002	s__midas_s_1002	ambiguous	others	Spring_cohort	Weak	0.0125095	8.88026e-05	0.0006508	0.2039	0.044	2.2457	0.2156	19	2	0.3178
Aalborg E	k__Bacteria	p__Bacteroidota	c__Bacteroidia	o__Sphingobacteriales	f__AKYH767	g__midas_g_283	s__midas_s_283	s__midas_s_283	growing	others	Summer_cohort	Weak	0.0300468	0.00244591	0.0006515	0.165	0.06	3.4819	0.3636	29	3	0.2504
Aalborg E	k__Bacteria	p__Bacteroidota	c__Bacteroidia	o__Sphingobacteriales	f__AKYH767	g__midas_g_300		g__midas_g_300__ASV99	growing	others	Non-significant	NS	0.206763	0.0148265	-9.91e-05	0.1117	0.0562	4.0359	0.5028	33	4	0.25
Aalborg E	k__Bacteria	p__Bacteroidota	c__Bacteroidia	o__Sphingobacteriales	f__AKYH767	g__midas_g_300	s__midas_s_1146	s__midas_s_1146	growing	others	Non-significant	NS	0.0163847	0.0437479	-0.0002399	0.0543	0.0342	4.4391	0.631	37	5	0.0793
Aalborg E	k__Bacteria	p__Bacteroidota	c__Bacteroidia	o__Sphingobacteriales	f__AKYH767	g__midas_g_300	s__midas_s_300	s__midas_s_300	growing	others	Autumn_cohort	Moderate	0.0583126	0.00725535	-0.0004568	0.1753	0.0771	4.6049	0.4399	38	4	0.4039
Aalborg E	k__Bacteria	p__Bacteroidota	c__Bacteroidia	o__Sphingobacteriales	f__AKYH767	g__midas_g_487	s__midas_s_487	s__midas_s_487	growing	others	Non-significant	NS	0.0183359	0.592994	-2.34e-05	0.0495	0.0909	2.327	1.8381	19	15	0.1478
Aalborg E	k__Bacteria	p__Bacteroidota	c__Bacteroidia	o__Sphingobacteriales	f__env.OPS_17	g__midas_g_2243	s__midas_s_18483	s__midas_s_18483	ambiguous	others	Spring_cohort	Strong	0.0016787	8.68044e-05	0.0023813	0.486	0.1043	1.8723	0.2146	15	2	0.6496
Aalborg E	k__Bacteria	p__Bacteroidota	c__Bacteroidia	o__Sphingobacteriales	f__env.OPS_17	g__midas_g_2243	s__midas_s_2243	s__midas_s_2243	ambiguous	others	Non-significant	NS	0.00991817	0.600999	0.000487	0.0694	0.1297	1.2006	1.8678	10	15	0.1719
Aalborg E	k__Bacteria	p__Bacteroidota	c__Bacteroidia	o__Sphingobacteriales	f__env.OPS_17	g__midas_g_3487	s__midas_s_3487	s__midas_s_3487	ambiguous	others	Summer_cohort	Very weak	0.00323483	0.00432645	-0.0004589	0.0962	0.0386	4.1303	0.4008	34	3	0.1475
Aalborg E	k__Bacteria	p__Bacteroidota	c__Bacteroidia	o__Sphingobacteriales	f__env.OPS_17	g__midas_g_3838	s__midas_s_6658	s__midas_s_6658	growing	others	Non-significant	NS	0.0163103	0.0324609	0.0002726	0.1071	0.0632	5.3659	0.59	44	5	0.1924
Aalborg E	k__Bacteria	p__Bacteroidota	c__Bacteroidia	o__Sphingobacteriales	f__Lentimicrobiaceae	g__Lentimicrobium	s__midas_s_1390	s__midas_s_1390	growing	others	Summer_cohort	Strong	0.0119379	0.000587922	-0.0009306	0.5253	0.1523	4.2357	0.2899	35	2	0.6824
Aalborg E	k__Bacteria	p__Bacteroidota	c__Bacteroidia	o__Sphingobacteriales	f__Lentimicrobiaceae	g__Lentimicrobium	s__midas_s_362	s__midas_s_362	ambiguous	others	Summer_cohort	Moderate	0.00913367	0.000628407	-0.0009499	0.3435	0.1007	4.1846	0.2931	35	2	0.4746
Aalborg E	k__Bacteria	p__Bacteroidota	c__Bacteroidia	o__Sphingobacteriales	f__Lentimicrobiaceae	g__midas_g_1061		g__midas_g_1061__ASV3088	ambiguous	others	Spring_cohort	Strong	0.0212902	4.05241e-05	0.0010501	0.4553	0.0865	2.8468	0.1901	24	2	0.7029
Aalborg E	k__Bacteria	p__Bacteroidota	c__Bacteroidia	o__Sphingobacteriales	f__Lentimicrobiaceae	g__midas_g_1061	s__midas_s_1061	s__midas_s_1061	growing	others	Autumn_cohort	Strong	0.00561798	0.000122823	-0.0023359	0.4406	0.0997	4.6699	0.2262	39	2	0.6884
Aalborg E	k__Bacteria	p__Bacteroidota	c__Bacteroidia	o__Sphingobacteriales	f__Lentimicrobiaceae	g__midas_g_1061	s__midas_s_1208	s__midas_s_1208	growing	others	Summer_cohort	Weak	0.0231352	0.00542443	0.0007187	0.184	0.0767	3.6063	0.4167	30	3	0.3241
Aalborg E	k__Bacteria	p__Bacteroidota	c__Bacteroidia	o__Sphingobacteriales	f__Lentimicrobiaceae	g__midas_g_1061	s__midas_s_3481	s__midas_s_3481	ambiguous	others	Summer_cohort	Very strong	0.00941126	2.31941e-05	0.0016085	0.545	0.0942	2.9851	0.1728	25	1	0.7711
Aalborg E	k__Bacteria	p__Bacteroidota	c__Bacteroidia	o__Sphingobacteriales	f__Lentimicrobiaceae	g__midas_g_1061	s__midas_s_4141	s__midas_s_4141	growing	others	Spring_cohort	Moderate	0.0180704	0.00247844	0.001038	0.1934	0.0705	2.2875	0.3646	19	3	0.3701
Aalborg E	k__Bacteria	p__Bacteroidota	c__Bacteroidia	o__Sphingobacteriales	f__LiUU-11-161	g__midas_g_1247	s__midas_s_1247	s__midas_s_1247	ambiguous	others	Non-significant	NS	0.00593601	0.113023	-0.000107	0.077	0.0621	5.5313	0.8074	46	7	0.1366
Aalborg E	k__Bacteria	p__Bacteroidota	c__Bacteroidia	o__Sphingobacteriales	f__Sphingobacteriaceae	g__midas_g_58729	s__midas_s_58729	s__midas_s_58729	ambiguous	others	Summer_cohort	Weak	0	0.00797158	-0.0002395	0.0738	0.033	3.4478	0.4476	29	4	0.1877
Aalborg E	k__Bacteria	p__Bacteroidota	c__Bacteroidia	o__Sphingobacteriales	f__ST-12K33	g__midas_g_3970	s__midas_s_37826	s__midas_s_37826	ambiguous	others	Summer_cohort	Moderate	0.0039972	0.000824088	-0.0008308	0.2422	0.074	4.4369	0.3058	37	3	0.4469
Aalborg E	k__Bacteria	p__Bacteroidota	c__Ignavibacteria	o__Ignavibacteriales	f__Ignavibacteriaceae	g__Ignavibacterium	s__midas_s_1940	s__midas_s_1940	ambiguous	others	Summer_cohort	Moderate	0.017861	1.50853e-06	-0.0017272	0.3228	0.0325	4.2495	0.1007	35	1	0.3721
Aalborg E	k__Bacteria	p__Bacteroidota	c__Ignavibacteria	o__Ignavibacteriales	f__PHOS-HE36	g__midas_g_179	s__midas_s_179	s__midas_s_179	growing	others	Autumn_cohort	Strong	0.292398	1.56822e-05	-0.0009247	0.3298	0.0534	5.2014	0.1619	43	1	0.7091
Aalborg E	k__Bacteria	p__Bacteroidota	c__Kapabacteria	o__Kapabacteriales	f__midas_f_428	g__midas_g_2143		g__midas_g_2143__ASV3286	ambiguous	others	Non-significant	NS	0.00610836	0.275394	-0.0001272	0.0794	0.0882	4.2507	1.111	35	9	0.211
Aalborg E	k__Bacteria	p__Bacteroidota	c__Kapabacteria	o__Kapabacteriales	f__midas_f_428	g__midas_g_2143	s__midas_s_2143	s__midas_s_2143	ambiguous	others	Non-significant	NS	0.0100752	0.047301	-0.0006129	0.0714	0.0459	3.5428	0.643	29	5	0.1133
Aalborg E	k__Bacteria	p__Bacteroidota	c__Kapabacteria	o__Kapabacteriales	f__midas_f_428	g__midas_g_428	s__midas_s_428	s__midas_s_428	growing	others	Autumn_cohort	Moderate	0.111961	9.63677e-05	-0.0011056	0.3533	0.0771	4.7646	0.2183	39	2	0.5153
Aalborg E	k__Bacteria	p__Bacteroidota	c__Kapabacteria	o__Kapabacteriales	f__midas_f_428	g__midas_g_8841	s__midas_s_8841	s__midas_s_8841	ambiguous	others	Summer_cohort	Strong	0.00304948	0.00181425	-8.59e-05	0.3178	0.1102	4.3799	0.3469	36	3	0.5861
Aalborg E	k__Bacteria	p__Bacteroidota	c__Kapabacteria	o__Kapabacteriales	f__midas_f_93	g__midas_g_93	s__midas_s_93	s__midas_s_93	growing	others	Non-significant	NS	0.0694876	0.133406	0.0001274	0.065	0.0551	1.6653	0.848	14	7	0.1008
Aalborg E	k__Bacteria	p__Bacteroidota	c__Kryptonia	o__Kryptoniales	f__BSV26	g__midas_g_627	s__midas_s_627	s__midas_s_627	growing	others	Autumn_cohort	Very strong	0.0602973	4.59369e-06	-0.001476	0.4089	0.0521	5.2282	0.1275	43	1	0.765
Aalborg E	k__Bacteria	p__Bacteroidota	c__SJA-28	o__midas_o_31	f__midas_f_31	g__midas_g_171	s__midas_s_171	s__midas_s_171	growing	others	Autumn_cohort	Strong	0.232444	8.7568e-06	-0.0011836	0.2281	0.0329	4.8589	0.1443	40	1	0.5521
Aalborg E	k__Bacteria	p__Bacteroidota	c__SJA-28	o__midas_o_31	f__midas_f_31	g__midas_g_171	s__midas_s_798	s__midas_s_798	growing	others	Summer_cohort	Moderate	0.0134447	3.30819e-06	-0.0009717	0.2109	0.0251	4.4106	0.1189	37	1	0.4298
Aalborg E	k__Bacteria	p__Bacteroidota	c__SJA-28	o__midas_o_31	f__midas_f_31	g__midas_g_1955	s__midas_s_1955	s__midas_s_1955	ambiguous	others	Autumn_cohort	Strong	0.0309215	6.18829e-07	-0.0011059	0.3405	0.0264	4.6367	0.0774	38	1	0.5517
Aalborg E	k__Bacteria	p__Bacteroidota	c__SJA-28	o__midas_o_31	f__midas_f_31	g__midas_g_31	s__midas_s_137	s__midas_s_137	growing	others	Autumn_cohort	Moderate	0.0253022	4.52405e-05	-0.0008139	0.2417	0.0467	4.6255	0.1932	38	2	0.5113
Aalborg E	k__Bacteria	p__Bacteroidota	c__SJA-28	o__midas_o_31	f__midas_f_31	g__midas_g_31	s__midas_s_31	s__midas_s_31	growing	others	Summer_cohort	Strong	0.226271	8.12465e-06	6.32e-05	0.3572	0.0509	3.5375	0.1425	29	1	0.6267
Aalborg E	k__Bacteria	p__Bacteroidota	c__SJA-28	o__midas_o_31	f__midas_f_31	g__midas_g_31	s__midas_s_359	s__midas_s_359	growing	others	Summer_cohort	Strong	0.0184485	0.000148215	0.0002494	0.2892	0.0675	3.5151	0.2335	29	2	0.5874
Aalborg E	k__Bacteria	p__Bdellovibrionota	c__Bdellovibrionia	o__Bacteriovoracales	f__Bacteriovoracaceae	g__Bacteriovorax	s__midas_s_17427	s__midas_s_17427	ambiguous	others	Non-significant	NS	0	0.0104854	-4.28e-05	0.112	0.0528	4.319	0.4708	36	4	0.3231
Aalborg E	k__Bacteria	p__Bdellovibrionota	c__Bdellovibrionia	o__Bacteriovoracales	f__Bacteriovoracaceae	g__Bacteriovorax	s__midas_s_21063	s__midas_s_21063	ambiguous	others	Spring_cohort	Weak	0.0018879	0.000469949	0.0009106	0.1961	0.0549	1.533	0.2799	13	2	0.3137
Aalborg E	k__Bacteria	p__Bdellovibrionota	c__Bdellovibrionia	o__Bacteriovoracales	f__Bacteriovoracaceae	g__Peredibacter	s__midas_s_1337	s__midas_s_1337	growing	others	Autumn_cohort	Moderate	0	0.0032844	-0.0017777	0.2848	0.1089	5.0714	0.3824	42	3	0.3946
Aalborg E	k__Bacteria	p__Bdellovibrionota	c__Bdellovibrionia	o__Bdellovibrionales	f__Bdellovibrionaceae	g__OM27_clade	s__midas_s_1698	s__midas_s_1698	ambiguous	others	Autumn_cohort	Weak	0.0114038	0.00758422	-1.58e-05	0.1852	0.0821	5.0845	0.4436	42	4	0.2444
Aalborg E	k__Bacteria	p__Bdellovibrionota	c__Bdellovibrionia	o__Bdellovibrionales	f__Bdellovibrionaceae	g__OM27_clade	s__midas_s_2419	s__midas_s_2419	ambiguous	others	Summer_cohort	Weak	0.00773037	0.00877018	-0.0007135	0.1649	0.075	3.9229	0.4552	32	4	0.208
Aalborg E	k__Bacteria	p__Bdellovibrionota	c__Bdellovibrionia	o__Bdellovibrionales	f__Bdellovibrionaceae	g__OM27_clade	s__midas_s_4326	s__midas_s_4326	ambiguous	others	Winter_cohort	Very weak	0.0137512	0.00255048	0.0008198	0.1219	0.0447	1.2134	0.3665	10	3	0.1174
Aalborg E	k__Bacteria	p__Bdellovibrionota	c__Bdellovibrionia	o__Bdellovibrionales	f__Bdellovibrionaceae	g__OM27_clade	s__midas_s_6485	s__midas_s_6485	ambiguous	others	Non-significant	NS	0.00365724	0.950321	6.45e-05	0.0108	0.0654	3.6446	3.1416	30	26	0.0969
Aalborg E	k__Bacteria	p__Bdellovibrionota	c__Bdellovibrionia	o__Bdellovibrionales	f__Bdellovibrionaceae	g__OM27_clade	s__midas_s_814	s__midas_s_814	growing	others	Autumn_cohort	Weak	0.0278325	0.00186907	0.0003228	0.2572	0.0897	4.6101	0.3486	38	3	0.2515
Aalborg E	k__Bacteria	p__Bdellovibrionota	c__Bdellovibrionia	o__Bdellovibrionales	f__Bdellovibrionaceae	g__OM27_clade	s__midas_s_8391	s__midas_s_8391	ambiguous	others	Summer_cohort	Weak	0	0.000410871	-0.0009703	0.1719	0.0471	4.4407	0.2739	37	2	0.1855
Aalborg E	k__Bacteria	p__Bdellovibrionota	c__Oligoflexia	o__0319-6G20	f__midas_f_2887	g__midas_g_5221	s__midas_s_5221	s__midas_s_5221	ambiguous	others	Non-significant	NS	0.00193607	0.519619	-9.08e-05	0.0386	0.0628	4.4859	1.6273	37	13	0.163
Aalborg E	k__Bacteria	p__Bdellovibrionota	c__Oligoflexia	o__0319-6G20	f__midas_f_3092	g__midas_g_12918	s__midas_s_41855	s__midas_s_41855	ambiguous	others	Autumn_cohort	Strong	0.00184543	0.000669603	-0.0012565	0.4038	0.1196	5.1342	0.2961	42	2	0.6526
Aalborg E	k__Bacteria	p__Bdellovibrionota	c__Oligoflexia	o__0319-6G20	f__midas_f_3092	g__midas_g_42737	s__midas_s_54734	s__midas_s_54734	ambiguous	others	Summer_cohort	Weak	0.00174505	0.000279946	-0.0002018	0.2466	0.0634	4.1048	0.2571	34	2	0.3082
Aalborg E	k__Bacteria	p__Bdellovibrionota	c__Oligoflexia	o__0319-6G20	f__midas_f_3092	g__midas_g_4458	s__midas_s_7751	s__midas_s_7751	ambiguous	others	Non-significant	NS	0.00400962	0.0464826	-0.0008497	0.1387	0.0888	1.1547	0.6404	10	5	0.2684
Aalborg E	k__Bacteria	p__Bdellovibrionota	c__Oligoflexia	o__0319-6G20	f__midas_f_3092	g__midas_g_8928	s__midas_s_31996	s__midas_s_31996	ambiguous	others	Non-significant	NS	0.00170879	0.623504	-0.0004718	0.0367	0.0714	1.5071	1.9452	12	16	0.1215
Aalborg E	k__Bacteria	p__Bdellovibrionota	c__Oligoflexia	o__0319-6G20	f__midas_f_4611	g__midas_g_27449	s__midas_s_27449	s__midas_s_27449	ambiguous	others	Autumn_cohort	Weak	0	0.00179614	-0.0006288	0.1327	0.046	5.8016	0.3463	48	3	0.2711
Aalborg E	k__Bacteria	p__Bdellovibrionota	c__Oligoflexia	o__0319-6G20	f__midas_f_4611	g__midas_g_73251	s__midas_s_73251	s__midas_s_73251	ambiguous	others	Spring_cohort	Moderate	0	0.00201326	0.0017021	0.224	0.0789	1.8151	0.3524	15	3	0.3745
Aalborg E	k__Bacteria	p__Bdellovibrionota	c__Oligoflexia	o__0319-6G20	f__midas_f_9443	g__midas_g_21460	s__midas_s_21460	s__midas_s_21460	ambiguous	others	Non-significant	NS	0.0085848	0.277965	-0.0005205	0.0556	0.062	4.0591	1.116	34	9	0.1014
Aalborg E	k__Bacteria	p__Bdellovibrionota	c__Oligoflexia	o__Oligoflexales				o__Oligoflexales__ASV31210	ambiguous	others	Summer_cohort	Weak	0	0.000412904	0.0005221	0.2009	0.0551	4.4813	0.2741	37	2	0.3366
Aalborg E	k__Bacteria	p__Caldatribacteriota	c__Caldatribacteriia	o__Caldatribacteriales	f__Caldatribacteriaceae	g__Ca_Caldatribacterium	s__midas_s_272	s__midas_s_272	ambiguous	others	Spring_cohort	Moderate	0.0096579	4.64534e-05	0.0012354	0.2545	0.0495	2.5963	0.1943	21	2	0.4295
Aalborg E	k__Bacteria	p__Campilobacterota	c__Campylobacteria	o__Campylobacterales	f__Arcobacteraceae	g__Arcobacter		g__Arcobacter__ASV403	disappearing	others	Spring_cohort	Moderate	0.0316132	0.000113289	0.0017921	0.3557	0.0795	1.4413	0.2236	12	2	0.5095
Aalborg E	k__Bacteria	p__Campilobacterota	c__Campylobacteria	o__Campylobacterales	f__Arcobacteraceae	g__Arcobacter	s__Arcobacter_cryaerophilus	s__Arcobacter_cryaerophilus	disappearing	others	Autumn_cohort	Moderate	0.0652688	2.3079e-05	-0.000516	0.2563	0.0442	4.6116	0.1725	38	1	0.3878
Aalborg E	k__Bacteria	p__Campilobacterota	c__Campylobacteria	o__Campylobacterales	f__Arcobacteraceae	g__Arcobacter	s__midas_s_1292	s__midas_s_1292	disappearing	others	Spring_cohort	Weak	0	6.35365e-05	0.0009284	0.1903	0.0388	1.9461	0.2041	16	2	0.3145
Aalborg E	k__Bacteria	p__Campilobacterota	c__Campylobacteria	o__Campylobacterales	f__Arcobacteraceae	g__Arcobacter	s__midas_s_2255	s__midas_s_2255	disappearing	others	Autumn_cohort	Moderate	0.0203553	1.56702e-05	-0.0008655	0.3282	0.0531	4.6777	0.1618	39	1	0.4547
Aalborg E	k__Bacteria	p__Campilobacterota	c__Campylobacteria	o__Campylobacterales	f__Arcobacteraceae	g__Pseudarcobacter		g__Pseudarcobacter__ASV1456	ambiguous	others	Non-significant	NS	0.00286689	0.0292176	-0.0007916	0.1661	0.0958	6.0167	0.577	50	5	0.3203
Aalborg E	k__Bacteria	p__Campilobacterota	c__Campylobacteria	o__Campylobacterales	f__Arcobacteraceae	g__Pseudarcobacter		g__Pseudarcobacter__ASV1909	ambiguous	others	Spring_cohort	Moderate	0.00354836	0.000279373	0.0015635	0.2893	0.0743	1.5906	0.2569	13	2	0.4098
Aalborg E	k__Bacteria	p__Campilobacterota	c__Campylobacteria	o__Campylobacterales	f__Arcobacteraceae	g__Pseudarcobacter	s__midas_s_1440	s__midas_s_1440	disappearing	others	Spring_cohort	Weak	0.0129041	0.00441962	0.0014043	0.2163	0.087	1.3845	0.4024	11	3	0.3223
Aalborg E	k__Bacteria	p__Campilobacterota	c__Campylobacteria	o__Campylobacterales	f__Arcobacteraceae	g__Pseudarcobacter	s__Pseudarcobacter_venerupis	s__Pseudarcobacter_venerupis	ambiguous	others	Winter_cohort	Weak	0.00437092	0.00395953	0.0015141	0.1799	0.0711	1.2926	0.3952	11	3	0.222
Aalborg E	k__Bacteria	p__Campilobacterota	c__Campylobacteria	o__Campylobacterales	f__Sulfurimonadaceae	g__Sulfurimonas	s__midas_s_35977	s__midas_s_35977	ambiguous	others	Summer_cohort	Weak	0	0.00967129	2.12e-05	0.0665	0.0309	4.216	0.464	35	4	0.2234
Aalborg E	k__Bacteria	p__Chloroflexi	c__Anaerolineae	o__1-20	f__midas_f_105	g__midas_g_550	s__midas_s_2113	s__midas_s_2113	growing	others	Non-significant	NS	0.0101866	0.0337656	-0.0003808	0.0767	0.0456	6.0575	0.5949	50	5	0.167
Aalborg E	k__Bacteria	p__Chloroflexi	c__Anaerolineae	o__1-20	f__midas_f_105	g__midas_g_550	s__midas_s_550	s__midas_s_550	growing	others	Non-significant	NS	0.138189	0.0124006	-4.14e-05	0.0771	0.0374	5.8094	0.4858	48	4	0.2323
Aalborg E	k__Bacteria	p__Chloroflexi	c__Anaerolineae	o__Anaerolineales	f__Anaerolineaceae			f__Anaerolineaceae__ASV5392	ambiguous	others	Autumn_cohort	Moderate	0.00601444	0.000281645	-0.0008771	0.3232	0.0832	4.9876	0.2574	41	2	0.4729
Aalborg E	k__Bacteria	p__Chloroflexi	c__Anaerolineae	o__Anaerolineales	f__Anaerolineaceae	g__Anaerolinea	s__midas_s_3123	s__midas_s_3123	growing	filaments	Non-significant	NS	0.148322	0.0117014	8.28e-05	0.1731	0.0831	3.971	0.4804	33	4	0.4292
Aalborg E	k__Bacteria	p__Chloroflexi	c__Anaerolineae	o__Anaerolineales	f__Anaerolineaceae	g__Anaerolinea	s__midas_s_3963	s__midas_s_3963	ambiguous	filaments	Spring_cohort	Moderate	0.00325113	0.00210229	0.0007506	0.2188	0.0777	2.4287	0.355	20	3	0.3804
Aalborg E	k__Bacteria	p__Chloroflexi	c__Anaerolineae	o__Anaerolineales	f__Anaerolineaceae	g__Anaerolinea	s__midas_s_53026	s__midas_s_53026	ambiguous	filaments	Autumn_cohort	Weak	0.0158081	0.00131076	-0.000122	0.1446	0.0476	4.6682	0.3291	39	3	0.2367
Aalborg E	k__Bacteria	p__Chloroflexi	c__Anaerolineae	o__Anaerolineales	f__Anaerolineaceae	g__Ca_Brevefilum	s__Ca_Brevefilum_fermentans	s__Ca_Brevefilum_fermentans	growing	others	Autumn_cohort	Weak	0	0.00149771	-0.0006505	0.1822	0.0613	5.4897	0.3362	45	3	0.2207
Aalborg E	k__Bacteria	p__Chloroflexi	c__Anaerolineae	o__Anaerolineales	f__Anaerolineaceae	g__Ca_Villigracilis		g__Ca_Villigracilis__ASV107964	ambiguous	filaments	Summer_cohort	Moderate	0.00861163	0.000132803	-0.0006257	0.2432	0.0558	4.4635	0.2295	37	2	0.384
Aalborg E	k__Bacteria	p__Chloroflexi	c__Anaerolineae	o__Anaerolineales	f__Anaerolineaceae	g__Ca_Villigracilis		g__Ca_Villigracilis__ASV1791	ambiguous	filaments	Summer_cohort	Weak	0.00180554	0.00241599	-0.000718	0.1394	0.0506	4.3873	0.3628	36	3	0.3432
Aalborg E	k__Bacteria	p__Chloroflexi	c__Anaerolineae	o__Anaerolineales	f__Anaerolineaceae	g__Ca_Villigracilis		g__Ca_Villigracilis__ASV3985	ambiguous	filaments	Summer_cohort	Moderate	0.00864678	0.000221622	-0.0002381	0.2916	0.0723	3.7372	0.2478	31	2	0.4398
Aalborg E	k__Bacteria	p__Chloroflexi	c__Anaerolineae	o__Anaerolineales	f__Anaerolineaceae	g__Ca_Villigracilis	s__midas_s_28812	s__midas_s_28812	ambiguous	filaments	Autumn_cohort	Weak	0.0050802	1.33053e-05	0.000323	0.2122	0.0333	5.3498	0.1572	44	1	0.3218
Aalborg E	k__Bacteria	p__Chloroflexi	c__Anaerolineae	o__Anaerolineales	f__Anaerolineaceae	g__Ca_Villigracilis	s__midas_s_3088	s__midas_s_3088	growing	filaments	Non-significant	NS	0.008121	0.0114849	-0.0002092	0.1211	0.058	5.3551	0.4787	44	4	0.1648
Aalborg E	k__Bacteria	p__Chloroflexi	c__Anaerolineae	o__Anaerolineales	f__Anaerolineaceae	g__Ca_Villigracilis	s__midas_s_471	s__midas_s_471	growing	filaments	Autumn_cohort	Moderate	1.05562	8.46485e-05	-0.0007359	0.2705	0.0578	4.6185	0.2138	38	2	0.4419
Aalborg E	k__Bacteria	p__Chloroflexi	c__Anaerolineae	o__Anaerolineales	f__Anaerolineaceae	g__Ca_Villigracilis	s__midas_s_6664	s__midas_s_6664	growing	filaments	Summer_cohort	Strong	0.0134483	0.00138858	1.3e-06	0.3243	0.1078	4.5633	0.3323	38	3	0.5719
Aalborg E	k__Bacteria	p__Chloroflexi	c__Anaerolineae	o__Anaerolineales	f__Anaerolineaceae	g__Ca_Villigracilis	s__midas_s_8019	s__midas_s_8019	ambiguous	filaments	Autumn_cohort	Moderate	0.00588189	3.68879e-06	-0.0011085	0.2889	0.0353	5.169	0.122	43	1	0.3903
Aalborg E	k__Bacteria	p__Chloroflexi	c__Anaerolineae	o__Anaerolineales	f__Anaerolineaceae	g__Ca_Villigracilis	s__midas_s_9223	s__midas_s_9223	growing	filaments	Summer_cohort	Moderate	0.0311434	0.000395233	-0.0006688	0.2991	0.0813	4.5471	0.2719	38	2	0.4648
Aalborg E	k__Bacteria	p__Chloroflexi	c__Anaerolineae	o__Anaerolineales	f__Anaerolineaceae	g__midas_g_1184	s__midas_s_1184	s__midas_s_1184	growing	others	Autumn_cohort	Moderate	0.0319795	3.4338e-05	-0.0009785	0.3234	0.0597	5.1639	0.1845	43	2	0.4989
Aalborg E	k__Bacteria	p__Chloroflexi	c__Anaerolineae	o__Anaerolineales	f__Anaerolineaceae	g__midas_g_156	s__midas_s_156	s__midas_s_156	growing	others	Non-significant	NS	0	0.0877931	0.000407	0.0662	0.0497	1.4074	0.751	12	6	0.2469
Aalborg E	k__Bacteria	p__Chloroflexi	c__Anaerolineae	o__Anaerolineales	f__Anaerolineaceae	g__midas_g_6140	s__midas_s_6140	s__midas_s_6140	growing	others	Autumn_cohort	Very weak	0.0197109	0.00085787	-0.0001915	0.146	0.0449	5.3944	0.3076	45	3	0.1388
Aalborg E	k__Bacteria	p__Chloroflexi	c__Anaerolineae	o__Anaerolineales	f__Anaerolineaceae	g__midas_g_8346	s__midas_s_8346	s__midas_s_8346	ambiguous	others	Autumn_cohort	Moderate	0.0257169	2.18452e-05	-0.0014003	0.2253	0.0385	4.6238	0.171	38	1	0.4453
Aalborg E	k__Bacteria	p__Chloroflexi	c__Anaerolineae	o__Anaerolineales	f__Anaerolineaceae	g__midas_g_86643	s__midas_s_86643	s__midas_s_86643	ambiguous	others	Non-significant	NS	0.0228127	0.600999	-0.0001922	0.0409	0.0764	5.4002	1.8671	45	15	0.103
Aalborg E	k__Bacteria	p__Chloroflexi	c__Anaerolineae	o__Anaerolineales	f__Anaerolineaceae	g__midas_g_8702	s__midas_s_8702	s__midas_s_8702	ambiguous	others	Autumn_cohort	Moderate	0.00788908	1.1955e-05	-0.0007554	0.3326	0.0512	5.1964	0.154	43	1	0.5472
Aalborg E	k__Bacteria	p__Chloroflexi	c__Anaerolineae	o__Anaerolineales	f__Anaerolineaceae	g__midas_g_9049	s__midas_s_21586	s__midas_s_21586	ambiguous	others	Non-significant	NS	0.0157782	0.0422138	0.0003402	0.1141	0.0714	3.6016	0.6258	30	5	0.1704
Aalborg E	k__Bacteria	p__Chloroflexi	c__Anaerolineae	o__Anaerolineales	f__Anaerolineaceae	g__midas_g_9049	s__midas_s_41302	s__midas_s_41302	ambiguous	others	Non-significant	NS	0.0164396	0.0472484	-0.0004077	0.0966	0.0621	4.6676	0.6428	39	5	0.1905
Aalborg E	k__Bacteria	p__Chloroflexi	c__Anaerolineae	o__Anaerolineales	f__Anaerolineaceae	g__midas_g_9049	s__midas_s_9049	s__midas_s_9049	growing	others	Non-significant	NS	0.00916548	0.0541666	-0.000917	0.113	0.075	5.1753	0.6642	43	5	0.2091
Aalborg E	k__Bacteria	p__Chloroflexi	c__Anaerolineae	o__Ardenticatenales	f__Ardenticatenaceae	g__midas_g_3996	s__midas_s_3996	s__midas_s_3996	growing	others	Autumn_cohort	Weak	0.0460507	0.000318946	-0.000484	0.1503	0.0395	4.7288	0.2627	39	2	0.2564
Aalborg E	k__Bacteria	p__Chloroflexi	c__Anaerolineae	o__Ardenticatenales	f__Ardenticatenaceae	g__midas_g_7061	s__midas_s_7061	s__midas_s_7061	ambiguous	others	Non-significant	NS	0.018316	0.0159424	0.0002605	0.1271	0.0648	2.7292	0.5101	23	4	0.2486
Aalborg E	k__Bacteria	p__Chloroflexi	c__Anaerolineae	o__Ardenticatenales	f__Ca_Promineofilaceae	g__Ca_Promineofilum		g__Ca_Promineofilum__ASV332	growing	filaments	Autumn_cohort	Moderate	0.0309016	0.000395233	-0.0015329	0.252	0.0685	4.6366	0.272	38	2	0.4925
Aalborg E	k__Bacteria	p__Chloroflexi	c__Anaerolineae	o__Ardenticatenales	f__Ca_Promineofilaceae	g__Ca_Promineofilum		g__Ca_Promineofilum__ASV57	growing	filaments	Autumn_cohort	Strong	0.0438903	6.30683e-05	-0.0011032	0.2909	0.0593	5.3496	0.2038	44	2	0.5996
Aalborg E	k__Bacteria	p__Chloroflexi	c__Anaerolineae	o__Ardenticatenales	f__Ca_Promineofilaceae	g__Ca_Promineofilum	s__midas_s_1085	s__midas_s_1085	growing	filaments	Autumn_cohort	Strong	0.0524439	0.000134857	-0.0010977	0.2852	0.0657	4.8081	0.2303	40	2	0.6274
Aalborg E	k__Bacteria	p__Chloroflexi	c__Anaerolineae	o__Ardenticatenales	f__Ca_Promineofilaceae	g__Ca_Promineofilum	s__midas_s_176	s__midas_s_176	growing	filaments	Autumn_cohort	Strong	0.296032	1.4475e-05	-0.0010209	0.2527	0.0403	5.0925	0.1594	42	1	0.6355
Aalborg E	k__Bacteria	p__Chloroflexi	c__Anaerolineae	o__Ardenticatenales	f__Ca_Promineofilaceae	g__Ca_Promineofilum	s__midas_s_3984	s__midas_s_3984	ambiguous	filaments	Autumn_cohort	Weak	0.00561798	0.00136245	-0.0010947	0.1758	0.0582	5.2729	0.3312	44	3	0.3105
Aalborg E	k__Bacteria	p__Chloroflexi	c__Anaerolineae	o__Ardenticatenales	f__Ca_Promineofilaceae	g__Ca_Promineofilum	s__midas_s_441	s__midas_s_441	growing	filaments	Summer_cohort	Moderate	0.113375	0.0032637	-0.0009598	0.1754	0.067	4.393	0.3819	36	3	0.4613
Aalborg E	k__Bacteria	p__Chloroflexi	c__Anaerolineae	o__Ardenticatenales	f__Ca_Promineofilaceae	g__Ca_Promineofilum	s__midas_s_609	s__midas_s_609	growing	filaments	Summer_cohort	Moderate	0.0111246	0.000669896	-0.000463	0.2531	0.075	3.7547	0.2961	31	2	0.4773
Aalborg E	k__Bacteria	p__Chloroflexi	c__Anaerolineae	o__Ardenticatenales	f__Ca_Promineofilaceae	g__midas_g_1765	s__midas_s_1765	s__midas_s_1765	ambiguous	others	Non-significant	NS	0.00209688	0.0504944	0.0009082	0.1316	0.0859	1.5033	0.6531	12	5	0.2417
Aalborg E	k__Bacteria	p__Chloroflexi	c__Anaerolineae	o__Ardenticatenales	f__Ca_Promineofilaceae	g__midas_g_1951	s__midas_s_1951	s__midas_s_1951	growing	others	Autumn_cohort	Moderate	0.0293837	4.15606e-06	-0.0013263	0.2617	0.0327	5.0999	0.1249	42	1	0.4137
Aalborg E	k__Bacteria	p__Chloroflexi	c__Anaerolineae	o__Ardenticatenales	f__Ca_Promineofilaceae	g__midas_g_2111	s__midas_s_2111	s__midas_s_2111	growing	filaments	Autumn_cohort	Very weak	0.025802	0.00451245	-0.0002937	0.1203	0.0486	5.1719	0.4038	43	3	0.1485
Aalborg E	k__Bacteria	p__Chloroflexi	c__Anaerolineae	o__Ardenticatenales	f__Ca_Promineofilaceae	g__midas_g_2111	s__midas_s_2642	s__midas_s_2642	growing	filaments	Summer_cohort	Moderate	0.027057	0.000188339	-0.0007901	0.2491	0.0603	4.3652	0.2419	36	2	0.3884
Aalborg E	k__Bacteria	p__Chloroflexi	c__Anaerolineae	o__Ardenticatenales	f__Ca_Promineofilaceae	g__midas_g_3488	s__midas_s_3488	s__midas_s_3488	ambiguous	others	Summer_cohort	Moderate	0.0243605	0.00243245	-0.0003635	0.2064	0.075	3.8932	0.3633	32	3	0.4415
Aalborg E	k__Bacteria	p__Chloroflexi	c__Anaerolineae	o__Ardenticatenales	f__Ca_Promineofilaceae	g__midas_g_461	s__midas_s_1196	s__midas_s_1196	growing	others	Autumn_cohort	Moderate	0.00638447	1.57626e-05	-0.0008352	0.2489	0.0404	5.3554	0.1621	44	1	0.3973
Aalborg E	k__Bacteria	p__Chloroflexi	c__Anaerolineae	o__Ardenticatenales	f__Ca_Promineofilaceae	g__midas_g_461	s__midas_s_461	s__midas_s_461	growing	others	Autumn_cohort	Strong	0.218725	6.05685e-06	-0.0008818	0.2422	0.0326	4.7689	0.1346	39	1	0.5807
Aalborg E	k__Bacteria	p__Chloroflexi	c__Anaerolineae	o__Ardenticatenales	f__midas_f_4787	g__midas_g_4787	s__midas_s_4787	s__midas_s_4787	ambiguous	others	Autumn_cohort	Weak	0.0108333	0.00619931	0.000498	0.1976	0.0843	5.5429	0.4267	46	4	0.3062
Aalborg E	k__Bacteria	p__Chloroflexi	c__Anaerolineae	o__Ardenticatenales	f__midas_f_4787	g__midas_g_4787	s__midas_s_6676	s__midas_s_6676	ambiguous	others	Non-significant	NS	0.0050802	0.44047	-0.0019178	0.1076	0.1547	6.2811	1.438	52	12	0.2885
Aalborg E	k__Bacteria	p__Chloroflexi	c__Anaerolineae	o__C10-SB1A	f__Amarolineaceae	g__Ca_Amarolinea		g__Ca_Amarolinea__ASV131	ambiguous	filaments	Autumn_cohort	Strong	0.0101604	2.3842e-06	-0.0016294	0.4413	0.0485	5.1049	0.11	42	1	0.6773
Aalborg E	k__Bacteria	p__Chloroflexi	c__Anaerolineae	o__C10-SB1A	f__Amarolineaceae	g__Ca_Amarolinea	s__midas_s_1	s__midas_s_1	growing	filaments	Autumn_cohort	Moderate	0.109649	2.66512e-06	-0.0008138	0.2832	0.0318	5.7338	0.1125	47	1	0.5414
Aalborg E	k__Bacteria	p__Chloroflexi	c__Anaerolineae	o__C10-SB1A	f__Amarolineaceae	g__Ca_Amarolinea	s__midas_s_553	s__midas_s_553	growing	filaments	Autumn_cohort	Moderate	0.00388214	1.25481e-06	-0.0008683	0.2883	0.0274	5.1948	0.0952	43	1	0.4915
Aalborg E	k__Bacteria	p__Chloroflexi	c__Anaerolineae	o__C10-SB1A	f__Amarolineaceae	g__Ca_Sarcinithrix	s__midas_s_1460	s__midas_s_1460	growing	filaments	Summer_cohort	Moderate	0.0504609	0.000128065	-0.0005996	0.228	0.0519	4.4633	0.2277	37	2	0.4507
Aalborg E	k__Bacteria	p__Chloroflexi	c__Anaerolineae	o__C10-SB1A	f__Amarolineaceae	g__Ca_Sarcinithrix	s__midas_s_2699	s__midas_s_2699	growing	filaments	Autumn_cohort	Strong	0.0104635	7.67349e-06	-0.0002995	0.3277	0.046	5.7517	0.1404	48	1	0.5583
Aalborg E	k__Bacteria	p__Chloroflexi	c__Anaerolineae	o__C10-SB1A	f__Amarolineaceae	g__Ca_Sarcinithrix	s__midas_s_425	s__midas_s_425	growing	filaments	Autumn_cohort	Strong	0.160761	1.60852e-06	-0.0013009	0.3133	0.032	4.747	0.102	39	1	0.6528
Aalborg E	k__Bacteria	p__Chloroflexi	c__Anaerolineae	o__C10-SB1A	f__Amarolineaceae	g__Ca_Sarcinithrix	s__midas_s_9801	s__midas_s_9801	ambiguous	filaments	Autumn_cohort	Strong	0.00212346	3.20646e-06	-0.0016002	0.3688	0.0433	5.028	0.1175	42	1	0.6005
Aalborg E	k__Bacteria	p__Chloroflexi	c__Anaerolineae	o__Caldilineales	f__Caldilineaceae			f__Caldilineaceae__ASV849	ambiguous	others	Autumn_cohort	Moderate	0.0308872	3.49102e-05	-0.0005422	0.2539	0.047	5.0432	0.185	42	2	0.4492
Aalborg E	k__Bacteria	p__Chloroflexi	c__Anaerolineae	o__Caldilineales	f__Caldilineaceae	g__midas_g_105	s__midas_s_105	s__midas_s_105	growing	filaments	Summer_cohort	Moderate	0.0471282	0.000134857	0.0006518	0.214	0.0493	3.1339	0.2303	26	2	0.4678
Aalborg E	k__Bacteria	p__Chloroflexi	c__Anaerolineae	o__Caldilineales	f__Caldilineaceae	g__midas_g_105	s__midas_s_661	s__midas_s_661	growing	filaments	Autumn_cohort	Moderate	0.0635618	5.83476e-05	-0.000326	0.1992	0.0401	5.2551	0.2014	43	2	0.4856
Aalborg E	k__Bacteria	p__Chloroflexi	c__Anaerolineae	o__Caldilineales	f__Caldilineaceae	g__midas_g_105	s__midas_s_868	s__midas_s_868	growing	filaments	Summer_cohort	Moderate	0.0389675	9.80551e-05	-0.0002288	0.161	0.0352	3.9403	0.2189	33	2	0.4199
Aalborg E	k__Bacteria	p__Chloroflexi	c__Anaerolineae	o__Caldilineales	f__Caldilineaceae	g__midas_g_1083	s__midas_s_1263	s__midas_s_1263	growing	others	Summer_cohort	Moderate	0.0377658	0.00913227	1.72e-05	0.153	0.0702	3.2952	0.4586	27	4	0.3919
Aalborg E	k__Bacteria	p__Chloroflexi	c__Anaerolineae	o__Caldilineales	f__Caldilineaceae	g__midas_g_1083	s__midas_s_1886	s__midas_s_1886	growing	others	Non-significant	NS	0.0143345	0.0565533	-0.0005403	0.0816	0.0547	4.2866	0.6711	35	6	0.2326
Aalborg E	k__Bacteria	p__Chloroflexi	c__Anaerolineae	o__Caldilineales	f__Caldilineaceae	g__midas_g_1348	s__midas_s_1348	s__midas_s_1348	growing	others	Non-significant	NS	0.0256505	0.116204	-0.0004675	0.0533	0.0434	4.8587	0.8143	40	7	0.1864
Aalborg E	k__Bacteria	p__Chloroflexi	c__Anaerolineae	o__Caldilineales	f__Caldilineaceae	g__midas_g_1400	s__midas_s_1400	s__midas_s_1400	growing	others	Spring_cohort	Strong	0.172104	7.08961e-06	0.0013532	0.4444	0.0614	2.1098	0.1383	17	1	0.7463
Aalborg E	k__Bacteria	p__Chloroflexi	c__Anaerolineae	o__Caldilineales	f__Caldilineaceae	g__midas_g_1668	s__midas_s_1668	s__midas_s_1668	growing	filaments	Autumn_cohort	Moderate	0.0759391	2.86476e-05	-0.0008005	0.1999	0.0358	5.0955	0.1792	42	1	0.506
Aalborg E	k__Bacteria	p__Chloroflexi	c__Anaerolineae	o__Caldilineales	f__Caldilineaceae	g__midas_g_169		g__midas_g_169__ASV1822	ambiguous	others	Summer_cohort	Weak	0.0252286	0.000311548	-0.0002409	0.1403	0.0367	3.513	0.2617	29	2	0.3028
Aalborg E	k__Bacteria	p__Chloroflexi	c__Anaerolineae	o__Caldilineales	f__Caldilineaceae	g__midas_g_169	s__midas_s_1414	s__midas_s_1414	growing	others	Non-significant	NS	0.0114569	0.0292176	-0.000746	0.0909	0.0524	3.7314	0.577	31	5	0.1866
Aalborg E	k__Bacteria	p__Chloroflexi	c__Anaerolineae	o__Caldilineales	f__Caldilineaceae	g__midas_g_169	s__midas_s_243	s__midas_s_243	growing	others	Non-significant	NS	0.161536	0.0116703	-0.0001031	0.0766	0.0368	3.4184	0.4801	28	4	0.2889
Aalborg E	k__Bacteria	p__Chloroflexi	c__Anaerolineae	o__Caldilineales	f__Caldilineaceae	g__midas_g_169	s__midas_s_5544	s__midas_s_5544	ambiguous	others	Non-significant	NS	0.0210979	0.16542	-0.000244	0.0774	0.0704	4.9096	0.9094	41	8	0.1755
Aalborg E	k__Bacteria	p__Chloroflexi	c__Anaerolineae	o__Caldilineales	f__Caldilineaceae	g__midas_g_169	s__midas_s_706	s__midas_s_706	growing	others	Summer_cohort	Moderate	0.248506	0.000435687	-0.0001426	0.16	0.0442	3.31	0.2764	27	2	0.4663
Aalborg E	k__Bacteria	p__Chloroflexi	c__Anaerolineae	o__Caldilineales	f__Caldilineaceae	g__midas_g_1947	s__midas_s_3009	s__midas_s_3009	ambiguous	others	Summer_cohort	Weak	0.0117214	0.000653686	-8.99e-05	0.11	0.0324	3.6885	0.295	31	2	0.2374
Aalborg E	k__Bacteria	p__Chloroflexi	c__Anaerolineae	o__Caldilineales	f__Caldilineaceae	g__midas_g_2138	s__midas_s_2138	s__midas_s_2138	growing	others	Non-significant	NS	0.0197464	0.0135036	-0.0005297	0.113	0.0558	4.6305	0.4938	38	4	0.3161
Aalborg E	k__Bacteria	p__Chloroflexi	c__Anaerolineae	o__Caldilineales	f__Caldilineaceae	g__midas_g_2138	s__midas_s_4521	s__midas_s_4521	ambiguous	others	Summer_cohort	Moderate	0.0136274	0.0032914	0.0008151	0.1638	0.0626	3.5168	0.3825	29	3	0.3932
Aalborg E	k__Bacteria	p__Chloroflexi	c__Anaerolineae	o__Caldilineales	f__Caldilineaceae	g__midas_g_2138	s__midas_s_5330	s__midas_s_5330	ambiguous	others	Summer_cohort	Moderate	0.02389	5.40925e-06	0.0005014	0.1762	0.0232	3.427	0.1316	28	1	0.3738
Aalborg E	k__Bacteria	p__Chloroflexi	c__Anaerolineae	o__Caldilineales	f__Caldilineaceae	g__midas_g_2265	s__midas_s_2265	s__midas_s_2265	growing	others	Summer_cohort	Moderate	0.017808	7.955e-05	-0.0003975	0.2133	0.0451	4.0595	0.2114	34	2	0.3926
Aalborg E	k__Bacteria	p__Chloroflexi	c__Anaerolineae	o__Caldilineales	f__Caldilineaceae	g__midas_g_2621	s__midas_s_2621	s__midas_s_2621	growing	others	Summer_cohort	Weak	0.0326344	0.0032312	-0.0009746	0.1397	0.0533	4.5241	0.3811	37	3	0.3274
Aalborg E	k__Bacteria	p__Chloroflexi	c__Anaerolineae	o__Caldilineales	f__Caldilineaceae	g__midas_g_344	s__midas_s_344	s__midas_s_344	growing	filaments	Summer_cohort	Moderate	0.142574	9.11004e-05	7.55e-05	0.1494	0.0323	3.2454	0.2165	27	2	0.4075
Aalborg E	k__Bacteria	p__Chloroflexi	c__Anaerolineae	o__Caldilineales	f__Caldilineaceae	g__midas_g_347	s__midas_s_347	s__midas_s_347	growing	others	Spring_cohort	Strong	0.12496	1.14941e-05	0.0010837	0.3382	0.0515	2.5278	0.1523	21	1	0.6662
Aalborg E	k__Bacteria	p__Chloroflexi	c__Anaerolineae	o__Caldilineales	f__Caldilineaceae	g__midas_g_5463		g__midas_g_5463__ASV2958	ambiguous	others	Summer_cohort	Moderate	0.0427791	6.6252e-05	0.000353	0.1872	0.0385	3.2187	0.2055	27	2	0.4193
Aalborg E	k__Bacteria	p__Chloroflexi	c__Anaerolineae	o__Caldilineales	f__Caldilineaceae	g__midas_g_5463		g__midas_g_5463__ASV5332	ambiguous	others	Summer_cohort	Moderate	0.0158253	0.000342999	0.0006025	0.198	0.0526	2.982	0.2655	25	2	0.4311
Aalborg E	k__Bacteria	p__Chloroflexi	c__Anaerolineae	o__Caldilineales	f__Caldilineaceae	g__midas_g_5463	s__midas_s_44830	s__midas_s_44830	ambiguous	others	Summer_cohort	Weak	0.012101	0.00646783	0.0003649	0.0946	0.0407	3.391	0.4301	28	4	0.1816
Aalborg E	k__Bacteria	p__Chloroflexi	c__Anaerolineae	o__Caldilineales	f__Caldilineaceae	g__midas_g_5463	s__midas_s_44834	s__midas_s_44834	ambiguous	others	Summer_cohort	Moderate	0.0256007	0.000407547	0.0007592	0.1576	0.0431	3.179	0.2735	26	2	0.3758
Aalborg E	k__Bacteria	p__Chloroflexi	c__Anaerolineae	o__Caldilineales	f__Caldilineaceae	g__midas_g_5463	s__midas_s_7717	s__midas_s_7717	growing	others	Summer_cohort	Moderate	0.0394023	0.000167146	0.0002292	0.1559	0.037	3.1836	0.2376	26	2	0.3594
Aalborg E	k__Bacteria	p__Chloroflexi	c__Anaerolineae	o__Caldilineales	f__Caldilineaceae	g__midas_g_635	s__midas_s_635	s__midas_s_635	growing	others	Non-significant	NS	0.0866751	0.315499	-0.0002639	0.0372	0.0441	3.6115	1.1868	30	10	0.2111
Aalborg E	k__Bacteria	p__Chloroflexi	c__Anaerolineae	o__Caldilineales	f__Caldilineaceae	g__midas_g_8033	s__midas_s_8033	s__midas_s_8033	growing	others	Summer_cohort	Weak	0.0275572	0.00332877	0.0003671	0.1315	0.0504	3.1075	0.3835	26	3	0.1582
Aalborg E	k__Bacteria	p__Chloroflexi	c__Anaerolineae	o__RBG-13-54-9	f__midas_f_3181	g__midas_g_3181	s__midas_s_3181	s__midas_s_3181	growing	others	Non-significant	NS	0.0377131	0.0102634	0.0001209	0.195	0.0914	5.0335	0.469	42	4	0.3962
Aalborg E	k__Bacteria	p__Chloroflexi	c__Anaerolineae	o__RBG-13-54-9	f__midas_f_72	g__midas_g_72	s__midas_s_72	s__midas_s_72	growing	others	Summer_cohort	Weak	0.428802	0.00563453	-3.31e-05	0.0825	0.0346	3.2693	0.4196	27	3	0.2844
Aalborg E	k__Bacteria	p__Chloroflexi	c__Anaerolineae	o__SBR1031	f__A4b	g__midas_g_2842	s__midas_s_2842	s__midas_s_2842	growing	others	Summer_cohort	Strong	0.0929975	2.17938e-05	-0.0007044	0.2056	0.0351	4.4412	0.1708	37	1	0.5594
Aalborg E	k__Bacteria	p__Chloroflexi	c__Anaerolineae	o__SBR1031	f__A4b	g__midas_g_30400	s__midas_s_41887	s__midas_s_41887	ambiguous	others	Summer_cohort	Strong	0.010884	3.14291e-05	-0.0008573	0.3611	0.0657	4.2935	0.182	36	2	0.5588
Aalborg E	k__Bacteria	p__Chloroflexi	c__Anaerolineae	o__SBR1031	f__A4b	g__midas_g_32187	s__midas_s_32187	s__midas_s_32187	ambiguous	others	Non-significant	NS	0	0.0642482	-0.0001039	0.0349	0.0242	2.0406	0.6922	17	6	0.1798
Aalborg E	k__Bacteria	p__Chloroflexi	c__Anaerolineae	o__SBR1031	f__A4b	g__midas_g_36081	s__midas_s_36081	s__midas_s_36081	ambiguous	others	Autumn_cohort	Moderate	0.0132167	2.44291e-05	-0.0012687	0.284	0.0495	5.1995	0.1742	43	1	0.4593
Aalborg E	k__Bacteria	p__Chloroflexi	c__Anaerolineae	o__SBR1031	f__A4b	g__midas_g_4258	s__midas_s_4258	s__midas_s_4258	growing	others	Autumn_cohort	Moderate	0.0171696	2.92944e-05	-0.0010783	0.2641	0.0475	4.9433	0.1799	41	1	0.4836
Aalborg E	k__Bacteria	p__Chloroflexi	c__Anaerolineae	o__SBR1031	f__A4b	g__midas_g_4871		g__midas_g_4871__ASV11512	ambiguous	others	Autumn_cohort	Moderate	0.00176087	2.27682e-06	-0.0011286	0.2944	0.0321	5.3207	0.1092	44	1	0.4395
Aalborg E	k__Bacteria	p__Chloroflexi	c__Anaerolineae	o__SBR1031	f__A4b	g__midas_g_4871		g__midas_g_4871__ASV3533	ambiguous	others	Autumn_cohort	Weak	0.0224921	0.000347349	-0.0006633	0.1633	0.0434	4.9397	0.2661	41	2	0.3069
Aalborg E	k__Bacteria	p__Chloroflexi	c__Anaerolineae	o__SBR1031	f__A4b	g__midas_g_4871		g__midas_g_4871__ASV5351	ambiguous	others	Autumn_cohort	Moderate	0.00481533	0.00059346	-0.0013079	0.1932	0.0561	4.7411	0.2904	39	2	0.3869
Aalborg E	k__Bacteria	p__Chloroflexi	c__Anaerolineae	o__SBR1031	f__A4b	g__midas_g_4871	s__midas_s_4871	s__midas_s_4871	growing	others	Autumn_cohort	Strong	0.00595368	8.15932e-07	-0.0015836	0.4519	0.0401	5.426	0.0888	45	1	0.6071
Aalborg E	k__Bacteria	p__Chloroflexi	c__Anaerolineae	o__SBR1031	f__A4b	g__midas_g_4871	s__midas_s_49480	s__midas_s_49480	ambiguous	others	Summer_cohort	Moderate	0.00495909	0.000691941	-0.0007045	0.2435	0.0725	4.4706	0.2976	37	2	0.4208
Aalborg E	k__Bacteria	p__Chloroflexi	c__Anaerolineae	o__SBR1031	f__A4b	g__midas_g_4871	s__midas_s_5742	s__midas_s_5742	growing	others	Autumn_cohort	Moderate	0.0809791	0.000224012	-0.0003318	0.1746	0.0434	4.7892	0.2482	40	2	0.3859
Aalborg E	k__Bacteria	p__Chloroflexi	c__Anaerolineae	o__SBR1031	f__A4b	g__midas_g_58262	s__midas_s_58262	s__midas_s_58262	ambiguous	others	Autumn_cohort	Moderate	0.0141084	0.000808533	-0.0003083	0.2636	0.0804	4.9141	0.3049	41	3	0.4599
Aalborg E	k__Bacteria	p__Chloroflexi	c__Anaerolineae	o__SBR1031	f__A4b	g__midas_g_74809	s__midas_s_74809	s__midas_s_74809	ambiguous	others	Non-significant	NS	0.0119272	0.01629	0.0014066	0.1355	0.0694	1.7212	0.5122	14	4	0.1525
Aalborg E	k__Bacteria	p__Chloroflexi	c__Anaerolineae	o__SBR1031	f__A4b	g__OLB13	s__midas_s_1091	s__midas_s_1091	growing	others	Autumn_cohort	Strong	0.0365497	8.0306e-07	-0.0015696	0.4762	0.042	5.5644	0.0881	46	1	0.6875
Aalborg E	k__Bacteria	p__Chloroflexi	c__Anaerolineae	o__SBR1031	f__A4b	g__OLB13	s__midas_s_52195	s__midas_s_52195	ambiguous	others	Autumn_cohort	Weak	0.0172619	0.00927914	-0.0007538	0.2144	0.0986	4.5864	0.4599	38	4	0.2719
Aalborg E	k__Bacteria	p__Chloroflexi	c__Anaerolineae	o__SBR1031	f__midas_f_119	g__midas_g_119	s__midas_s_119	s__midas_s_119	growing	others	Summer_cohort	Moderate	0.148345	0.00100638	-0.0004298	0.2283	0.072	3.8614	0.3155	32	3	0.5495
Aalborg E	k__Bacteria	p__Chloroflexi	c__Anaerolineae	o__SBR1031	f__midas_f_119	g__midas_g_1676	s__midas_s_1676	s__midas_s_1676	growing	others	Autumn_cohort	Moderate	0.0184205	1.1955e-05	-0.0013662	0.3903	0.06	5.0599	0.1536	42	1	0.4148
Aalborg E	k__Bacteria	p__Chloroflexi	c__Anaerolineae	o__SBR1031	f__midas_f_12777	g__midas_g_16660	s__midas_s_16660	s__midas_s_16660	ambiguous	others	Autumn_cohort	Strong	0.0185922	2.57703e-06	-0.0020795	0.4445	0.0495	4.7636	0.1114	39	1	0.5853
Aalborg E	k__Bacteria	p__Chloroflexi	c__Chloroflexia	o__Chloroflexales	f__Roseiflexaceae	g__midas_g_7080	s__midas_s_7080	s__midas_s_7080	growing	others	Winter_cohort	Moderate	0.0223106	9.03911e-05	0.000176	0.1737	0.0375	0.5922	0.2162	5	2	0.3663
Aalborg E	k__Bacteria	p__Chloroflexi	c__Chloroflexia	o__Thermomicrobiales	f__AKYG1722	g__midas_g_1277	s__midas_s_1277	s__midas_s_1277	growing	others	Spring_cohort	Strong	0.0547629	1.79264e-05	0.0003428	0.3064	0.0507	2.8763	0.1656	24	1	0.7072
Aalborg E	k__Bacteria	p__Chloroflexi	c__Chloroflexia	o__Thermomicrobiales	f__AKYG1722	g__midas_g_1277	s__midas_s_88689	s__midas_s_88689	ambiguous	others	Summer_cohort	Weak	0.019443	0.00959332	-0.000648	0.1186	0.055	2.9785	0.4632	25	4	0.3115
Aalborg E	k__Bacteria	p__Chloroflexi	c__Chloroflexia	o__Thermomicrobiales	f__AKYG1722	g__midas_g_882	s__midas_s_882	s__midas_s_882	growing	others	Non-significant	NS	0.00739358	0.0156101	0.0002598	0.0669	0.034	0.017	0.508	0	4	0.1827
Aalborg E	k__Bacteria	p__Chloroflexi	c__Chloroflexia	o__Thermomicrobiales	f__JG30-KF-CM45	g__midas_g_859	s__midas_s_3513	s__midas_s_3513	growing	others	Summer_cohort	Moderate	0.0143649	0.000881263	-0.0007132	0.1959	0.0605	4.3595	0.3089	36	3	0.3716
Aalborg E	k__Bacteria	p__Chloroflexi	c__Chloroflexia	o__Thermomicrobiales	f__JG30-KF-CM45	g__midas_g_859	s__midas_s_859	s__midas_s_859	growing	others	Summer_cohort	Moderate	0.0383803	0.000131252	-0.0004485	0.2	0.0458	3.6558	0.2289	30	2	0.4386
Aalborg E	k__Bacteria	p__Chloroflexi	c__KD4-96	o__midas_o_3277	f__midas_f_3277	g__midas_g_3277	s__midas_s_3277	s__midas_s_3277	growing	others	Non-significant	NS	0.0313434	0.0236511	-3.69e-05	0.057	0.0315	5.8429	0.5517	48	5	0.152
Aalborg E	k__Bacteria	p__Chloroflexi	c__OLB14	o__midas_o_731	f__midas_f_731	g__midas_g_1412	s__midas_s_1412	s__midas_s_1412	growing	others	Autumn_cohort	Weak	0.0148276	0.00125297	-0.0002084	0.1499	0.049	5.3223	0.3267	44	3	0.2861
Aalborg E	k__Bacteria	p__Chloroflexi	c__OLB14	o__midas_o_731	f__midas_f_731	g__midas_g_1412	s__midas_s_8871	s__midas_s_8871	ambiguous	others	Autumn_cohort	Moderate	0.0156614	3.4267e-06	-0.0011105	0.2844	0.034	5.1825	0.1197	43	1	0.4797
Aalborg E	k__Bacteria	p__Chloroflexi	c__OLB14	o__midas_o_731	f__midas_f_731	g__midas_g_731	s__midas_s_1880	s__midas_s_1880	ambiguous	others	Summer_cohort	Weak	0.027256	0.000131252	-0.00065	0.111	0.0254	4.4542	0.2288	37	2	0.209
Aalborg E	k__Bacteria	p__Chloroflexi	c__OLB14	o__midas_o_731	f__midas_f_731	g__midas_g_731	s__midas_s_3221	s__midas_s_3221	growing	others	Summer_cohort	Moderate	0.025944	0.000413644	-0.0007268	0.1468	0.0403	3.924	0.2743	32	2	0.366
Aalborg E	k__Bacteria	p__Chloroflexi	c__OLB14	o__midas_o_731	f__midas_f_731	g__midas_g_731	s__midas_s_6539	s__midas_s_6539	growing	others	Summer_cohort	Moderate	0.0208766	0.00012784	-4.64e-05	0.1669	0.038	3.9364	0.2276	33	2	0.3825
Aalborg E	k__Bacteria	p__Chloroflexi	c__OLB14	o__midas_o_731	f__midas_f_731	g__midas_g_731	s__midas_s_849	s__midas_s_849	growing	others	Autumn_cohort	Moderate	0.172197	5.24631e-05	-0.0008247	0.187	0.0371	4.9239	0.1982	41	2	0.4459
Aalborg E	k__Bacteria	p__Cloacimonadota	c__Cloacimonadia	o__Cloacimonadales	f__Cloacimonadaceae	g__Ca_Cloacimonas	s__midas_s_301	s__midas_s_301	ambiguous	others	Non-significant	NS	0	0.0152598	-0.0001268	0.1126	0.057	4.6858	0.5057	39	4	0.2183
Aalborg E	k__Bacteria	p__Cloacimonadota	c__Cloacimonadia	o__Cloacimonadales	f__Cloacimonadaceae	g__W5	s__midas_s_383	s__midas_s_383	disappearing	others	Non-significant	NS	0.00511928	0.060669	1.03e-05	0.1153	0.0787	2.6173	0.6826	22	6	0.2163
Aalborg E	k__Bacteria	p__Cloacimonadota	c__Cloacimonadia	o__Cloacimonadales	f__Cloacimonadaceae	g__W5	s__midas_s_92	s__midas_s_92	ambiguous	others	Non-significant	NS	0	0.0103905	-0.0002339	0.1599	0.0751	5.0775	0.47	42	4	0.2295
Aalborg E	k__Bacteria	p__Coprothermobacterota	c__Coprothermobacteria	o__Coprothermobacterales	f__Coprothermobacteraceae	g__Coprothermobacter	s__Coprothermobacter_proteolyticus	s__Coprothermobacter_proteolyticus	growing	others	Spring_cohort	Weak	0.0255132	1.35435e-05	0.0017362	0.2527	0.0398	2.287	0.1577	19	1	0.3201
Aalborg E	k__Bacteria	p__Cyanobacteria	c__Cyanobacteriia	o__Chloroplast	f__Castanea_mollissima_Chinese_chestnut	g__midas_g_32256	s__midas_s_32256	s__midas_s_32256	ambiguous	others	Non-significant	NS	0	0.964705	1.34e-05	0.0035	0.0248	4.9316	3.1416	41	26	0.1629
Aalborg E	k__Bacteria	p__Cyanobacteria	c__Cyanobacteriia	o__Cyanobacteriales	f__Phormidiaceae	g__Tychonema_CCAP_1459-11B	s__Tychonema_bourrellyi	s__Tychonema_bourrellyi	ambiguous	others	Non-significant	NS	0	0.0385854	-0.0004289	0.0905	0.0555	3.5607	0.6132	29	5	0.3213
Aalborg E	k__Bacteria	p__Cyanobacteria	c__Sericytochromatia	o__midas_o_1393	f__midas_f_26893	g__midas_g_26893	s__midas_s_26893	s__midas_s_26893	ambiguous	others	Non-significant	NS	0.00330606	0.6817	-0.0014034	0.04	0.0871	4.8454	2.1759	40	18	0.089
Aalborg E	k__Bacteria	p__Cyanobacteria	c__Sericytochromatia	o__midas_o_1421	f__midas_f_1421	g__midas_g_1421	s__midas_s_1421	s__midas_s_1421	ambiguous	others	Summer_cohort	Weak	0.00243179	0.000395233	0.0011586	0.2312	0.0629	3.2637	0.272	27	2	0.2728
Aalborg E	k__Bacteria	p__Cyanobacteria	c__Sericytochromatia	o__midas_o_1421	f__midas_f_1421	g__midas_g_4777	s__midas_s_4777	s__midas_s_4777	ambiguous	others	Non-significant	NS	0.010355	0.0360483	0.0012226	0.1721	0.1039	3.2931	0.6035	27	5	0.2639
Aalborg E	k__Bacteria	p__Cyanobacteria	c__Sericytochromatia	o__midas_o_1421	f__midas_f_1572	g__midas_g_2725	s__midas_s_2725	s__midas_s_2725	ambiguous	others	Non-significant	NS	0.00528262	0.642395	-0.0007971	0.0303	0.061	1.1871	2.0164	10	17	0.1369
Aalborg E	k__Bacteria	p__Cyanobacteria	c__Vampirivibrionia	o__Obscuribacterales	f__Obscuribacteraceae	g__Ca_Obscuribacter	s__midas_s_1393	s__midas_s_1393	growing	PAO	Non-significant	NS	0.0316132	0.425406	-0.0002783	0.0383	0.0538	2.4601	1.4059	20	12	0.0618
Aalborg E	k__Bacteria	p__Cyanobacteria	c__Vampirivibrionia	o__Obscuribacterales	f__Obscuribacteraceae	g__Ca_Obscuribacter	s__midas_s_2716	s__midas_s_2716	growing	PAO	Non-significant	NS	0.0199652	0.0254787	0.0001669	0.1045	0.0586	4.9142	0.5604	41	5	0.0938
Aalborg E	k__Bacteria	p__Deinococcota	c__Deinococci	o__Deinococcales	f__Deinococcaceae	g__midas_g_3892	s__midas_s_3892	s__midas_s_3892	ambiguous	others	Autumn_cohort	Moderate	0.00148276	3.63307e-06	-0.0010473	0.4127	0.0502	4.8299	0.1217	40	1	0.535
Aalborg E	k__Bacteria	p__Deinococcota	c__Deinococci	o__Thermales	f__Thermaceae	g__midas_g_3339	s__midas_s_3339	s__midas_s_3339	ambiguous	others	Non-significant	NS	0	0.0413953	-0.0004776	0.0641	0.0399	3.7285	0.6228	31	5	0.1613
Aalborg E	k__Bacteria	p__Dependentiae	c__Babeliae	o__Babeliales	f__midas_f_5593	g__midas_g_5593	s__midas_s_5593	s__midas_s_5593	ambiguous	others	Summer_cohort	Weak	0	0.00331416	-0.000269	0.2294	0.0879	3.6633	0.3832	30	3	0.2888
Aalborg E	k__Bacteria	p__Dependentiae	c__Babeliae	o__Babeliales	f__UBA12409	g__midas_g_25753	s__midas_s_25753	s__midas_s_25753	ambiguous	others	Summer_cohort	Weak	0	0.00654404	4.38e-05	0.1021	0.044	3.1161	0.4309	26	4	0.1779
Aalborg E	k__Bacteria	p__Dependentiae	c__Babeliae	o__Babeliales	f__Vermiphilaceae	g__midas_g_1099	s__midas_s_1099	s__midas_s_1099	ambiguous	others	Summer_cohort	Weak	0.00084712	3.48628e-05	-0.0003322	0.238	0.044	3.8802	0.1849	32	2	0.2187
Aalborg E	k__Bacteria	p__Dependentiae	c__Babeliae	o__Babeliales	f__Vermiphilaceae	g__midas_g_4467	s__midas_s_4467	s__midas_s_4467	ambiguous	others	Summer_cohort	Weak	0	0.00168253	-0.0002817	0.1737	0.0595	3.6649	0.3426	30	3	0.236
Aalborg E	k__Bacteria	p__Desulfobacterota	c__Desulfobulbia	o__Desulfobulbales	f__Desulfobulbaceae	g__Desulfobulbus	s__midas_s_1262	s__midas_s_1262	disappearing	others	Autumn_cohort	Weak	0.0318352	7.35155e-06	-0.0006004	0.1734	0.0242	4.879	0.1394	40	1	0.3453
Aalborg E	k__Bacteria	p__Desulfobacterota	c__Desulfobulbia	o__Desulfobulbales	f__Desulfocapsaceae	g__Desulfobacterium_catecholicum_group		g__Desulfobacterium_catecholicum_group__ASV7068	ambiguous	others	Non-significant	NS	0	0.0954565	-0.0005121	0.0646	0.0497	4.2904	0.7692	36	6	0.2617
Aalborg E	k__Bacteria	p__Desulfobacterota	c__Desulfobulbia	o__Desulfobulbales	f__Desulfocapsaceae	g__Desulforhopalus	s__midas_s_22743	s__midas_s_22743	ambiguous	others	Summer_cohort	Moderate	0.00508272	0.000146712	-0.0006932	0.3301	0.077	4.5729	0.2331	38	2	0.4757
Aalborg E	k__Bacteria	p__Desulfobacterota	c__Desulfobulbia	o__Desulfobulbales	f__Desulfocapsaceae	g__midas_g_17497		g__midas_g_17497__ASV2843	growing	others	Autumn_cohort	Strong	0.0289939	5.55577e-06	-0.0013143	0.5645	0.0747	5.0234	0.1324	42	1	0.7434
Aalborg E	k__Bacteria	p__Desulfobacterota	c__Desulfobulbia	o__Desulfobulbales	f__Desulfocapsaceae	g__midas_g_17497		g__midas_g_17497__ASV3220	ambiguous	others	Summer_cohort	Moderate	0.0020107	2.47738e-05	-0.0006704	0.2765	0.0483	4.3885	0.1746	36	1	0.4417
Aalborg E	k__Bacteria	p__Desulfobacterota	c__Desulfobulbia	o__Desulfobulbales	f__Desulfocapsaceae	g__midas_g_17497		g__midas_g_17497__newASV19	ambiguous	others	Autumn_cohort	Strong	0.00613334	2.82568e-06	-0.0013662	0.5076	0.0578	4.9258	0.1138	41	1	0.6908
Aalborg E	k__Bacteria	p__Desulfobacterota	c__Desulfobulbia	o__Desulfobulbales	f__Desulfocapsaceae	g__midas_g_17497	s__midas_s_17497	s__midas_s_17497	ambiguous	others	Autumn_cohort	Strong	0.0144564	1.25665e-06	-0.0017897	0.6056	0.0581	5.2417	0.0959	43	1	0.7193
Aalborg E	k__Bacteria	p__Desulfobacterota	c__Desulfobulbia	o__Desulfobulbales	f__Desulfocapsaceae	g__midas_g_9426		g__midas_g_9426__ASV3871	ambiguous	others	Summer_cohort	Moderate	0.00681137	0.00683101	0.0004706	0.1919	0.0834	3.6542	0.4345	30	4	0.418
Aalborg E	k__Bacteria	p__Desulfobacterota	c__Desulfuromonadia	o__Bradymonadales	f__midas_f_3949	g__midas_g_3949	s__midas_s_3949	s__midas_s_3949	ambiguous	others	Summer_cohort	Weak	0.00752855	0.00325149	-0.0003975	0.1963	0.0749	4.482	0.3817	37	3	0.23
Aalborg E	k__Bacteria	p__Desulfobacterota	c__Desulfuromonadia	o__PB19	f__midas_f_1334	g__midas_g_1334	s__midas_s_1334	s__midas_s_1334	ambiguous	others	Non-significant	NS	0.0219212	0.014755	0.0014778	0.1879	0.0944	2.5067	0.5023	21	4	0.3469
Aalborg E	k__Bacteria	p__Desulfobacterota	c__Desulfuromonadia	o__PB19	f__midas_f_1334	g__midas_g_1334	s__midas_s_1996	s__midas_s_1996	ambiguous	others	Spring_cohort	Weak	0.025287	0.00390952	0.0007434	0.1497	0.059	1.6594	0.3943	14	3	0.2093
Aalborg E	k__Bacteria	p__Desulfobacterota	c__Desulfuromonadia	o__PB19	f__midas_f_22946	g__midas_g_34833	s__midas_s_34833	s__midas_s_34833	ambiguous	others	Autumn_cohort	Strong	0.00738171	7.49769e-07	-0.0020007	0.4508	0.037	5.1564	0.0821	43	1	0.639
Aalborg E	k__Bacteria	p__Desulfobacterota	c__Desulfuromonadia	o__PB19	f__midas_f_2377	g__midas_g_2377	s__midas_s_2377	s__midas_s_2377	ambiguous	others	Summer_cohort	Moderate	0.00903522	9.85767e-05	-5.54e-05	0.3604	0.079	4.195	0.2191	35	2	0.5078
Aalborg E	k__Bacteria	p__Desulfobacterota	c__Desulfuromonadia	o__PB19	f__midas_f_2377	g__midas_g_4120		g__midas_g_4120__ASV5068	ambiguous	others	Non-significant	NS	0.00123606	0.0124074	-0.0006121	0.1239	0.0602	4.071	0.4859	34	4	0.25
Aalborg E	k__Bacteria	p__Desulfobacterota	c__Desulfuromonadia	o__PB19	f__midas_f_2377	g__midas_g_4120	s__midas_s_4120	s__midas_s_4120	ambiguous	others	Summer_cohort	Weak	0.00404801	0.00099447	-0.0008755	0.1694	0.0534	4.2059	0.315	35	3	0.2179
Aalborg E	k__Bacteria	p__Desulfobacterota	c__Desulfuromonadia	o__PB19	f__midas_f_5408	g__midas_g_5408	s__midas_s_5408	s__midas_s_5408	ambiguous	others	Autumn_cohort	Moderate	0	5.72929e-05	-0.0006338	0.3095	0.0622	4.876	0.2008	40	2	0.3902
Aalborg E	k__Bacteria	p__Desulfobacterota	c__midas_c_41	o__midas_o_2276	f__midas_f_5162	g__midas_g_5162		g__midas_g_5162__ASV123629	ambiguous	others	Summer_cohort	Moderate	0.00366771	6.27124e-05	-0.0003702	0.2872	0.0585	4.4791	0.2036	37	2	0.5255
Aalborg E	k__Bacteria	p__Desulfobacterota	c__midas_c_41	o__midas_o_2276	f__midas_f_5162	g__midas_g_5162		g__midas_g_5162__ASV4517	ambiguous	others	Spring_cohort	Weak	0.00605804	0.000221622	0.0005092	0.1667	0.0413	2.3009	0.2479	19	2	0.2623
Aalborg E	k__Bacteria	p__Desulfobacterota	c__midas_c_41	o__midas_o_41	f__midas_f_681	g__midas_g_681	s__midas_s_681	s__midas_s_681	ambiguous	others	Autumn_cohort	Strong	0.0049685	1.4475e-05	-0.0014616	0.5276	0.0841	5.0295	0.1594	42	1	0.6921
Aalborg E	k__Bacteria	p__Desulfobacterota	c__midas_c_41	o__midas_o_918	f__midas_f_918	g__midas_g_1441	s__midas_s_1441	s__midas_s_1441	growing	others	Autumn_cohort	Moderate	0	6.8189e-06	-0.0010501	0.282	0.0387	5.4452	0.1374	45	1	0.372
Aalborg E	k__Bacteria	p__Desulfobacterota	c__midas_c_41	o__midas_o_918	f__midas_f_918	g__midas_g_1441	s__midas_s_1760	s__midas_s_1760	growing	others	Autumn_cohort	Weak	0	0.000721065	-0.0002525	0.1169	0.035	4.7934	0.2995	40	2	0.3004
Aalborg E	k__Bacteria	p__Desulfobacterota	c__midas_c_41	o__midas_o_918	f__midas_f_918	g__midas_g_1441	s__midas_s_3196	s__midas_s_3196	ambiguous	others	Autumn_cohort	Strong	0.015556	4.56038e-06	-0.0014069	0.4149	0.0528	4.7965	0.1273	40	1	0.6566
Aalborg E	k__Bacteria	p__Desulfobacterota	c__midas_c_41	o__midas_o_918	f__midas_f_918	g__midas_g_1786	s__midas_s_1786	s__midas_s_1786	ambiguous	others	Autumn_cohort	Moderate	0.017996	0.000728217	-0.0008181	0.2216	0.0665	4.9202	0.3	41	2	0.3956
Aalborg E	k__Bacteria	p__Desulfobacterota	c__midas_c_41	o__midas_o_918	f__midas_f_918	g__midas_g_1786	s__midas_s_2182	s__midas_s_2182	ambiguous	others	Autumn_cohort	Moderate	0	0.000249969	-0.0019536	0.3388	0.0856	5.3695	0.2527	44	2	0.5401
Aalborg E	k__Bacteria	p__Desulfobacterota	c__midas_c_41	o__midas_o_918	f__midas_f_918	g__midas_g_2154	s__midas_s_2154	s__midas_s_2154	growing	others	Summer_cohort	Moderate	0.0403654	0.000107947	-0.0007956	0.2986	0.0663	3.7774	0.2219	31	2	0.5479
Aalborg E	k__Bacteria	p__Desulfobacterota	c__midas_c_41	o__midas_o_918	f__midas_f_918	g__midas_g_2305	s__midas_s_2305	s__midas_s_2305	growing	others	Summer_cohort	Moderate	0.00394454	1.45903e-06	-0.0009106	0.3876	0.0387	4.239	0.0998	35	1	0.5062
Aalborg E	k__Bacteria	p__Desulfobacterota	c__midas_c_41	o__midas_o_918	f__midas_f_918	g__midas_g_2493	s__midas_s_2493	s__midas_s_2493	growing	others	Autumn_cohort	Moderate	0	7.20323e-06	-0.0007132	0.2512	0.0348	5.43	0.1387	45	1	0.4092
Aalborg E	k__Bacteria	p__Desulfobacterota	c__midas_c_41	o__midas_o_918	f__midas_f_918	g__midas_g_2654	s__midas_s_2654	s__midas_s_2654	ambiguous	others	Autumn_cohort	Moderate	0.00408889	3.57395e-05	-0.0012099	0.2986	0.0556	4.8838	0.1861	40	2	0.3717
Aalborg E	k__Bacteria	p__Desulfobacterota	c__midas_c_41	o__midas_o_918	f__midas_f_918	g__midas_g_44930	s__midas_s_64588	s__midas_s_64588	ambiguous	others	Non-significant	NS	0	0.043845	-0.0005425	0.11	0.0694	4.9332	0.6315	41	5	0.1689
Aalborg E	k__Bacteria	p__Desulfobacterota	c__midas_c_41	o__midas_o_918	f__midas_f_918	g__midas_g_4686	s__midas_s_4686	s__midas_s_4686	growing	others	Spring_cohort	Weak	0.0135112	0.000162069	0.001248	0.2269	0.0537	2.4179	0.2365	20	2	0.2673
Aalborg E	k__Bacteria	p__Desulfobacterota	c__midas_c_41	o__midas_o_918	f__midas_f_918	g__midas_g_4686	s__midas_s_5146	s__midas_s_5146	ambiguous	others	Spring_cohort	Strong	0.0042924	6.18829e-07	0.001731	0.4599	0.035	2.2565	0.076	19	1	0.5918
Aalborg E	k__Bacteria	p__Desulfobacterota	c__midas_c_41	o__midas_o_918	f__midas_f_918	g__midas_g_918	s__midas_s_918	s__midas_s_918	growing	others	Autumn_cohort	Moderate	0.0209776	3.53634e-05	-0.0005306	0.1657	0.0307	4.9953	0.1856	41	2	0.3663
Aalborg E	k__Bacteria	p__Elusimicrobiota	c__Elusimicrobia	o__MVP-88	f__midas_f_595	g__midas_g_945	s__midas_s_1784	s__midas_s_1784	ambiguous	others	Autumn_cohort	Strong	0.00387267	1.13194e-05	-0.0018472	0.5247	0.0797	5.5244	0.152	46	1	0.6568
Aalborg E	k__Bacteria	p__Elusimicrobiota	c__Elusimicrobia	o__MVP-88	f__midas_f_595	g__midas_g_945	s__midas_s_4749	s__midas_s_4749	ambiguous	others	Autumn_cohort	Very strong	0.00274333	3.00837e-05	-0.0019025	0.6095	0.11	5.4422	0.1806	45	1	0.8422
Aalborg E	k__Bacteria	p__Elusimicrobiota	c__Elusimicrobia	o__MVP-88	f__midas_f_595	g__midas_g_945	s__midas_s_945	s__midas_s_945	growing	others	Autumn_cohort	Strong	0.0318952	4.45762e-05	-0.0014205	0.4264	0.0822	4.7775	0.1927	40	2	0.6185
Aalborg E	k__Bacteria	p__Fibrobacterota	c__Chitinivibrionia	o__midas_o_1477	f__midas_f_1477	g__midas_g_1477	s__midas_s_1477	s__midas_s_1477	ambiguous	others	Autumn_cohort	Moderate	0.0123115	1.17173e-06	-0.0010793	0.318	0.0298	5.2283	0.0937	43	1	0.3704
Aalborg E	k__Bacteria	p__Fibrobacterota	c__Fibrobacteria	o__Fibrobacterales	f__Fibrobacteraceae			f__Fibrobacteraceae__ASV5310	ambiguous	others	Non-significant	NS	0.00152057	0.043845	-0.0004797	0.1166	0.0736	3.7966	0.6314	31	5	0.2056
Aalborg E	k__Bacteria	p__Fibrobacterota	c__Fibrobacteria	o__Fibrobacterales	f__Fibrobacteraceae	g__midas_g_19422	s__midas_s_31336	s__midas_s_31336	ambiguous	others	Summer_cohort	Weak	0.00913349	1.85768e-05	-0.0004254	0.2389	0.0398	4.3209	0.1665	36	1	0.1944
Aalborg E	k__Bacteria	p__Fibrobacterota	c__Fibrobacteria	o__Fibrobacterales	f__Fibrobacteraceae	g__midas_g_206	s__midas_s_206	s__midas_s_206	ambiguous	others	Non-significant	NS	0.0142613	0.0907548	-0.0007968	0.2194	0.1664	5.0606	0.7585	42	6	0.3251
Aalborg E	k__Bacteria	p__Fibrobacterota	c__Fibrobacteria	o__Fibrobacterales	f__Fibrobacteraceae	g__midas_g_206	s__midas_s_57567	s__midas_s_57567	ambiguous	others	Non-significant	NS	0	0.293995	-0.0006287	0.0378	0.0434	5.2947	1.1465	44	9	0.2011
Aalborg E	k__Bacteria	p__Fibrobacterota	c__Fibrobacteria	o__Fibrobacterales	f__Fibrobacteraceae	g__midas_g_26247	s__midas_s_26247	s__midas_s_26247	ambiguous	others	Non-significant	NS	0	0.0242607	6.2e-05	0.0684	0.0379	4.1993	0.5547	35	5	0.1353
Aalborg E	k__Bacteria	p__Firmicutes	c__Bacilli	o__Bacillales	f__Planococcaceae			f__Planococcaceae__newASV510	ambiguous	others	Non-significant	NS	0	0.0532589	-0.0002209	0.0341	0.0225	3.6577	0.6612	30	5	0.1921
Aalborg E	k__Bacteria	p__Firmicutes	c__Bacilli	o__Bacillales	f__Planococcaceae	g__Planococcus	s__midas_s_49775	s__midas_s_49775	ambiguous	others	Non-significant	NS	0	0.169256	-0.0001169	0.0178	0.0163	3.5064	0.9167	29	8	0.1763
Aalborg E	k__Bacteria	p__Firmicutes	c__Bacilli	o__Erysipelotrichales	f__Erysipelatoclostridiaceae	g__Catenibacterium	s__Catenibacterium_mitsuokai	s__Catenibacterium_mitsuokai	ambiguous	others	Winter_cohort	Weak	0.0303623	0.00440634	0.0002687	0.0822	0.033	0.9249	0.4021	8	3	0.173
Aalborg E	k__Bacteria	p__Firmicutes	c__Bacilli	o__Erysipelotrichales	f__Erysipelatoclostridiaceae	g__Erysipelotrichaceae_UCG-003	s__midas_s_14500	s__midas_s_14500	ambiguous	others	Non-significant	NS	0.0202623	0.194821	0.0004072	0.0547	0.0527	1.1412	0.9643	9	8	0.2169
Aalborg E	k__Bacteria	p__Firmicutes	c__Bacilli	o__Erysipelotrichales	f__Erysipelotrichaceae	g__Erysipelothrix	s__midas_s_20928	s__midas_s_20928	ambiguous	others	Summer_cohort	Moderate	0.012144	0.000420256	-0.0003182	0.2737	0.0753	4.3727	0.2751	36	2	0.4829
Aalborg E	k__Bacteria	p__Firmicutes	c__Bacilli	o__Erysipelotrichales	f__Erysipelotrichaceae	g__Erysipelothrix	s__midas_s_8620	s__midas_s_8620	disappearing	others	Autumn_cohort	Weak	0.019133	0.000531709	-0.000698	0.199	0.0567	4.6512	0.2852	38	2	0.3373
Aalborg E	k__Bacteria	p__Firmicutes	c__Bacilli	o__Erysipelotrichales	f__Erysipelotrichaceae	g__Holdemanella		g__Holdemanella__ASV1014	disappearing	others	Non-significant	NS	0.0324713	0.0976222	0.0003986	0.0694	0.0537	1.4876	0.7741	12	6	0.1821
Aalborg E	k__Bacteria	p__Firmicutes	c__Bacilli	o__Erysipelotrichales	f__Erysipelotrichaceae	g__Holdemanella	s__midas_s_15859	s__midas_s_15859	ambiguous	others	Non-significant	NS	0.0403448	0.0763097	-0.0001515	0.0507	0.0367	1.1616	0.7241	10	6	0.18
Aalborg E	k__Bacteria	p__Firmicutes	c__Bacilli	o__Erysipelotrichales	f__Erysipelotrichaceae	g__Turicibacter	s__Turicibacter_sanguinis	s__Turicibacter_sanguinis	ambiguous	filaments	Summer_cohort	Weak	0.105734	0.00181425	-0.0002603	0.0986	0.0342	3.6101	0.347	30	3	0.2814
Aalborg E	k__Bacteria	p__Firmicutes	c__Bacilli	o__Exiguobacterales	f__Exiguobacteraceae	g__Exiguobacterium	s__midas_s_80067	s__midas_s_80067	ambiguous	others	Summer_cohort	Weak	0	7.91255e-05	-0.0001963	0.2738	0.0578	3.3146	0.2112	27	2	0.3265
Aalborg E	k__Bacteria	p__Firmicutes	c__Bacilli	o__Exiguobacterales	f__Exiguobacteraceae	g__Exiguobacterium	s__midas_s_84354	s__midas_s_84354	ambiguous	others	Non-significant	NS	0	0.0137493	9.28e-05	0.1149	0.057	3.3703	0.4955	28	4	0.2204
Aalborg E	k__Bacteria	p__Firmicutes	c__Bacilli	o__Lactobacillales	f__Carnobacteriaceae	g__Trichococcus	s__midas_s_4	s__midas_s_4	disappearing	filaments	Spring_cohort	Strong	3.24297	1.1955e-05	0.0008251	0.2925	0.0451	1.483	0.1541	12	1	0.5879
Aalborg E	k__Bacteria	p__Firmicutes	c__Bacilli	o__Lactobacillales	f__Enterococcaceae	g__Enterococcus	s__Enterococcus_aquimarinus	s__Enterococcus_aquimarinus	disappearing	others	Spring_cohort	Moderate	0.165994	0.000373979	0.0006939	0.2437	0.0656	1.5389	0.2693	13	2	0.5423
Aalborg E	k__Bacteria	p__Firmicutes	c__Bacilli	o__Lactobacillales	f__Enterococcaceae	g__Enterococcus	s__midas_s_7050	s__midas_s_7050	disappearing	others	Non-significant	NS	0	0.0549693	-6.38e-05	0.0937	0.0625	2.8892	0.6665	24	6	0.2003
Aalborg E	k__Bacteria	p__Firmicutes	c__Bacilli	o__Lactobacillales	f__Leuconostocaceae	g__Weissella		g__Weissella__ASV68643	ambiguous	others	Non-significant	NS	0	0.278095	0.0005748	0.0362	0.0404	2.5568	1.1165	21	9	0.2016
Aalborg E	k__Bacteria	p__Firmicutes	c__Bacilli	o__Lactobacillales	f__Streptococcaceae	g__Lactococcus	s__Lactococcus_chungangensis	s__Lactococcus_chungangensis	ambiguous	filaments	Winter_cohort	Weak	0.00972432	0.00928751	0.0002869	0.1694	0.0779	0.8797	0.4601	7	4	0.3088
Aalborg E	k__Bacteria	p__Firmicutes	c__Bacilli	o__Lactobacillales	f__Streptococcaceae	g__Lactococcus	s__Lactococcus_raffinolactis	s__Lactococcus_raffinolactis	disappearing	filaments	Winter_cohort	Moderate	0.0448229	0.000551754	0.0004124	0.2352	0.0675	0.9072	0.2871	8	2	0.4777
Aalborg E	k__Bacteria	p__Firmicutes	c__Bacilli	o__Lactobacillales	f__Streptococcaceae	g__Lactococcus	s__midas_s_14162	s__midas_s_14162	ambiguous	filaments	Non-significant	NS	0.00506836	0.49937	-0.0003108	0.0585	0.0923	2.4267	1.5756	20	13	0.2095
Aalborg E	k__Bacteria	p__Firmicutes	c__Bacilli	o__Lactobacillales	f__Streptococcaceae	g__Streptococcus		g__Streptococcus__ASV1925	ambiguous	filaments	Autumn_cohort	Strong	0.0060241	1.49958e-06	-0.0017474	0.4713	0.0473	4.747	0.1004	39	1	0.7285
Aalborg E	k__Bacteria	p__Firmicutes	c__Bacilli	o__Lactobacillales	f__Streptococcaceae	g__Streptococcus		g__Streptococcus__ASV682	ambiguous	filaments	Autumn_cohort	Strong	0.0239832	8.0306e-07	-0.0024176	0.4858	0.0415	4.7435	0.0854	39	1	0.7229
Aalborg E	k__Bacteria	p__Firmicutes	c__Bacilli	o__Lactobacillales	f__Streptococcaceae	g__Streptococcus	s__midas_s_23563	s__midas_s_23563	ambiguous	filaments	Autumn_cohort	Moderate	0.00503753	8.03438e-05	-0.0016511	0.2272	0.0481	5.1657	0.2118	43	2	0.3617
Aalborg E	k__Bacteria	p__Firmicutes	c__Bacilli	o__Lactobacillales	f__Streptococcaceae	g__Streptococcus	s__midas_s_2479	s__midas_s_2479	disappearing	filaments	Autumn_cohort	Strong	0.00853956	1.02742e-05	-0.0009184	0.4209	0.0629	4.7253	0.1494	39	1	0.6211
Aalborg E	k__Bacteria	p__Firmicutes	c__Bacilli	o__Lactobacillales	f__Streptococcaceae	g__Streptococcus	s__midas_s_873	s__midas_s_873	disappearing	filaments	Non-significant	NS	0.0614314	0.0449615	4.23e-05	0.0624	0.0396	1.0082	0.6352	8	5	0.2002
Aalborg E	k__Bacteria	p__Firmicutes	c__Bacilli	o__Lactobacillales	f__Streptococcaceae	g__Streptococcus	s__Streptococcus_parasuis	s__Streptococcus_parasuis	disappearing	filaments	Autumn_cohort	Strong	0.0158081	2.13358e-06	-0.0017975	0.4311	0.0465	4.7478	0.1079	39	1	0.6656
Aalborg E	k__Bacteria	p__Firmicutes	c__Clostridia	o__Christensenellales	f__Christensenellaceae	g__Christensenellaceae_R-7_group	s__midas_s_3317	s__midas_s_3317	disappearing	others	Summer_cohort	Moderate	0.0168499	7.6741e-06	-0.0007962	0.2478	0.0349	4.4693	0.1409	37	1	0.4533
Aalborg E	k__Bacteria	p__Firmicutes	c__Clostridia	o__Christensenellales	f__Christensenellaceae	g__Christensenellaceae_R-7_group	s__midas_s_3956	s__midas_s_3956	ambiguous	others	Autumn_cohort	Weak	0	0.00767953	-4.47e-05	0.1025	0.0456	5.2785	0.4446	44	4	0.2415
Aalborg E	k__Bacteria	p__Firmicutes	c__Clostridia	o__Christensenellales	f__Christensenellaceae	g__Christensenellaceae_R-7_group	s__midas_s_57981	s__midas_s_57981	ambiguous	others	Non-significant	NS	0.0274293	0.064332	-0.0002897	0.0424	0.0294	0.8658	0.6926	7	6	0.1805
Aalborg E	k__Bacteria	p__Firmicutes	c__Clostridia	o__Christensenellales	f__Christensenellaceae	g__Christensenellaceae_R-7_group	s__midas_s_6181	s__midas_s_6181	disappearing	others	Non-significant	NS	0.0544504	0.0137777	0.0005812	0.0513	0.0254	0.958	0.4958	8	4	0.1431
Aalborg E	k__Bacteria	p__Firmicutes	c__Clostridia	o__Christensenellales	f__Christensenellaceae	g__Christensenellaceae_R-7_group	s__midas_s_785	s__midas_s_785	disappearing	others	Summer_cohort	Moderate	0.0991065	4.99071e-05	-0.0005966	0.1929	0.0379	4.2752	0.1965	35	2	0.5032
Aalborg E	k__Bacteria	p__Firmicutes	c__Clostridia	o__Christensenellales	f__Christensenellaceae	g__Christensenellaceae_R-7_group	s__midas_s_9065	s__midas_s_9065	disappearing	others	Non-significant	NS	0.0118828	0.259326	0.0002959	0.0275	0.0298	0.659	1.081	5	9	0.0765
Aalborg E	k__Bacteria	p__Firmicutes	c__Clostridia	o__Clostridiales	f__Clostridiaceae			f__Clostridiaceae__ASV15136	ambiguous	others	Summer_cohort	Weak	0	2.55851e-05	-0.0001573	0.1818	0.0319	3.2918	0.1757	27	1	0.2875
Aalborg E	k__Bacteria	p__Firmicutes	c__Clostridia	o__Clostridiales	f__Clostridiaceae			f__Clostridiaceae__ASV27578	ambiguous	others	Non-significant	NS	0	0.0207956	9.92e-05	0.0631	0.034	3.3712	0.5379	28	4	0.2307
Aalborg E	k__Bacteria	p__Firmicutes	c__Clostridia	o__Clostridiales	f__Clostridiaceae	g__Clostridium_sensu_stricto_1		g__Clostridium_sensu_stricto_1__ASV10644	ambiguous	others	Summer_cohort	Weak	0	0.00172484	-0.0004	0.1046	0.036	3.5357	0.3439	29	3	0.2034
Aalborg E	k__Bacteria	p__Firmicutes	c__Clostridia	o__Clostridiales	f__Clostridiaceae	g__Clostridium_sensu_stricto_1		g__Clostridium_sensu_stricto_1__ASV17859	ambiguous	others	Summer_cohort	Weak	0	0.00261093	-0.0002493	0.1359	0.05	3.3477	0.3679	28	3	0.2212
Aalborg E	k__Bacteria	p__Firmicutes	c__Clostridia	o__Clostridiales	f__Clostridiaceae	g__Clostridium_sensu_stricto_1		g__Clostridium_sensu_stricto_1__ASV20942	ambiguous	others	Summer_cohort	Weak	0	0.00314135	-0.0005406	0.1082	0.041	3.6041	0.3793	30	3	0.2029
Aalborg E	k__Bacteria	p__Firmicutes	c__Clostridia	o__Clostridiales	f__Clostridiaceae	g__Clostridium_sensu_stricto_1		g__Clostridium_sensu_stricto_1__ASV25297	ambiguous	others	Non-significant	NS	0	0.0284373	-0.0003948	0.0989	0.0567	3.6113	0.5734	30	5	0.1964
Aalborg E	k__Bacteria	p__Firmicutes	c__Clostridia	o__Clostridiales	f__Clostridiaceae	g__Clostridium_sensu_stricto_1		g__Clostridium_sensu_stricto_1__ASV28244	ambiguous	others	Summer_cohort	Weak	0	0.00930677	0.0001284	0.0645	0.0297	3.6093	0.4603	30	4	0.1697
Aalborg E	k__Bacteria	p__Firmicutes	c__Clostridia	o__Clostridiales	f__Clostridiaceae	g__Clostridium_sensu_stricto_1		g__Clostridium_sensu_stricto_1__ASV31067	ambiguous	others	Non-significant	NS	0	0.035964	-0.0001344	0.07	0.0422	3.5658	0.6031	30	5	0.1953
Aalborg E	k__Bacteria	p__Firmicutes	c__Clostridia	o__Clostridiales	f__Clostridiaceae	g__Clostridium_sensu_stricto_1		g__Clostridium_sensu_stricto_1__ASV34808	ambiguous	others	Non-significant	NS	0	0.032201	-2.73e-05	0.0645	0.038	3.6112	0.5889	30	5	0.1852
Aalborg E	k__Bacteria	p__Firmicutes	c__Clostridia	o__Clostridiales	f__Clostridiaceae	g__Clostridium_sensu_stricto_1		g__Clostridium_sensu_stricto_1__ASV34823	ambiguous	others	Non-significant	NS	0	0.0373612	-0.0002408	0.0676	0.0411	3.5879	0.6088	30	5	0.1992
Aalborg E	k__Bacteria	p__Firmicutes	c__Clostridia	o__Clostridiales	f__Clostridiaceae	g__Clostridium_sensu_stricto_1		g__Clostridium_sensu_stricto_1__ASV687	disappearing	others	Non-significant	NS	0.0184203	0.0267288	0.0003019	0.0935	0.0529	3.6762	0.5659	30	5	0.2701
Aalborg E	k__Bacteria	p__Firmicutes	c__Clostridia	o__Clostridiales	f__Clostridiaceae	g__Clostridium_sensu_stricto_1	s__midas_s_101	s__midas_s_101	disappearing	others	Summer_cohort	Weak	0.208365	0.00878411	-0.0001649	0.0813	0.037	3.6025	0.4554	30	4	0.2329
Aalborg E	k__Bacteria	p__Firmicutes	c__Clostridia	o__Clostridiales	f__Clostridiaceae	g__Clostridium_sensu_stricto_1	s__midas_s_64	s__midas_s_64	disappearing	others	Summer_cohort	Weak	0.201385	0.00961836	-9e-06	0.0803	0.0372	3.3124	0.4635	27	4	0.246
Aalborg E	k__Bacteria	p__Firmicutes	c__Clostridia	o__Clostridiales	f__Clostridiaceae	g__Clostridium_sensu_stricto_12	s__midas_s_4177	s__midas_s_4177	growing	others	Non-significant	NS	0.0340685	0.0687107	3.96e-05	0.1197	0.0843	2.5882	0.7045	21	6	0.1777
Aalborg E	k__Bacteria	p__Firmicutes	c__Clostridia	o__Clostridiales	f__Clostridiaceae	g__Clostridium_sensu_stricto_9		g__Clostridium_sensu_stricto_9__ASV16827	ambiguous	others	Non-significant	NS	0	0.0319181	-0.0003124	0.0502	0.0295	4.6544	0.5876	39	5	0.2664
Aalborg E	k__Bacteria	p__Firmicutes	c__Clostridia	o__Clostridiales	f__Clostridiaceae	g__Clostridium_sensu_stricto_9	s__midas_s_83051	s__midas_s_83051	ambiguous	others	Non-significant	NS	0	0.198502	8.87e-05	0.0481	0.0467	3.9748	0.971	33	8	0.2166
Aalborg E	k__Bacteria	p__Firmicutes	c__Clostridia	o__Clostridiales	f__Clostridiaceae	g__Proteiniclasticum		g__Proteiniclasticum__ASV20641	ambiguous	others	Autumn_cohort	Moderate	0	1.08863e-06	-0.0010039	0.2393	0.0222	5.144	0.0926	43	1	0.3725
Aalborg E	k__Bacteria	p__Firmicutes	c__Clostridia	o__Clostridiales	f__Clostridiaceae	g__Proteiniclasticum	s__midas_s_1025	s__midas_s_1025	disappearing	others	Non-significant	NS	0.0526058	0.301549	-0.0002173	0.0342	0.0397	3.3541	1.1609	28	10	0.148
Aalborg E	k__Bacteria	p__Firmicutes	c__Clostridia	o__Clostridiales	f__Clostridiaceae	g__Proteiniclasticum	s__midas_s_140	s__midas_s_140	disappearing	others	Spring_cohort	Strong	0.165782	8.0306e-07	0.00123	0.4499	0.039	2.7537	0.0867	23	1	0.6805
Aalborg E	k__Bacteria	p__Firmicutes	c__Clostridia	o__Clostridiales	f__Clostridiaceae	g__Proteiniclasticum	s__midas_s_15884	s__midas_s_15884	ambiguous	others	Winter_cohort	Very weak	0	0.00712273	0.0003544	0.0976	0.0428	0.9315	0.4383	8	4	0.1183
Aalborg E	k__Bacteria	p__Firmicutes	c__Clostridia	o__Clostridiales	f__Clostridiaceae	g__Proteiniclasticum	s__midas_s_2123	s__midas_s_2123	disappearing	others	Summer_cohort	Weak	0.0132095	0.000718822	-1.7e-06	0.186	0.0557	3.2236	0.2992	27	2	0.3116
Aalborg E	k__Bacteria	p__Firmicutes	c__Clostridia	o__Clostridiales	f__Clostridiaceae	g__Proteiniclasticum	s__midas_s_23331	s__midas_s_23331	ambiguous	others	Non-significant	NS	0.0152882	0.129222	-0.0002066	0.1032	0.0866	3.7264	0.8397	31	7	0.2744
Aalborg E	k__Bacteria	p__Firmicutes	c__Clostridia	o__Clostridiales	f__Clostridiaceae	g__Proteiniclasticum	s__Proteiniclasticum_ruminis	s__Proteiniclasticum_ruminis	disappearing	others	Summer_cohort	Strong	0.00763954	2.50384e-05	-0.0012287	0.3825	0.0669	4.547	0.1749	38	1	0.6248
Aalborg E	k__Bacteria	p__Firmicutes	c__Clostridia	o__Eubacteriales	f__Eubacteriaceae	g__Acetobacterium		g__Acetobacterium__ASV2273	disappearing	others	Summer_cohort	Weak	0.00960534	0.00497774	0.0002267	0.1537	0.0631	3.8394	0.4107	32	3	0.2632
Aalborg E	k__Bacteria	p__Firmicutes	c__Clostridia	o__Eubacteriales	f__Eubacteriaceae	g__Acetobacterium		g__Acetobacterium__ASV2693	disappearing	others	Summer_cohort	Weak	0.00801732	0.00394455	-0.0006002	0.128	0.0506	4.1029	0.3949	34	3	0.2099
Aalborg E	k__Bacteria	p__Firmicutes	c__Clostridia	o__Eubacteriales	f__Eubacteriaceae	g__Acetobacterium	s__Acetobacterium_fimetarium	s__Acetobacterium_fimetarium	ambiguous	others	Non-significant	NS	0.00162025	0.0590027	-0.0003134	0.0628	0.0426	3.4266	0.678	28	6	0.2036
Aalborg E	k__Bacteria	p__Firmicutes	c__Clostridia	o__Eubacteriales	f__Eubacteriaceae	g__midas_g_62200	s__midas_s_62200	s__midas_s_62200	ambiguous	others	Non-significant	NS	0	0.668699	-0.0002216	0.0152	0.0323	5.8656	2.1218	49	18	0.1654
Aalborg E	k__Bacteria	p__Firmicutes	c__Clostridia	o__Lachnospirales	f__Lachnospiraceae	g__Agathobacter	s__Eubacterium_rectale	s__Eubacterium_rectale	ambiguous	others	Winter_cohort	Weak	0.0804613	0.00063368	-7.71e-05	0.1001	0.0294	0.3426	0.2935	3	2	0.2198
Aalborg E	k__Bacteria	p__Firmicutes	c__Clostridia	o__Lachnospirales	f__Lachnospiraceae	g__Anaerostipes	s__Anaerostipes_hadrus	s__Anaerostipes_hadrus	disappearing	others	Winter_cohort	Moderate	0.0569436	0.00248532	0.0002635	0.1389	0.0507	0.6271	0.3648	5	3	0.3505
Aalborg E	k__Bacteria	p__Firmicutes	c__Clostridia	o__Lachnospirales	f__Lachnospiraceae	g__Blautia		g__Blautia__ASV1865	ambiguous	others	Winter_cohort	Weak	0.0178813	0.000652999	0.0002445	0.1458	0.043	1.14	0.2949	9	2	0.3384
Aalborg E	k__Bacteria	p__Firmicutes	c__Clostridia	o__Lachnospirales	f__Lachnospiraceae	g__Blautia		g__Blautia__ASV2082	ambiguous	others	Winter_cohort	Weak	0.0129241	0.000968986	-0.0001586	0.176	0.0552	0.7318	0.3136	6	3	0.3374
Aalborg E	k__Bacteria	p__Firmicutes	c__Clostridia	o__Lachnospirales	f__Lachnospiraceae	g__Blautia		g__Blautia__ASV2178	ambiguous	others	Winter_cohort	Weak	0.0116464	0.00893854	0.0010155	0.1443	0.0659	1.0277	0.457	9	4	0.2959
Aalborg E	k__Bacteria	p__Firmicutes	c__Clostridia	o__Lachnospirales	f__Lachnospiraceae	g__Blautia		g__Blautia__ASV2203	ambiguous	others	Winter_cohort	Weak	0.0139287	0.000968986	-0.0001778	0.1605	0.0503	0.8116	0.3136	7	3	0.2766
Aalborg E	k__Bacteria	p__Firmicutes	c__Clostridia	o__Lachnospirales	f__Lachnospiraceae	g__Blautia		g__Blautia__ASV2451	ambiguous	others	Winter_cohort	Moderate	0.012551	8.30287e-05	0.001192	0.2081	0.0443	0.9816	0.213	8	2	0.3873
Aalborg E	k__Bacteria	p__Firmicutes	c__Clostridia	o__Lachnospirales	f__Lachnospiraceae	g__Blautia		g__Blautia__ASV2852	ambiguous	others	Winter_cohort	Weak	0.00950932	0.00293474	-3.59e-05	0.1528	0.0573	0.814	0.3751	7	3	0.3412
Aalborg E	k__Bacteria	p__Firmicutes	c__Clostridia	o__Lachnospirales	f__Lachnospiraceae	g__Blautia	s__Blautia_faecis	s__Blautia_faecis	disappearing	others	Winter_cohort	Weak	0.011951	0.000441406	0.0007862	0.2007	0.0556	0.6709	0.2771	6	2	0.343
Aalborg E	k__Bacteria	p__Firmicutes	c__Clostridia	o__Lachnospirales	f__Lachnospiraceae	g__Blautia	s__Blautia_obeum	s__Blautia_obeum	disappearing	others	Winter_cohort	Weak	0.0266776	0.00758422	1.99e-05	0.1027	0.0456	0.6503	0.4436	5	4	0.2337
Aalborg E	k__Bacteria	p__Firmicutes	c__Clostridia	o__Lachnospirales	f__Lachnospiraceae	g__Blautia	s__midas_s_40306	s__midas_s_40306	ambiguous	others	Winter_cohort	Weak	0.00794723	0.00147401	6.45e-05	0.1463	0.0491	0.4183	0.3353	3	3	0.2686
Aalborg E	k__Bacteria	p__Firmicutes	c__Clostridia	o__Lachnospirales	f__Lachnospiraceae	g__Coprococcus	s__Coprococcus_comes	s__Coprococcus_comes	ambiguous	others	Winter_cohort	Weak	0.0307847	0.00108802	-0.0001272	0.1323	0.0423	0.6919	0.3197	6	3	0.2838
Aalborg E	k__Bacteria	p__Firmicutes	c__Clostridia	o__Lachnospirales	f__Lachnospiraceae	g__Coprococcus	s__Coprococcus_eutactus	s__Coprococcus_eutactus	ambiguous	others	Winter_cohort	Weak	0.00677696	5.66607e-05	0.0014002	0.2232	0.0447	0.767	0.2004	6	2	0.3254
Aalborg E	k__Bacteria	p__Firmicutes	c__Clostridia	o__Lachnospirales	f__Lachnospiraceae	g__Coprococcus	s__midas_s_8585	s__midas_s_8585	disappearing	others	Winter_cohort	Weak	0.015556	0.0014558	7.69e-05	0.1058	0.0354	0.3585	0.3346	3	3	0.2386
Aalborg E	k__Bacteria	p__Firmicutes	c__Clostridia	o__Lachnospirales	f__Lachnospiraceae	g__Dorea	s__Dorea_formicigenerans	s__Dorea_formicigenerans	disappearing	others	Non-significant	NS	0.0202177	0.310837	-0.0001514	0.0422	0.0497	1.4961	1.178	12	10	0.1768
Aalborg E	k__Bacteria	p__Firmicutes	c__Clostridia	o__Lachnospirales	f__Lachnospiraceae	g__Dorea	s__Dorea_longicatena	s__Dorea_longicatena	disappearing	others	Winter_cohort	Moderate	0.0495411	0.00060081	0.0005193	0.1553	0.0452	0.846	0.2911	7	2	0.3993
Aalborg E	k__Bacteria	p__Firmicutes	c__Clostridia	o__Lachnospirales	f__Lachnospiraceae	g__Eubacterium_eligens_group	s__Eubacterium_eligens	s__Eubacterium_eligens	ambiguous	others	Winter_cohort	Weak	0.0135856	0.00942699	8.79e-05	0.0818	0.0378	0.3557	0.4616	3	4	0.155
Aalborg E	k__Bacteria	p__Firmicutes	c__Clostridia	o__Lachnospirales	f__Lachnospiraceae	g__Eubacterium_hallii_group	s__Eubacterium_hallii	s__Eubacterium_hallii	ambiguous	others	Winter_cohort	Moderate	0.0375741	0.000186558	0.0005946	0.2124	0.0513	0.8058	0.2414	7	2	0.4543
Aalborg E	k__Bacteria	p__Firmicutes	c__Clostridia	o__Lachnospirales	f__Lachnospiraceae	g__Eubacterium_ruminantium_group	s__midas_s_59460	s__midas_s_59460	ambiguous	others	Autumn_cohort	Moderate	0	2.0377e-05	-0.0009349	0.4199	0.0709	4.6145	0.1688	38	1	0.5209
Aalborg E	k__Bacteria	p__Firmicutes	c__Clostridia	o__Lachnospirales	f__Lachnospiraceae	g__Eubacterium_ventriosum_group	s__Eubacterium_ventriosum	s__Eubacterium_ventriosum	ambiguous	others	Non-significant	NS	0.00193017	0.0386764	-0.0003494	0.0802	0.0492	0.481	0.6136	4	5	0.2243
Aalborg E	k__Bacteria	p__Firmicutes	c__Clostridia	o__Lachnospirales	f__Lachnospiraceae	g__Fusicatenibacter	s__Fusicatenibacter_saccharivorans	s__Fusicatenibacter_saccharivorans	disappearing	others	Winter_cohort	Weak	0.129524	0.00202059	0.0002307	0.1186	0.0418	0.8663	0.3527	7	3	0.321
Aalborg E	k__Bacteria	p__Firmicutes	c__Clostridia	o__Lachnospirales	f__Lachnospiraceae	g__Howardella	s__midas_s_71187	s__midas_s_71187	ambiguous	others	Non-significant	NS	0	0.51263	8.59e-05	0.0138	0.0223	5.8367	1.6074	48	13	0.1725
Aalborg E	k__Bacteria	p__Firmicutes	c__Clostridia	o__Lachnospirales	f__Lachnospiraceae	g__Lachnospiraceae_ND3007_group	s__midas_s_30707	s__midas_s_30707	ambiguous	others	Winter_cohort	Weak	0.02469	0.00356126	0.0011934	0.1533	0.0595	0.5735	0.3879	5	3	0.2481
Aalborg E	k__Bacteria	p__Firmicutes	c__Clostridia	o__Lachnospirales	f__Lachnospiraceae	g__midas_g_2532	s__midas_s_2532	s__midas_s_2532	growing	others	Summer_cohort	Strong	0.0254256	1.17931e-05	-0.0021697	0.5771	0.0885	4.4243	0.1533	37	1	0.6315
Aalborg E	k__Bacteria	p__Firmicutes	c__Clostridia	o__Lachnospirales	f__Lachnospiraceae	g__midas_g_2532	s__midas_s_56044	s__midas_s_56044	ambiguous	others	Non-significant	NS	0	0.0189814	-0.0003426	0.0319	0.0168	4.3597	0.5282	36	4	0.2391
Aalborg E	k__Bacteria	p__Firmicutes	c__Clostridia	o__Lachnospirales	f__Lachnospiraceae	g__midas_g_5737	s__midas_s_5737	s__midas_s_5737	growing	others	Summer_cohort	Moderate	0.00613334	8.68777e-06	-0.0010845	0.3585	0.0517	4.4138	0.1441	37	1	0.4531
Aalborg E	k__Bacteria	p__Firmicutes	c__Clostridia	o__Lachnospirales	f__Lachnospiraceae	g__midas_g_921	s__midas_s_921	s__midas_s_921	ambiguous	others	Autumn_cohort	Very weak	0.00576452	0.00737599	0.0001404	0.1456	0.0642	5.2319	0.4412	43	4	0.1489
Aalborg E	k__Bacteria	p__Firmicutes	c__Clostridia	o__Lachnospirales	f__Lachnospiraceae	g__Roseburia	s__midas_s_71185	s__midas_s_71185	ambiguous	others	Non-significant	NS	0.00157312	0.01065	0.000459	0.0993	0.0469	0.5804	0.4723	5	4	0.168
Aalborg E	k__Bacteria	p__Firmicutes	c__Clostridia	o__Lachnospirales	f__Lachnospiraceae	g__Roseburia	s__Roseburia_faecis	s__Roseburia_faecis	ambiguous	others	Non-significant	NS	0.00405474	0.0952758	0.0001923	0.0603	0.0463	5.9945	0.7684	50	6	0.1646
Aalborg E	k__Bacteria	p__Firmicutes	c__Clostridia	o__Lachnospirales	f__Lachnospiraceae	g__Ruminococcus_gauvreauii_group	s__midas_s_7948	s__midas_s_7948	disappearing	others	Winter_cohort	Weak	0.0361498	0.00591097	0.0001915	0.1044	0.0442	0.9095	0.4231	8	4	0.2837
Aalborg E	k__Bacteria	p__Firmicutes	c__Clostridia	o__Lachnospirales	f__Lachnospiraceae	g__Ruminococcus_torques_group	s__Ruminococcus_faecis	s__Ruminococcus_faecis	disappearing	others	Non-significant	NS	0.0591725	0.0419947	0.0002206	0.07	0.0437	1.1582	0.625	10	5	0.1908
Aalborg E	k__Bacteria	p__Firmicutes	c__Clostridia	o__Lachnospirales	f__Lachnospiraceae	g__Ruminococcus_torques_group	s__Ruminococcus_torques	s__Ruminococcus_torques	disappearing	others	Non-significant	NS	0.00774533	0.111687	-2.75e-05	0.0542	0.0436	0.003	0.8047	0	7	0.1456
Aalborg E	k__Bacteria	p__Firmicutes	c__Clostridia	o__Lachnospirales	f__Lachnospiraceae	g__Shuttleworthia	s__midas_s_1635	s__midas_s_1635	disappearing	others	Summer_cohort	Weak	0	0.00808645	-0.0004825	0.09	0.0404	4.1896	0.4487	35	4	0.2523
Aalborg E	k__Bacteria	p__Firmicutes	c__Clostridia	o__Lachnospirales	f__Lachnospiraceae	g__XBB1006	s__Falcatimonas_natans	s__Falcatimonas_natans	ambiguous	others	Summer_cohort	Weak	0.00304456	0.000462519	-0.0002577	0.1977	0.0552	4.4446	0.2791	37	2	0.3179
Aalborg E	k__Bacteria	p__Firmicutes	c__Clostridia	o__Monoglobales	f__Monoglobaceae	g__Monoglobus	s__midas_s_18521	s__midas_s_18521	ambiguous	others	Winter_cohort	Weak	0.0146428	0.00493356	0.000704	0.1011	0.0415	0.7683	0.4101	6	3	0.2075
Aalborg E	k__Bacteria	p__Firmicutes	c__Clostridia	o__Oscillospirales	f__Butyricicoccaceae	g__Butyricicoccus	s__midas_s_70809	s__midas_s_70809	ambiguous	others	Non-significant	NS	0.00608226	0.0648188	0.0008667	0.0902	0.0626	0.9182	0.694	8	6	0.1431
Aalborg E	k__Bacteria	p__Firmicutes	c__Clostridia	o__Oscillospirales	f__Eubacterium_coprostanoligenes_group	g__midas_g_9233	s__midas_s_9233	s__midas_s_9233	disappearing	others	Winter_cohort	Moderate	0.0148732	3.08769e-05	0.0004391	0.2861	0.0519	0.8301	0.1814	7	2	0.4748
Aalborg E	k__Bacteria	p__Firmicutes	c__Clostridia	o__Oscillospirales	f__Oscillospiraceae	g__NK4A214_group		g__NK4A214_group__ASV44866	ambiguous	others	Non-significant	NS	0	0.405875	-5.35e-05	0.0202	0.0275	0.3426	1.3638	3	11	0.1961
Aalborg E	k__Bacteria	p__Firmicutes	c__Clostridia	o__Oscillospirales	f__Oscillospiraceae	g__NK4A214_group	s__midas_s_5564	s__midas_s_5564	disappearing	others	Winter_cohort	Moderate	0.0154195	0.000354905	0.0003572	0.1986	0.0531	0.9742	0.2672	8	2	0.3818
Aalborg E	k__Bacteria	p__Firmicutes	c__Clostridia	o__Oscillospirales	f__Oscillospiraceae	g__NK4A214_group	s__midas_s_5981	s__midas_s_5981	disappearing	others	Summer_cohort	Weak	0	0.00160793	-0.0004815	0.1032	0.0351	4.0318	0.3399	33	3	0.3163
Aalborg E	k__Bacteria	p__Firmicutes	c__Clostridia	o__Oscillospirales	f__Oscillospiraceae	g__UCG-002	s__midas_s_3961	s__midas_s_3961	disappearing	others	Winter_cohort	Weak	0.0123115	0.00469574	0.0003155	0.0977	0.0397	0.5632	0.4065	5	3	0.2158
Aalborg E	k__Bacteria	p__Firmicutes	c__Clostridia	o__Oscillospirales	f__Oscillospiraceae	g__UCG-002	s__midas_s_57029	s__midas_s_57029	ambiguous	others	Non-significant	NS	0.00263755	0.0639926	0.0002392	0.0816	0.0564	0.3828	0.6912	3	6	0.1941
Aalborg E	k__Bacteria	p__Firmicutes	c__Clostridia	o__Oscillospirales	f__Ruminococcaceae	g__Faecalibacterium		g__Faecalibacterium__ASV11360	disappearing	others	Non-significant	NS	0	0.0487395	0.0007738	0.06	0.0388	0.7623	0.6478	6	5	0.1734
Aalborg E	k__Bacteria	p__Firmicutes	c__Clostridia	o__Oscillospirales	f__Ruminococcaceae	g__Faecalibacterium		g__Faecalibacterium__ASV17496	disappearing	others	Non-significant	NS	0	0.697063	0.0001931	0.0132	0.0296	3.4964	2.2451	29	19	0.1951
Aalborg E	k__Bacteria	p__Firmicutes	c__Clostridia	o__Oscillospirales	f__Ruminococcaceae	g__Faecalibacterium		g__Faecalibacterium__ASV18295	ambiguous	others	Non-significant	NS	0	0.487248	0.0005816	0.0213	0.0329	1.3138	1.5452	11	13	0.1903
Aalborg E	k__Bacteria	p__Firmicutes	c__Clostridia	o__Oscillospirales	f__Ruminococcaceae	g__Faecalibacterium		g__Faecalibacterium__ASV22234	ambiguous	others	Non-significant	NS	0	0.989706	0.0001352	0.0023	0.0311	1.7126	3.1416	14	26	0.1859
Aalborg E	k__Bacteria	p__Firmicutes	c__Clostridia	o__Oscillospirales	f__Ruminococcaceae	g__Faecalibacterium	s__Faecalibacterium_prausnitzii	s__Faecalibacterium_prausnitzii	disappearing	others	Winter_cohort	Weak	0.00377017	0.000347661	0.0004438	0.1572	0.0419	0.392	0.2662	3	2	0.2526
Aalborg E	k__Bacteria	p__Firmicutes	c__Clostridia	o__Oscillospirales	f__Ruminococcaceae	g__Faecalibacterium	s__midas_s_61898	s__midas_s_61898	ambiguous	others	Non-significant	NS	0.00167301	0.891323	0.0006128	0.016	0.0647	1.5704	3.1416	13	26	0.2288
Aalborg E	k__Bacteria	p__Firmicutes	c__Clostridia	o__Oscillospirales	f__Ruminococcaceae	g__midas_g_2631	s__midas_s_2631	s__midas_s_2631	disappearing	others	Winter_cohort	Weak	0.0139945	0.000974338	0.0007612	0.1309	0.0411	1.1198	0.3139	9	3	0.2115
Aalborg E	k__Bacteria	p__Firmicutes	c__Clostridia	o__Oscillospirales	f__Ruminococcaceae	g__Ruminococcus	s__midas_s_241	s__midas_s_241	ambiguous	others	Summer_cohort	Strong	0.0958836	0.000134813	-0.001452	0.4722	0.1087	4.5488	0.2302	38	2	0.5605
Aalborg E	k__Bacteria	p__Firmicutes	c__Clostridia	o__Oscillospirales	f__Ruminococcaceae	g__Ruminococcus	s__midas_s_5550	s__midas_s_5550	disappearing	others	Non-significant	NS	0.0168824	0.0113933	-4e-07	0.1182	0.0565	0.9541	0.4779	8	4	0.2847
Aalborg E	k__Bacteria	p__Firmicutes	c__Clostridia	o__Oscillospirales	f__Ruminococcaceae	g__Ruminococcus	s__Ruminococcus_bromii	s__Ruminococcus_bromii	disappearing	others	Winter_cohort	Weak	0.0723635	0.00126997	0.0004947	0.1036	0.0339	0.8479	0.3273	7	3	0.2722
Aalborg E	k__Bacteria	p__Firmicutes	c__Clostridia	o__Oscillospirales	f__Ruminococcaceae	g__Ruminococcus	s__Ruminococcus_callidus	s__Ruminococcus_callidus	disappearing	others	Non-significant	NS	0.00420477	0.044454	0.0008659	0.0865	0.0548	0.5723	0.6334	5	5	0.1914
Aalborg E	k__Bacteria	p__Firmicutes	c__Clostridia	o__Oscillospirales	f__Ruminococcaceae	g__Subdoligranulum	s__midas_s_348	s__midas_s_348	disappearing	others	Winter_cohort	Weak	0.255132	0.00563441	0.0002776	0.0817	0.0343	1.0841	0.4195	9	3	0.2643
Aalborg E	k__Bacteria	p__Firmicutes	c__Clostridia	o__Oscillospirales	f__Ruminococcaceae	g__Subdoligranulum	s__midas_s_9205	s__midas_s_9205	disappearing	others	Non-significant	NS	0.00838645	0.0588234	0.0006766	0.0674	0.0457	5.8469	0.6772	48	6	0.1708
Aalborg E	k__Bacteria	p__Firmicutes	c__Clostridia	o__Peptostreptococcales-Tissierellales	f__Anaerovoracaceae	g__Anaerovorax		g__Anaerovorax__ASV5176	ambiguous	others	Summer_cohort	Moderate	0.0338566	0.0046197	-8.7e-05	0.2291	0.0929	4.229	0.4054	35	3	0.3758
Aalborg E	k__Bacteria	p__Firmicutes	c__Clostridia	o__Peptostreptococcales-Tissierellales	f__Anaerovoracaceae	g__Anaerovorax	s__midas_s_1809	s__midas_s_1809	growing	others	Summer_cohort	Weak	0.083351	0.000417439	0.0003145	0.2548	0.07	3.5814	0.2747	30	2	0.3384
Aalborg E	k__Bacteria	p__Firmicutes	c__Clostridia	o__Peptostreptococcales-Tissierellales	f__Anaerovoracaceae	g__Anaerovorax	s__midas_s_5652	s__midas_s_5652	ambiguous	others	Autumn_cohort	Moderate	0.0159614	0.000316517	-0.000787	0.2718	0.0713	5.0092	0.2623	41	2	0.4127
Aalborg E	k__Bacteria	p__Firmicutes	c__Clostridia	o__Peptostreptococcales-Tissierellales	f__Anaerovoracaceae	g__Eubacterium_brachy_group	s__midas_s_2316	s__midas_s_2316	growing	others	Autumn_cohort	Moderate	0.00214009	0.00220819	-0.0005868	0.2319	0.083	4.6754	0.3577	39	3	0.4016
Aalborg E	k__Bacteria	p__Firmicutes	c__Clostridia	o__Peptostreptococcales-Tissierellales	f__Gallicola	g__midas_g_1497	s__midas_s_1497	s__midas_s_1497	disappearing	others	Summer_cohort	Weak	0.0197867	3.21577e-05	-0.0007565	0.2072	0.0379	4.079	0.1827	34	2	0.3438
Aalborg E	k__Bacteria	p__Firmicutes	c__Clostridia	o__Peptostreptococcales-Tissierellales	f__Peptostreptococcaceae			f__Peptostreptococcaceae__ASV2202	ambiguous	others	Summer_cohort	Weak	0	2.15413e-05	2.04e-05	0.2942	0.0501	3.0804	0.1704	25	1	0.2995
Aalborg E	k__Bacteria	p__Firmicutes	c__Clostridia	o__Peptostreptococcales-Tissierellales	f__Peptostreptococcaceae			f__Peptostreptococcaceae__newASV702	ambiguous	others	Non-significant	NS	0	0.115493	-0.0001275	0.035	0.0285	3.0613	0.8127	25	7	0.1845
Aalborg E	k__Bacteria	p__Firmicutes	c__Clostridia	o__Peptostreptococcales-Tissierellales	f__Peptostreptococcaceae	g__Acetoanaerobium	s__midas_s_40368	s__midas_s_40368	ambiguous	others	Summer_cohort	Moderate	0.0015617	7.85493e-05	-0.000871	0.25	0.0527	4.2964	0.2108	36	2	0.3648
Aalborg E	k__Bacteria	p__Firmicutes	c__Clostridia	o__Peptostreptococcales-Tissierellales	f__Peptostreptococcaceae	g__Acetoanaerobium	s__midas_s_62217	s__midas_s_62217	ambiguous	others	Summer_cohort	Weak	0	0.000469268	-0.000387	0.1765	0.0494	4.1511	0.2798	34	2	0.3379
Aalborg E	k__Bacteria	p__Firmicutes	c__Clostridia	o__Peptostreptococcales-Tissierellales	f__Peptostreptococcaceae	g__Intestinibacter	s__Intestinibacter_bartlettii	s__Intestinibacter_bartlettii	disappearing	others	Non-significant	NS	0.12126	0.0370649	-7.56e-05	0.0604	0.0367	3.6062	0.6076	30	5	0.1932
Aalborg E	k__Bacteria	p__Firmicutes	c__Clostridia	o__Peptostreptococcales-Tissierellales	f__Peptostreptococcaceae	g__midas_g_4663	s__midas_s_32656	s__midas_s_32656	ambiguous	others	Spring_cohort	Moderate	0.00243179	0.000259313	-0.0003352	0.2108	0.0536	2.7015	0.2542	22	2	0.3654
Aalborg E	k__Bacteria	p__Firmicutes	c__Clostridia	o__Peptostreptococcales-Tissierellales	f__Peptostreptococcaceae	g__Paeniclostridium	s__Paeniclostridium_sordellii	s__Paeniclostridium_sordellii	ambiguous	others	Non-significant	NS	0.00528262	0.610843	-8.52e-05	0.0235	0.0446	2.2653	1.8995	19	16	0.1091
Aalborg E	k__Bacteria	p__Firmicutes	c__Clostridia	o__Peptostreptococcales-Tissierellales	f__Peptostreptococcaceae	g__Paraclostridium	s__midas_s_2984	s__midas_s_2984	ambiguous	others	Spring_cohort	Weak	0	4.27324e-05	-1.65e-05	0.2949	0.0565	2.8916	0.1915	24	2	0.2929
Aalborg E	k__Bacteria	p__Firmicutes	c__Clostridia	o__Peptostreptococcales-Tissierellales	f__Peptostreptococcaceae	g__Proteocatella	s__midas_s_2874	s__midas_s_2874	disappearing	others	Summer_cohort	Moderate	0.00964531	7.67349e-06	-0.0012872	0.3832	0.054	4.1508	0.1408	34	1	0.5326
Aalborg E	k__Bacteria	p__Firmicutes	c__Clostridia	o__Peptostreptococcales-Tissierellales	f__Peptostreptococcaceae	g__Proteocatella	s__Proteocatella_sphenisci	s__Proteocatella_sphenisci	ambiguous	others	Spring_cohort	Moderate	0.00165303	9.34089e-06	0.0004798	0.2897	0.0424	2.6527	0.1464	22	1	0.3879
Aalborg E	k__Bacteria	p__Firmicutes	c__Clostridia	o__Peptostreptococcales-Tissierellales	f__Peptostreptococcaceae	g__Romboutsia		g__Romboutsia__ASV244	disappearing	others	Summer_cohort	Weak	0.0522747	0.00598681	0.0002664	0.0904	0.0383	3.2776	0.4242	27	4	0.2471
Aalborg E	k__Bacteria	p__Firmicutes	c__Clostridia	o__Peptostreptococcales-Tissierellales	f__Peptostreptococcaceae	g__Romboutsia		g__Romboutsia__ASV717	disappearing	others	Summer_cohort	Weak	0	1.46772e-05	-0.0001136	0.3636	0.0582	3.0527	0.16	25	1	0.3012
Aalborg E	k__Bacteria	p__Firmicutes	c__Clostridia	o__Peptostreptococcales-Tissierellales	f__Peptostreptococcaceae	g__Romboutsia	s__midas_s_34	s__midas_s_34	disappearing	others	Non-significant	NS	0.467184	0.0153069	-0.0001137	0.0765	0.0387	3.3869	0.5061	28	4	0.2606
Aalborg E	k__Bacteria	p__Firmicutes	c__Clostridia	o__Peptostreptococcales-Tissierellales	f__Peptostreptococcaceae	g__Romboutsia	s__midas_s_75555	s__midas_s_75555	ambiguous	others	Summer_cohort	Weak	0	2.33578e-05	-0.0002274	0.3195	0.0553	3.0832	0.1731	26	1	0.2995
Aalborg E	k__Bacteria	p__Firmicutes	c__Clostridia	o__Peptostreptococcales-Tissierellales	f__Peptostreptococcaceae	g__Romboutsia	s__Romboutsia_ilealis	s__Romboutsia_ilealis	ambiguous	others	Non-significant	NS	0.0172936	0.0313701	-0.0002285	0.115	0.0674	3.532	0.5855	29	5	0.3056
Aalborg E	k__Bacteria	p__Firmicutes	c__Clostridia	o__Peptostreptococcales-Tissierellales	f__Peptostreptococcaceae	g__Romboutsia	s__Romboutsia_sedimentorum	s__Romboutsia_sedimentorum	ambiguous	others	Summer_cohort	Weak	0	3.74567e-06	6.27e-05	0.2204	0.027	3.1083	0.1226	26	1	0.2861
Aalborg E	k__Bacteria	p__Firmicutes	c__Clostridia	o__Peptostreptococcales-Tissierellales	f__Peptostreptococcaceae	g__Terrisporobacter		g__Terrisporobacter__ASV11738	ambiguous	others	Summer_cohort	Weak	0	0.000404522	-0.0003203	0.1176	0.0321	3.1136	0.2731	26	2	0.2562
Aalborg E	k__Bacteria	p__Firmicutes	c__Clostridia	o__Peptostreptococcales-Tissierellales	f__Peptostreptococcaceae	g__Terrisporobacter		g__Terrisporobacter__ASV493	disappearing	others	Non-significant	NS	0.0162404	0.329654	-5.22e-05	0.0489	0.0594	3.1442	1.2138	26	10	0.2228
Aalborg E	k__Bacteria	p__Firmicutes	c__Clostridia	o__Peptostreptococcales-Tissierellales	f__Peptostreptococcaceae	g__Terrisporobacter		g__Terrisporobacter__ASV9203	ambiguous	others	Summer_cohort	Weak	0	5.09948e-05	-0.0002123	0.1759	0.0347	3.1791	0.1973	26	2	0.2796
Aalborg E	k__Bacteria	p__Firmicutes	c__Clostridia	o__Peptostreptococcales-Tissierellales	f__Sedimentibacteraceae	g__Sedimentibacter	s__midas_s_42874	s__midas_s_42874	ambiguous	others	Autumn_cohort	Moderate	0	0.0013215	-0.0004408	0.2215	0.073	5.3136	0.3296	44	3	0.3533
Aalborg E	k__Bacteria	p__Firmicutes	c__D8A-2	o__midas_o_13	f__midas_f_13	g__midas_g_13	s__midas_s_13	s__midas_s_13	ambiguous	others	Spring_cohort	Weak	0.00320631	0.00875685	0.0018854	0.1719	0.0782	2.4373	0.455	20	4	0.2766
Aalborg E	k__Bacteria	p__Firmicutes	c__Limnochordia	o__MBA03	f__midas_f_112	g__midas_g_112	s__midas_s_112	s__midas_s_112	ambiguous	others	Spring_cohort	Moderate	0.0060241	0.000469268	0.0017629	0.2637	0.0738	2.191	0.2798	18	2	0.4062
Aalborg E	k__Bacteria	p__Firmicutes	c__midas_c_4	o__DTU014	f__midas_f_80	g__midas_g_80	s__midas_s_80	s__midas_s_80	ambiguous	others	Spring_cohort	Weak	0.00635445	0.000952741	0.0023114	0.2054	0.0642	2.0308	0.3127	17	3	0.3442
Aalborg E	k__Bacteria	p__Firmicutes	c__Negativicutes	o__Acidaminococcales	f__Acidaminococcaceae	g__midas_g_3711	s__midas_s_3711	s__midas_s_3711	disappearing	others	Summer_cohort	Moderate	0.00658212	0.000469268	-0.0009726	0.211	0.059	3.9653	0.2798	33	2	0.3816
Aalborg E	k__Bacteria	p__Firmicutes	c__Negativicutes	o__Acidaminococcales	f__Acidaminococcaceae	g__Phascolarctobacterium	s__midas_s_66427	s__midas_s_66427	ambiguous	others	Non-significant	NS	0.00258178	0.157208	0.0009333	0.065	0.0581	1.1402	0.8938	9	7	0.1707
Aalborg E	k__Bacteria	p__Firmicutes	c__Negativicutes	o__Veillonellales-Selenomonadales	f__midas_f_2492	g__midas_g_8314	s__midas_s_8314	s__midas_s_8314	disappearing	others	Summer_cohort	Weak	0.00906997	0.00179614	0.0003723	0.142	0.0492	3.1182	0.3463	26	3	0.3277
Aalborg E	k__Bacteria	p__Firmicutes	c__Negativicutes	o__Veillonellales-Selenomonadales	f__Selenomonadaceae	g__Anaerovibrio	s__midas_s_60458	s__midas_s_60458	ambiguous	others	Non-significant	NS	0	0.185148	7.67e-05	0.0333	0.0315	6.0807	0.9458	50	8	0.2134
Aalborg E	k__Bacteria	p__Firmicutes	c__Negativicutes	o__Veillonellales-Selenomonadales	f__Selenomonadaceae	g__Megamonas		g__Megamonas__newASV305	ambiguous	others	Non-significant	NS	0	0.0881752	-5.76e-05	0.0256	0.0193	5.6418	0.7523	47	6	0.2225
Aalborg E	k__Bacteria	p__Firmicutes	c__Negativicutes	o__Veillonellales-Selenomonadales	f__Selenomonadaceae	g__Propionispira	s__Propionispira_arcuata	s__Propionispira_arcuata	ambiguous	others	Non-significant	NS	0	0.0771555	9.89e-05	0.0705	0.0512	4.6908	0.7262	39	6	0.2077
Aalborg E	k__Bacteria	p__Firmicutes	c__Negativicutes	o__Veillonellales-Selenomonadales	f__Sporomusaceae	g__Anaeromusa-Anaeroarcus	s__midas_s_78675	s__midas_s_78675	ambiguous	others	Non-significant	NS	0	0.0641578	-0.0005307	0.0329	0.0228	4.3384	0.6919	36	6	0.221
Aalborg E	k__Bacteria	p__Firmicutes	c__Negativicutes	o__Veillonellales-Selenomonadales	f__Sporomusaceae	g__Anaerosinus	s__Anaerosinus_glycerini	s__Anaerosinus_glycerini	disappearing	others	Non-significant	NS	0.00209776	0.11446	0.0001113	0.1252	0.1015	5.224	0.8106	43	7	0.2729
Aalborg E	k__Bacteria	p__Firmicutes	c__Negativicutes	o__Veillonellales-Selenomonadales	f__Sporomusaceae	g__Pelosinus	s__midas_s_60828	s__midas_s_60828	ambiguous	others	Non-significant	NS	0	0.167419	0.000725	0.0578	0.0528	0.9983	0.9131	8	8	0.1808
Aalborg E	k__Bacteria	p__Firmicutes	c__Negativicutes	o__Veillonellales-Selenomonadales	f__Veillonellaceae	g__Dialister	s__Dialister_invisus	s__Dialister_invisus	disappearing	others	Winter_cohort	Weak	0.0198981	0.000760765	0.0005809	0.1293	0.0391	0.7327	0.3022	6	3	0.2314
Aalborg E	k__Bacteria	p__Firmicutes	c__Negativicutes	o__Veillonellales-Selenomonadales	f__Veillonellaceae	g__Dialister	s__Dialister_succinatiphilus	s__Dialister_succinatiphilus	ambiguous	others	Non-significant	NS	0.00204868	0.139115	-0.0002826	0.0779	0.0669	0.6587	0.859	5	7	0.2082
Aalborg E	k__Bacteria	p__Firmicutes	c__Negativicutes	o__Veillonellales-Selenomonadales	f__Veillonellaceae	g__Dialister	s__midas_s_31061	s__midas_s_31061	ambiguous	others	Non-significant	NS	0.00397962	0.144611	0.0006995	0.0734	0.0638	1.3794	0.8695	11	7	0.1891
Aalborg E	k__Bacteria	p__Fusobacteriota	c__Fusobacteriia	o__Fusobacteriales	f__Leptotrichiaceae	g__Hypnocyclicus	s__midas_s_11192	s__midas_s_11192	ambiguous	others	Non-significant	NS	0.00561798	0.281795	-5.42e-05	0.0521	0.0586	5.1414	1.1241	43	9	0.1198
Aalborg E	k__Bacteria	p__Fusobacteriota	c__Fusobacteriia	o__Fusobacteriales	f__Leptotrichiaceae	g__Leptotrichia	s__midas_s_18872	s__midas_s_18872	ambiguous	others	Autumn_cohort	Weak	0.00209183	6.86942e-05	-0.0009412	0.1785	0.0369	4.8218	0.2067	40	2	0.2865
Aalborg E	k__Bacteria	p__Fusobacteriota	c__Fusobacteriia	o__Fusobacteriales	f__Leptotrichiaceae	g__Leptotrichia	s__midas_s_2907	s__midas_s_2907	disappearing	others	Non-significant	NS	0.182697	0.0158672	0.0002162	0.1205	0.0614	1.4014	0.5096	12	4	0.3255
Aalborg E	k__Bacteria	p__Gemmatimonadota	c__Gemmatimonadetes	o__Gemmatimonadales	f__Gemmatimonadaceae	g__Gemmatimonas	s__midas_s_1252	s__midas_s_1252	ambiguous	PAO	Summer_cohort	Weak	0.035069	0.00942604	-0.0003333	0.0895	0.0413	3.4792	0.4615	29	4	0.2369
Aalborg E	k__Bacteria	p__Gemmatimonadota	c__Gemmatimonadetes	o__Gemmatimonadales	f__Gemmatimonadaceae	g__Gemmatimonas	s__midas_s_2533	s__midas_s_2533	ambiguous	PAO	Summer_cohort	Weak	0.0344465	0.000336603	-0.0002532	0.1465	0.0388	3.6849	0.2648	30	2	0.3271
Aalborg E	k__Bacteria	p__Gemmatimonadota	c__Gemmatimonadetes	o__Gemmatimonadales	f__Gemmatimonadaceae	g__midas_g_1970	s__midas_s_1970	s__midas_s_1970	ambiguous	others	Summer_cohort	Weak	0.00889036	0.0013584	-0.0012894	0.1742	0.0577	4.1011	0.331	34	3	0.3092
Aalborg E	k__Bacteria	p__Gemmatimonadota	c__Gemmatimonadetes	o__Gemmatimonadales	f__Gemmatimonadaceae	g__midas_g_395	s__midas_s_395	s__midas_s_395	growing	others	Autumn_cohort	Strong	0.0231401	8.0534e-06	-0.0018189	0.3409	0.0485	5.4089	0.1422	45	1	0.6017
Aalborg E	k__Bacteria	p__Gemmatimonadota	c__Gemmatimonadetes	o__Gemmatimonadales	f__Gemmatimonadaceae	g__midas_g_764	s__midas_s_764	s__midas_s_764	growing	others	Summer_cohort	Moderate	0.017483	0.00236265	0.0002762	0.2273	0.0822	3.4832	0.3615	29	3	0.4652
Aalborg E	k__Bacteria	p__Gemmatimonadota	c__Gemmatimonadetes	o__Gemmatimonadales	f__Gemmatimonadaceae	g__midas_g_764	s__midas_s_929	s__midas_s_929	growing	others	Autumn_cohort	Weak	0.0323324	4.49032e-05	-0.0012286	0.215	0.0415	5.0102	0.1929	41	2	0.2887
Aalborg E	k__Bacteria	p__Gemmatimonadota	c__Gemmatimonadetes	o__Gemmatimonadales	f__Gemmatimonadaceae	g__midas_g_992	s__midas_s_992	s__midas_s_992	growing	others	Non-significant	NS	0.0579594	0.585559	0.000267	0.0377	0.0683	1.3782	1.8121	11	15	0.1799
Aalborg E	k__Bacteria	p__Hydrogenedentes	c__Hydrogenedentia	o__Hydrogenedentiales	f__Hydrogenedensaceae	g__midas_g_1166	s__midas_s_1166	s__midas_s_1166	ambiguous	others	Non-significant	NS	0.0295782	0.0402491	0.000209	0.0675	0.0418	5.0259	0.619	42	5	0.1689
Aalborg E	k__Bacteria	p__Hydrogenedentes	c__Hydrogenedentia	o__Hydrogenedentiales	f__Hydrogenedensaceae	g__midas_g_1166	s__midas_s_5018	s__midas_s_5018	ambiguous	others	Non-significant	NS	0.0208741	0.652032	-0.0001413	0.0316	0.065	5.0412	2.054	42	17	0.2039
Aalborg E	k__Bacteria	p__Latescibacterota	c__midas_c_18	o__midas_o_753	f__midas_f_1938	g__midas_g_1938	s__midas_s_1938	s__midas_s_1938	ambiguous	others	Autumn_cohort	Strong	0.00932488	8.0306e-07	-0.0023503	0.485	0.041	4.8969	0.0845	41	1	0.6825
Aalborg E	k__Bacteria	p__Latescibacterota	c__midas_c_18	o__midas_o_753	f__midas_f_753	g__midas_g_753	s__midas_s_753	s__midas_s_753	growing	others	Summer_cohort	Strong	0.0249871	1.72264e-05	-0.0011526	0.3839	0.0631	4.3166	0.1645	36	1	0.648
Aalborg E	k__Bacteria	p__midas_p_86028	c__midas_c_86028	o__midas_o_86028	f__midas_f_86028	g__midas_g_86028	s__midas_s_86028	s__midas_s_86028	ambiguous	others	Autumn_cohort	Moderate	0	0.000259191	-0.0012522	0.3069	0.078	5.0699	0.2541	42	2	0.4841
Aalborg E	k__Bacteria	p__Myxococcota	c__bacteriap25	o__midas_o_5199	f__midas_f_5199	g__midas_g_5199	s__midas_s_5199	s__midas_s_5199	ambiguous	others	Autumn_cohort	Weak	0	3.80521e-05	-0.0006381	0.1588	0.0299	4.7892	0.1881	40	2	0.2895
Aalborg E	k__Bacteria	p__Myxococcota	c__Myxococcia	o__Myxococcales	f__Myxococcaceae	g__P3OB-42	s__midas_s_4524	s__midas_s_4524	ambiguous	others	Non-significant	NS	0.00722817	0.204795	-0.0013302	0.0627	0.0617	4.0097	0.9828	33	8	0.1372
Aalborg E	k__Bacteria	p__Myxococcota	c__Myxococcia	o__Myxococcales	f__Myxococcaceae	g__P3OB-42	s__midas_s_549	s__midas_s_549	growing	others	Autumn_cohort	Strong	0.00900878	4.52586e-06	-0.001691	0.445	0.0563	5.0121	0.1266	41	1	0.6511
Aalborg E	k__Bacteria	p__Myxococcota	c__Polyangia	o__Blfdi19	f__midas_f_4883	g__midas_g_23319	s__midas_s_23319	s__midas_s_23319	ambiguous	others	Spring_cohort	Moderate	0	0.00302603	0.0026957	0.28	0.1055	1.7684	0.377	15	3	0.4999
Aalborg E	k__Bacteria	p__Myxococcota	c__Polyangia	o__Blfdi19	f__midas_f_5238	g__midas_g_5238	s__midas_s_5238	s__midas_s_5238	ambiguous	others	Summer_cohort	Weak	0.00544504	0.000257592	-0.0008436	0.2256	0.0573	4.2704	0.2538	35	2	0.345
Aalborg E	k__Bacteria	p__Myxococcota	c__Polyangia	o__Haliangiales	f__Haliangiaceae	g__Haliangium		g__Haliangium__ASV23216	ambiguous	others	Non-significant	NS	0	0.0494781	-0.0001423	0.069	0.0448	4.3165	0.65	36	5	0.2608
Aalborg E	k__Bacteria	p__Myxococcota	c__Polyangia	o__Haliangiales	f__Haliangiaceae	g__Haliangium		g__Haliangium__ASV3786	ambiguous	others	Summer_cohort	Moderate	0.00782289	0.000276961	0.0009018	0.3027	0.0776	3.2635	0.2565	27	2	0.4699
Aalborg E	k__Bacteria	p__Myxococcota	c__Polyangia	o__Haliangiales	f__Haliangiaceae	g__Haliangium	s__midas_s_1107	s__midas_s_1107	ambiguous	others	Summer_cohort	Weak	0.00853956	0.00280933	-0.0007547	0.147	0.0547	3.8055	0.3722	31	3	0.2233
Aalborg E	k__Bacteria	p__Myxococcota	c__Polyangia	o__Haliangiales	f__Haliangiaceae	g__Haliangium	s__midas_s_172	s__midas_s_172	growing	others	Autumn_cohort	Strong	0.0971522	0.000113885	-0.0014551	0.4709	0.1054	4.6245	0.2238	38	2	0.6722
Aalborg E	k__Bacteria	p__Myxococcota	c__Polyangia	o__Haliangiales	f__Haliangiaceae	g__Haliangium	s__midas_s_2201	s__midas_s_2201	ambiguous	others	Spring_cohort	Weak	0.0134102	0.00338474	0.0005429	0.163	0.0627	2.294	0.3845	19	3	0.1848
Aalborg E	k__Bacteria	p__Myxococcota	c__Polyangia	o__Haliangiales	f__Haliangiaceae	g__Haliangium	s__midas_s_2203	s__midas_s_2203	growing	others	Non-significant	NS	0.0018484	0.164038	-8.55e-05	0.0597	0.0541	5.9562	0.9068	49	8	0.1578
Aalborg E	k__Bacteria	p__Myxococcota	c__Polyangia	o__Haliangiales	f__Haliangiaceae	g__Haliangium	s__midas_s_2560	s__midas_s_2560	ambiguous	others	Autumn_cohort	Weak	0.00633545	0.000985576	-0.0003566	0.1557	0.049	4.7859	0.3145	40	3	0.2443
Aalborg E	k__Bacteria	p__Myxococcota	c__Polyangia	o__Haliangiales	f__Haliangiaceae	g__Haliangium	s__midas_s_2865	s__midas_s_2865	ambiguous	others	Autumn_cohort	Moderate	0.00795925	9.38403e-05	-0.0004461	0.3257	0.0709	5.2875	0.2176	44	2	0.5028
Aalborg E	k__Bacteria	p__Myxococcota	c__Polyangia	o__Haliangiales	f__Haliangiaceae	g__Haliangium	s__midas_s_3523	s__midas_s_3523	ambiguous	others	Non-significant	NS	0.0107534	0.0141531	-0.0001938	0.115	0.0573	3.1468	0.4985	26	4	0.2538
Aalborg E	k__Bacteria	p__Myxococcota	c__Polyangia	o__Haliangiales	f__Haliangiaceae	g__Haliangium	s__midas_s_4382	s__midas_s_4382	growing	others	Summer_cohort	Weak	0.039423	0.00725117	-0.0007017	0.1034	0.0455	3.7177	0.4398	31	4	0.221
Aalborg E	k__Bacteria	p__Myxococcota	c__Polyangia	o__Haliangiales	f__Haliangiaceae	g__Haliangium	s__midas_s_458	s__midas_s_458	growing	others	Autumn_cohort	Strong	0.0134259	5.96745e-05	-0.0014429	0.3843	0.0777	4.7619	0.2021	39	2	0.5561
Aalborg E	k__Bacteria	p__Myxococcota	c__Polyangia	o__Haliangiales	f__Haliangiaceae	g__Haliangium	s__midas_s_463	s__midas_s_463	growing	others	Autumn_cohort	Very strong	0.013413	2.88938e-06	-0.0028584	0.7297	0.0843	4.8306	0.1155	40	1	0.7702
Aalborg E	k__Bacteria	p__Myxococcota	c__Polyangia	o__Haliangiales	f__Haliangiaceae	g__Haliangium	s__midas_s_5289	s__midas_s_5289	growing	others	Spring_cohort	Strong	0.0119554	1.25049e-06	0.0028089	0.5821	0.0552	1.9541	0.0948	16	1	0.6809
Aalborg E	k__Bacteria	p__Myxococcota	c__Polyangia	o__mle1-27	f__midas_f_1432	g__midas_g_2413	s__midas_s_6026	s__midas_s_6026	ambiguous	others	Non-significant	NS	0.0076646	0.639846	-0.0012126	0.0467	0.0936	0.0719	2.006	1	17	0.1384
Aalborg E	k__Bacteria	p__Myxococcota	c__Polyangia	o__mle1-27	f__midas_f_1432	g__midas_g_2413	s__midas_s_7795	s__midas_s_7795	ambiguous	others	Non-significant	NS	0.0076646	0.824875	0.001256	0.0308	0.0954	5.4794	3.1005	45	26	0.1203
Aalborg E	k__Bacteria	p__Myxococcota	c__Polyangia	o__mle1-27	f__midas_f_990	g__midas_g_1853		g__midas_g_1853__ASV2008	ambiguous	others	Summer_cohort	Weak	0.00889653	0.000611339	0.0003434	0.1854	0.0541	3.9156	0.2918	32	2	0.2029
Aalborg E	k__Bacteria	p__Myxococcota	c__Polyangia	o__mle1-27	f__midas_f_990	g__midas_g_1853		g__midas_g_1853__ASV4378	ambiguous	others	Summer_cohort	Weak	0.00693425	0.00931156	0.0004056	0.1737	0.08	4.4228	0.4605	37	4	0.2056
Aalborg E	k__Bacteria	p__Myxococcota	c__Polyangia	o__mle1-27	f__midas_f_990	g__midas_g_1853	s__midas_s_1853	s__midas_s_1853	ambiguous	others	Summer_cohort	Weak	0.00395577	0.000540169	-0.0002692	0.2176	0.0622	4.2557	0.2859	35	2	0.28
Aalborg E	k__Bacteria	p__Myxococcota	c__Polyangia	o__mle1-27	f__midas_f_990	g__midas_g_1998		g__midas_g_1998__ASV5340	ambiguous	others	Spring_cohort	Weak	0.00120067	0.00136284	-0.0003878	0.1745	0.0578	2.4665	0.3313	20	3	0.2973
Aalborg E	k__Bacteria	p__Myxococcota	c__Polyangia	o__mle1-27	f__midas_f_990	g__midas_g_3374	s__midas_s_3374	s__midas_s_3374	ambiguous	others	Non-significant	NS	0.00972715	0.0341179	0.0003826	0.12	0.0716	4.1914	0.5964	35	5	0.179
Aalborg E	k__Bacteria	p__Myxococcota	c__Polyangia	o__mle1-27	f__midas_f_990	g__midas_g_3704	s__midas_s_3704	s__midas_s_3704	ambiguous	others	Summer_cohort	Weak	0.00305581	0.00037591	-0.0009495	0.2034	0.0548	3.9036	0.2696	32	2	0.2387
Aalborg E	k__Bacteria	p__Myxococcota	c__Polyangia	o__mle1-27	f__midas_f_990	g__midas_g_990	s__midas_s_990	s__midas_s_990	growing	others	Non-significant	NS	0.0548586	0.0532395	0.000645	0.0735	0.0486	0.1846	0.6611	2	5	0.0735
Aalborg E	k__Bacteria	p__Myxococcota	c__Polyangia	o__Nannocystales	f__Nannocystaceae	g__midas_g_14280	s__midas_s_14280	s__midas_s_14280	ambiguous	others	Non-significant	NS	0.00544504	0.43644	-0.0005286	0.0439	0.0627	2.8511	1.4292	24	12	0.1222
Aalborg E	k__Bacteria	p__Myxococcota	c__Polyangia	o__Nannocystales	f__Nannocystaceae	g__Nannocystis	s__midas_s_1119	s__midas_s_1119	growing	others	Autumn_cohort	Weak	0.182973	0.00598681	1.86e-05	0.1894	0.0803	6.106	0.4242	51	4	0.2025
Aalborg E	k__Bacteria	p__Myxococcota	c__Polyangia	o__Nannocystales	f__Nannocystaceae	g__Nannocystis	s__midas_s_2027	s__midas_s_2027	growing	others	Autumn_cohort	Moderate	0.0179083	3.63489e-05	-0.0009823	0.3219	0.0601	5.6281	0.1866	47	2	0.3778
Aalborg E	k__Bacteria	p__Myxococcota	c__Polyangia	o__Nannocystales	f__Nannocystaceae	g__Nannocystis	s__midas_s_938	s__midas_s_938	growing	others	Autumn_cohort	Weak	0.0322848	0.000167146	-0.000919	0.2185	0.0519	5.1947	0.2376	43	2	0.3337
Aalborg E	k__Bacteria	p__Myxococcota	c__Polyangia	o__Polyangiales	f__BIrii41	g__midas_g_37209	s__midas_s_37209	s__midas_s_37209	ambiguous	others	Autumn_cohort	Weak	0	7.7357e-05	-0.0010546	0.1274	0.0268	5.0488	0.2102	42	2	0.2141
Aalborg E	k__Bacteria	p__Myxococcota	c__Polyangia	o__Polyangiales	f__Phaselicystidaceae	g__Phaselicystis	s__midas_s_1568	s__midas_s_1568	ambiguous	others	Summer_cohort	Weak	0.00246111	5.21407e-05	-0.0003213	0.2133	0.0422	4.5399	0.198	38	2	0.2414
Aalborg E	k__Bacteria	p__Myxococcota	c__Polyangia	o__Polyangiales	f__Phaselicystidaceae	g__Phaselicystis	s__midas_s_18358	s__midas_s_18358	ambiguous	others	Winter_cohort	Moderate	0.00562303	9.34089e-06	0.0020967	0.5451	0.0799	1.1768	0.1466	10	1	0.5373
Aalborg E	k__Bacteria	p__Myxococcota	c__Polyangia	o__Polyangiales	f__Phaselicystidaceae	g__Phaselicystis	s__midas_s_24656	s__midas_s_24656	ambiguous	others	Spring_cohort	Strong	0.00179195	6.05685e-06	0.002365	0.5387	0.0724	1.9522	0.1345	16	1	0.6227
Aalborg E	k__Bacteria	p__Myxococcota	c__Polyangia	o__Polyangiales	f__Phaselicystidaceae	g__Phaselicystis	s__midas_s_2771	s__midas_s_2771	ambiguous	others	Autumn_cohort	Weak	0.0021245	0.00117169	-0.0006491	0.2104	0.068	4.8101	0.3234	40	3	0.2648
Aalborg E	k__Bacteria	p__Myxococcota	c__Polyangia	o__Polyangiales	f__Phaselicystidaceae	g__Phaselicystis	s__midas_s_8242	s__midas_s_8242	ambiguous	others	Non-significant	NS	0	0.0455623	-0.0008409	0.0754	0.048	4.1197	0.6372	34	5	0.1365
Aalborg E	k__Bacteria	p__Myxococcota	c__Polyangia	o__Polyangiales	f__Polyangiaceae	g__midas_g_1432	s__midas_s_1432	s__midas_s_1432	ambiguous	others	Non-significant	NS	0.00639182	0.0418809	0.0009306	0.1425	0.089	2.4941	0.6246	21	5	0.2199
Aalborg E	k__Bacteria	p__Myxococcota	c__Polyangia	o__Polyangiales	f__Polyangiaceae	g__midas_g_2555	s__midas_s_2555	s__midas_s_2555	growing	others	Summer_cohort	Moderate	0.00793651	2.55085e-05	-0.001679	0.344	0.0604	4.4403	0.1755	37	1	0.4408
Aalborg E	k__Bacteria	p__Myxococcota	c__Polyangia	o__Polyangiales	f__Polyangiaceae	g__midas_g_6347	s__midas_s_6395	s__midas_s_6395	ambiguous	others	Autumn_cohort	Moderate	0.00214009	1.64053e-05	-0.001305	0.3764	0.0614	4.7202	0.1632	39	1	0.5203
Aalborg E	k__Bacteria	p__Myxococcota	c__Polyangia	o__Polyangiales	f__Polyangiaceae	g__Pajaroellobacter	s__midas_s_2779	s__midas_s_2779	ambiguous	others	Non-significant	NS	0.00404801	0.0430591	-0.0005865	0.0795	0.05	4.8534	0.6288	40	5	0.1188
Aalborg E	k__Bacteria	p__Myxococcota	c__Polyangia	o__Polyangiales	f__Polyangiaceae	g__Pajaroellobacter	s__midas_s_2895	s__midas_s_2895	ambiguous	others	Autumn_cohort	Strong	0.0101552	8.97872e-06	-0.0017161	0.4249	0.0616	5.3658	0.1449	44	1	0.5872
Aalborg E	k__Bacteria	p__Myxococcota	c__Polyangia	o__Polyangiales	f__Polyangiaceae	g__Pajaroellobacter	s__midas_s_2913	s__midas_s_2913	growing	others	Autumn_cohort	Weak	0.0139604	0.00268185	-0.001356	0.2348	0.0867	5.2846	0.3694	44	3	0.2041
Aalborg E	k__Bacteria	p__Myxococcota	c__Polyangia	o__Polyangiales	f__Polyangiaceae	g__Polyangium	s__midas_s_60479	s__midas_s_60479	ambiguous	others	Autumn_cohort	Weak	0	6.6252e-05	-0.0010565	0.1927	0.0396	5.0031	0.2056	41	2	0.2988
Aalborg E	k__Bacteria	p__Myxococcota	c__Polyangia	o__Polyangiales	f__Sandaracinaceae	g__midas_g_4851	s__midas_s_4851	s__midas_s_4851	ambiguous	others	Summer_cohort	Weak	0.00791155	0.00874859	-0.0003933	0.1707	0.0777	4.5561	0.4549	38	4	0.2546
Aalborg E	k__Bacteria	p__Myxococcota	c__Polyangia	o__Polyangiales	f__Sandaracinaceae	g__midas_g_4915	s__midas_s_4915	s__midas_s_4915	ambiguous	others	Autumn_cohort	Moderate	0.00191799	0.00167708	-0.001477	0.3387	0.116	4.6549	0.3423	39	3	0.4439
Aalborg E	k__Bacteria	p__Myxococcota	c__Polyangia	o__Polyangiales	f__Sandaracinaceae	g__Sandaracinus	s__midas_s_14648	s__midas_s_14648	ambiguous	others	Spring_cohort	Weak	0	0.00568569	0.000684	0.0845	0.0355	2.3868	0.4202	20	3	0.2082
Aalborg E	k__Bacteria	p__Myxococcota	c__Polyangia	o__Polyangiales	f__Sandaracinaceae	g__Sandaracinus	s__midas_s_2053	s__midas_s_2053	ambiguous	others	Winter_cohort	Weak	0.00428018	0.00103485	0.000681	0.2599	0.0824	1.06	0.317	9	3	0.2717
Aalborg E	k__Bacteria	p__Myxococcota	c__Polyangia	o__Polyangiales	f__Sandaracinaceae	g__Sandaracinus	s__midas_s_8922	s__midas_s_8922	ambiguous	others	Non-significant	NS	0.00199306	0.973297	-0.0012142	0.0078	0.0658	0.2637	3.1416	2	26	0.1417
Aalborg E	k__Bacteria	p__Nitrospirota	c__Nitrospiria	o__Nitrospirales	f__Nitrospiraceae	g__Nitrospira	s__Nitrospira_defluvii	s__Nitrospira_defluvii	growing	nitrifiers	Autumn_cohort	Strong	0.13544	2.82568e-06	-0.0012521	0.4276	0.0491	5.778	0.1148	48	1	0.6051
Aalborg E	k__Bacteria	p__Patescibacteria	c__ABY1	o__Ca_Falkowbacteria	f__midas_f_5033	g__midas_g_13219	s__midas_s_13219	s__midas_s_13219	ambiguous	others	Summer_cohort	Weak	0	0.000366394	-0.0002471	0.1744	0.0468	4.2984	0.2685	36	2	0.2903
Aalborg E	k__Bacteria	p__Patescibacteria	c__Gracilibacteria	o__Absconditabacteriales_SR1	f__midas_f_10554	g__midas_g_10554	s__midas_s_10554	s__midas_s_10554	ambiguous	others	Spring_cohort	Strong	0.00341285	2.54905e-05	0.0031385	0.7007	0.1229	1.6592	0.1754	14	1	0.6683
Aalborg E	k__Bacteria	p__Patescibacteria	c__Gracilibacteria	o__Absconditabacteriales_SR1	f__midas_f_10554	g__midas_g_14919	s__midas_s_14919	s__midas_s_14919	ambiguous	others	Non-significant	NS	0.00812783	0.201696	-0.0008211	0.0868	0.0848	3.215	0.9771	27	8	0.157
Aalborg E	k__Bacteria	p__Patescibacteria	c__Gracilibacteria	o__Absconditabacteriales_SR1	f__midas_f_10951	g__midas_g_10951	s__midas_s_15566	s__midas_s_15566	ambiguous	others	Non-significant	NS	0.00364857	0.226821	0.0017036	0.108	0.1104	6.0124	1.0222	50	8	0.1995
Aalborg E	k__Bacteria	p__Patescibacteria	c__Gracilibacteria	o__Absconditabacteriales_SR1	f__midas_f_12243	g__midas_g_12243	s__midas_s_19034	s__midas_s_19034	ambiguous	others	Non-significant	NS	0.0019351	0.0134132	0.0008277	0.1786	0.0881	4.1827	0.4931	35	4	0.2491
Aalborg E	k__Bacteria	p__Patescibacteria	c__Gracilibacteria	o__Absconditabacteriales_SR1	f__midas_f_12243	g__midas_g_12243	s__midas_s_25601	s__midas_s_25601	ambiguous	others	Non-significant	NS	0.00581612	0.489791	0.0007972	0.052	0.0807	0.118	1.5523	1	13	0.1087
Aalborg E	k__Bacteria	p__Patescibacteria	c__Gracilibacteria	o__Absconditabacteriales_SR1	f__midas_f_21488	g__midas_g_21488	s__midas_s_32002	s__midas_s_32002	ambiguous	others	Non-significant	NS	0	0.0921536	-0.0006694	0.0856	0.0652	5.9136	0.7617	49	6	0.2171
Aalborg E	k__Bacteria	p__Patescibacteria	c__Gracilibacteria	o__Absconditabacteriales_SR1	f__midas_f_47778	g__midas_g_51169	s__midas_s_51169	s__midas_s_51169	ambiguous	others	Summer_cohort	Moderate	0.00390152	0.000101264	-0.0018571	0.2502	0.055	4.217	0.2199	35	2	0.3752
Aalborg E	k__Bacteria	p__Patescibacteria	c__Gracilibacteria	o__Absconditabacteriales_SR1	f__midas_f_9582	g__midas_g_10664	s__midas_s_10664	s__midas_s_10664	ambiguous	others	Summer_cohort	Very weak	0.0042356	0.00735633	-0.0006209	0.1054	0.0465	4.4252	0.4409	37	4	0.1299
Aalborg E	k__Bacteria	p__Patescibacteria	c__Gracilibacteria	o__Ca_Peregrinibacteria	f__midas_f_15268	g__midas_g_34873	s__midas_s_34873	s__midas_s_34873	ambiguous	others	Spring_cohort	Weak	0	0.00179751	0.0018711	0.2113	0.0732	1.5293	0.3464	13	3	0.2706
Aalborg E	k__Bacteria	p__Patescibacteria	c__Gracilibacteria	o__Ca_Peregrinibacteria	f__midas_f_15268	g__midas_g_61666	s__midas_s_61666	s__midas_s_61666	ambiguous	others	Non-significant	NS	0	0.41581	-0.0007356	0.0385	0.0533	0.7734	1.3847	6	11	0.1439
Aalborg E	k__Bacteria	p__Patescibacteria	c__Gracilibacteria	o__Ca_Peregrinibacteria	f__midas_f_47985	g__midas_g_54476	s__midas_s_54476	s__midas_s_54476	ambiguous	others	Non-significant	NS	0	0.0228909	0.0002577	0.0896	0.0491	4.3294	0.5478	36	5	0.2181
Aalborg E	k__Bacteria	p__Patescibacteria	c__Gracilibacteria	o__Ca_Peregrinibacteria	f__midas_f_5174	g__midas_g_7188	s__midas_s_7188	s__midas_s_7188	ambiguous	others	Summer_cohort	Weak	0	0.00677905	0.0002079	0.0994	0.0431	4.5594	0.4338	38	4	0.2399
Aalborg E	k__Bacteria	p__Patescibacteria	c__Gracilibacteria	o__Ca_Peregrinibacteria	f__midas_f_5174	g__midas_g_7188	s__midas_s_8565	s__midas_s_8565	ambiguous	others	Spring_cohort	Moderate	0.00580821	5.39517e-06	0.0010276	0.3408	0.0447	1.4139	0.1313	12	1	0.4534
Aalborg E	k__Bacteria	p__Patescibacteria	c__Gracilibacteria	o__Ca_Peregrinibacteria	f__midas_f_8167	g__midas_g_50158	s__midas_s_50158	s__midas_s_50158	ambiguous	others	Summer_cohort	Weak	0	0.00303596	-0.0003741	0.1417	0.0535	4.4051	0.3772	36	3	0.1959
Aalborg E	k__Bacteria	p__Patescibacteria	c__Gracilibacteria	o__midas_o_3053	f__midas_f_29520	g__midas_g_29520	s__midas_s_29520	s__midas_s_29520	ambiguous	others	Non-significant	NS	0	0.331387	4.71e-05	0.0518	0.063	3.1288	1.2173	26	10	0.1195
Aalborg E	k__Bacteria	p__Patescibacteria	c__Gracilibacteria	o__midas_o_3053	f__midas_f_3053	g__midas_g_28249		g__midas_g_28249__ASV12331	ambiguous	others	Non-significant	NS	0	0.0185779	-9.45e-05	0.1085	0.0571	4.2283	0.5259	35	4	0.2997
Aalborg E	k__Bacteria	p__Patescibacteria	c__Microgenomatia	o__Ca_Gottesmanbacteria	f__midas_f_6296	g__midas_g_6296		g__midas_g_6296__ASV2057	ambiguous	others	Autumn_cohort	Moderate	0.00379528	0.000737683	-0.0001882	0.2937	0.0883	5.0472	0.3007	42	2	0.3819
Aalborg E	k__Bacteria	p__Patescibacteria	c__Parcubacteria	o__midas_o_11143	f__midas_f_11143	g__midas_g_11143		g__midas_g_11143__ASV1493	growing	others	Non-significant	NS	0.00934303	0.0266767	-0.0004947	0.1732	0.098	3.098	0.5656	26	5	0.2489
Aalborg E	k__Bacteria	p__Patescibacteria	c__Parcubacteria	o__midas_o_11143	f__midas_f_11143	g__midas_g_11143	s__midas_s_24300	s__midas_s_24300	ambiguous	others	Spring_cohort	Moderate	0.00227123	1.30672e-05	0.0010119	0.3744	0.0586	2.2645	0.1566	19	1	0.4657
Aalborg E	k__Bacteria	p__Patescibacteria	c__Parcubacteria	o__midas_o_11143	f__midas_f_11143	g__midas_g_15216	s__midas_s_15216	s__midas_s_15216	ambiguous	others	Autumn_cohort	Weak	0	0.00059814	-0.000912	0.1758	0.0511	5.4778	0.2908	45	2	0.2869
Aalborg E	k__Bacteria	p__Patescibacteria	c__Saccharimonadia	o__Saccharimonadales	f__midas_f_10823			f__midas_f_10823__ASV8614	ambiguous	others	Autumn_cohort	Moderate	0	0.00315489	-0.0011523	0.2302	0.0874	5.8065	0.3796	48	3	0.4137
Aalborg E	k__Bacteria	p__Patescibacteria	c__Saccharimonadia	o__Saccharimonadales	f__midas_f_10823	g__midas_g_11423		g__midas_g_11423__ASV1232	ambiguous	others	Non-significant	NS	0	0.0182842	-0.000739	0.1179	0.0618	4.6583	0.524	39	4	0.2389
Aalborg E	k__Bacteria	p__Patescibacteria	c__Saccharimonadia	o__Saccharimonadales	f__midas_f_10823	g__midas_g_15964		g__midas_g_15964__ASV5118	ambiguous	others	Autumn_cohort	Moderate	0	0.000639243	-0.0011842	0.2341	0.0688	5.1197	0.2939	42	2	0.3803
Aalborg E	k__Bacteria	p__Patescibacteria	c__Saccharimonadia	o__Saccharimonadales	f__midas_f_10944	g__midas_g_10944	s__midas_s_11762	s__midas_s_11762	ambiguous	others	Winter_cohort	Moderate	0.00776428	3.37976e-05	0.0005101	0.3576	0.0658	0.8973	0.1841	7	2	0.4061
Aalborg E	k__Bacteria	p__Patescibacteria	c__Saccharimonadia	o__Saccharimonadales	f__midas_f_10944	g__midas_g_20412	s__midas_s_44103	s__midas_s_44103	ambiguous	others	Autumn_cohort	Weak	0	0.000134813	-0.0007046	0.187	0.043	5.2212	0.2301	43	2	0.2629
Aalborg E	k__Bacteria	p__Patescibacteria	c__Saccharimonadia	o__Saccharimonadales	f__midas_f_12337	g__midas_g_35733	s__midas_s_35733	s__midas_s_35733	ambiguous	others	Non-significant	NS	0	0.0501243	4.72e-05	0.0653	0.0426	2.6861	0.652	22	5	0.1899
Aalborg E	k__Bacteria	p__Patescibacteria	c__Saccharimonadia	o__Saccharimonadales	f__midas_f_12351	g__midas_g_15553	s__midas_s_27603	s__midas_s_27603	ambiguous	others	Autumn_cohort	Very strong	0.00204445	6.24439e-05	-0.0014468	0.5886	0.1197	4.9023	0.2034	41	2	0.7826
Aalborg E	k__Bacteria	p__Patescibacteria	c__Saccharimonadia	o__Saccharimonadales	f__midas_f_12444	g__midas_g_12444	s__midas_s_12444	s__midas_s_12444	ambiguous	others	Autumn_cohort	Weak	0.00595451	7.85493e-05	-0.0011133	0.2524	0.0532	5.6239	0.2108	47	2	0.2627
Aalborg E	k__Bacteria	p__Patescibacteria	c__Saccharimonadia	o__Saccharimonadales	f__midas_f_1533	g__midas_g_1533	s__midas_s_1533	s__midas_s_1533	growing	others	Spring_cohort	Moderate	0.018877	0.00145988	0.0002461	0.1765	0.0591	1.4932	0.3348	12	3	0.3574
Aalborg E	k__Bacteria	p__Patescibacteria	c__Saccharimonadia	o__Saccharimonadales	f__midas_f_1533	g__midas_g_1533	s__midas_s_5046	s__midas_s_5046	ambiguous	others	Autumn_cohort	Moderate	0	0.000202525	-0.0012195	0.2562	0.0627	5.9112	0.2446	49	2	0.3789
Aalborg E	k__Bacteria	p__Patescibacteria	c__Saccharimonadia	o__Saccharimonadales	f__midas_f_1533	g__midas_g_5547	s__midas_s_5547	s__midas_s_5547	ambiguous	others	Spring_cohort	Very strong	0.0143968	3.53634e-05	0.0019274	0.4596	0.0853	2.2321	0.1856	18	2	0.7679
Aalborg E	k__Bacteria	p__Patescibacteria	c__Saccharimonadia	o__Saccharimonadales	f__midas_f_16428	g__midas_g_29001		g__midas_g_29001__newASV178	ambiguous	others	Non-significant	NS	0	0.0112198	-0.0006429	0.122	0.0581	5.5924	0.4765	46	4	0.2282
Aalborg E	k__Bacteria	p__Patescibacteria	c__Saccharimonadia	o__Saccharimonadales	f__midas_f_2784	g__midas_g_2784	s__midas_s_2784	s__midas_s_2784	growing	others	Autumn_cohort	Strong	0.00261657	1.76234e-05	-0.0019949	0.5107	0.0844	5.3998	0.1652	45	1	0.6468
Aalborg E	k__Bacteria	p__Patescibacteria	c__Saccharimonadia	o__Saccharimonadales	f__midas_f_3760	g__midas_g_10787	s__midas_s_10787	s__midas_s_10787	ambiguous	others	Autumn_cohort	Strong	0	8.75847e-05	-0.0023168	0.5535	0.1191	4.9127	0.2152	41	2	0.6132
Aalborg E	k__Bacteria	p__Patescibacteria	c__Saccharimonadia	o__Saccharimonadales	f__midas_f_3760	g__midas_g_10787	s__midas_s_18606	s__midas_s_18606	ambiguous	others	Non-significant	NS	0	0.01629	-0.0004194	0.1399	0.0716	5.0526	0.5121	42	4	0.1862
Aalborg E	k__Bacteria	p__Patescibacteria	c__Saccharimonadia	o__Saccharimonadales	f__midas_f_3760	g__midas_g_11287	s__midas_s_11287	s__midas_s_11287	ambiguous	others	Non-significant	NS	0.00328515	0.828579	0.0001651	0.0373	0.1171	3.2332	3.1409	27	26	0.1673
Aalborg E	k__Bacteria	p__Patescibacteria	c__Saccharimonadia	o__Saccharimonadales	f__midas_f_3760	g__midas_g_12254	s__midas_s_12254	s__midas_s_12254	ambiguous	others	Autumn_cohort	Weak	0.00165303	1.23689e-05	-0.0015872	0.2819	0.0437	5.0491	0.1551	42	1	0.2934
Aalborg E	k__Bacteria	p__Patescibacteria	c__Saccharimonadia	o__Saccharimonadales	f__midas_f_3760	g__midas_g_17634	s__midas_s_17634	s__midas_s_17634	ambiguous	others	Autumn_cohort	Moderate	0	0.00247207	-0.0003884	0.254	0.0925	5.1118	0.3644	42	3	0.5123
Aalborg E	k__Bacteria	p__Patescibacteria	c__Saccharimonadia	o__Saccharimonadales	f__midas_f_3760	g__midas_g_3760	s__midas_s_32110	s__midas_s_32110	ambiguous	others	Autumn_cohort	Weak	0.0059622	1.83444e-05	-0.0005007	0.2484	0.0413	4.9279	0.1661	41	1	0.2755
Aalborg E	k__Bacteria	p__Patescibacteria	c__Saccharimonadia	o__Saccharimonadales	f__midas_f_3760	g__midas_g_3760	s__midas_s_3760	s__midas_s_3760	growing	others	Spring_cohort	Moderate	0.0315936	2.29816e-05	0.0010919	0.2627	0.0453	2.0303	0.1724	17	1	0.4877
Aalborg E	k__Bacteria	p__Patescibacteria	c__Saccharimonadia	o__Saccharimonadales	f__midas_f_3760	g__midas_g_5442	s__midas_s_5442	s__midas_s_5442	ambiguous	others	Autumn_cohort	Moderate	0	6.60616e-05	-0.0015744	0.3854	0.0791	5.3112	0.2054	44	2	0.4996
Aalborg E	k__Bacteria	p__Patescibacteria	c__Saccharimonadia	o__Saccharimonadales	f__midas_f_4375	g__midas_g_4375	s__midas_s_4375	s__midas_s_4375	growing	others	Autumn_cohort	Strong	0.0027057	0.000248773	-0.0041187	0.6957	0.1756	4.9661	0.2524	41	2	0.7413
Aalborg E	k__Bacteria	p__Patescibacteria	c__Saccharimonadia	o__Saccharimonadales	f__midas_f_4375	g__midas_g_4375	s__midas_s_6364	s__midas_s_6364	growing	others	Non-significant	NS	0.0177931	0.0483839	-0.000376	0.2191	0.1417	0.2008	0.6465	2	5	0.3184
Aalborg E	k__Bacteria	p__Patescibacteria	c__Saccharimonadia	o__Saccharimonadales	f__midas_f_4774	g__midas_g_10162	s__midas_s_10162	s__midas_s_10162	ambiguous	others	Spring_cohort	Moderate	0.0109733	3.08769e-05	0.0007627	0.3953	0.0717	2.0853	0.1814	17	2	0.4652
Aalborg E	k__Bacteria	p__Patescibacteria	c__Saccharimonadia	o__Saccharimonadales	f__midas_f_4774	g__midas_g_10162	s__midas_s_10785	s__midas_s_10785	ambiguous	others	Autumn_cohort	Moderate	0.00924214	0.000178716	-0.0008189	0.429	0.1029	5.0245	0.2399	42	2	0.5391
Aalborg E	k__Bacteria	p__Patescibacteria	c__Saccharimonadia	o__Saccharimonadales	f__midas_f_4774	g__midas_g_10162	s__midas_s_27681	s__midas_s_27681	ambiguous	others	Spring_cohort	Moderate	0.00199477	0.000298161	0.0006893	0.2494	0.0648	1.8438	0.2598	15	2	0.4121
Aalborg E	k__Bacteria	p__Patescibacteria	c__Saccharimonadia	o__Saccharimonadales	f__midas_f_4774	g__midas_g_12817	s__midas_s_14103	s__midas_s_14103	ambiguous	others	Summer_cohort	Weak	0	0.00331113	0.0007214	0.1138	0.0436	4.4531	0.3831	37	3	0.1671
Aalborg E	k__Bacteria	p__Patescibacteria	c__Saccharimonadia	o__Saccharimonadales	f__midas_f_4774	g__midas_g_4774	s__midas_s_4774	s__midas_s_4774	growing	others	Spring_cohort	Strong	0.158758	5.72137e-06	0.002307	0.4509	0.0601	1.7127	0.1332	14	1	0.6692
Aalborg E	k__Bacteria	p__Patescibacteria	c__Saccharimonadia	o__Saccharimonadales	f__midas_f_4925	g__midas_g_10902	s__midas_s_10902	s__midas_s_10902	ambiguous	others	Spring_cohort	Moderate	0.0198965	0.000509795	0.001423	0.3608	0.1022	2.2244	0.2834	18	2	0.363
Aalborg E	k__Bacteria	p__Patescibacteria	c__Saccharimonadia	o__Saccharimonadales	f__midas_f_4925	g__midas_g_4925	s__midas_s_4925	s__midas_s_4925	growing	others	Autumn_cohort	Strong	0.00192656	0.000511411	-0.0031367	0.4922	0.1396	5.4146	0.2836	45	2	0.6133
Aalborg E	k__Bacteria	p__Patescibacteria	c__Saccharimonadia	o__Saccharimonadales	f__midas_f_4925	g__midas_g_6697	s__midas_s_6697	s__midas_s_6697	growing	others	Spring_cohort	Weak	0.0162557	3.72892e-05	0.0012924	0.2408	0.0451	1.9287	0.1874	16	2	0.2989
Aalborg E	k__Bacteria	p__Patescibacteria	c__Saccharimonadia	o__Saccharimonadales	f__midas_f_5391	g__midas_g_5391	s__midas_s_5391	s__midas_s_5391	ambiguous	others	Non-significant	NS	0.0167459	0.0482825	-0.0009617	0.1822	0.1177	4.4733	0.6461	37	5	0.2604
Aalborg E	k__Bacteria	p__Patescibacteria	c__Saccharimonadia	o__Saccharimonadales	f__midas_f_5391	g__midas_g_5391	s__midas_s_60174	s__midas_s_60174	ambiguous	others	Autumn_cohort	Weak	0	0.0066523	-0.0011303	0.263	0.1137	5.7091	0.4322	47	4	0.3422
Aalborg E	k__Bacteria	p__Patescibacteria	c__Saccharimonadia	o__Saccharimonadales	f__midas_f_5391	g__midas_g_5391	s__midas_s_6496	s__midas_s_6496	growing	others	Autumn_cohort	Strong	0.00387019	1.99378e-05	-0.002147	0.4975	0.0837	5.0279	0.1683	42	1	0.6314
Aalborg E	k__Bacteria	p__Patescibacteria	c__Saccharimonadia	o__Saccharimonadales	f__midas_f_5391	g__midas_g_6328		g__midas_g_6328__ASV6896	ambiguous	others	Autumn_cohort	Moderate	0	0.000238136	-0.001326	0.2694	0.0676	5.082	0.2508	42	2	0.4256
Aalborg E	k__Bacteria	p__Patescibacteria	c__Saccharimonadia	o__Saccharimonadales	f__midas_f_5391	g__midas_g_6328		g__midas_g_6328__ASV8037	ambiguous	others	Autumn_cohort	Moderate	0	0.000703509	-0.0013773	0.2361	0.0704	5.1305	0.2983	42	2	0.3751
Aalborg E	k__Bacteria	p__Patescibacteria	c__Saccharimonadia	o__Saccharimonadales	f__midas_f_5391	g__midas_g_6328	s__midas_s_6328	s__midas_s_6328	growing	others	Autumn_cohort	Moderate	0	3.08769e-05	-0.0015952	0.3969	0.072	5.1756	0.1815	43	2	0.4774
Aalborg E	k__Bacteria	p__Patescibacteria	c__Saccharimonadia	o__Saccharimonadales	f__midas_f_5639	g__midas_g_29509	s__midas_s_29509	s__midas_s_29509	ambiguous	others	Autumn_cohort	Very strong	0.00401606	2.60607e-05	-0.0036345	0.7159	0.1262	5.2957	0.1763	44	1	0.8198
Aalborg E	k__Bacteria	p__Patescibacteria	c__Saccharimonadia	o__Saccharimonadales	f__midas_f_6368	g__midas_g_8390	s__midas_s_24938	s__midas_s_24938	ambiguous	others	Autumn_cohort	Moderate	0.00849383	0.00251692	-0.0015474	0.207	0.0757	4.9971	0.3656	41	3	0.4034
Aalborg E	k__Bacteria	p__Patescibacteria	c__Saccharimonadia	o__Saccharimonadales	f__midas_f_6368	g__midas_g_8390	s__midas_s_9839	s__midas_s_9839	ambiguous	others	Summer_cohort	Weak	0.00183648	0.00706329	9e-06	0.1288	0.0563	3.9669	0.4375	33	4	0.2992
Aalborg E	k__Bacteria	p__Patescibacteria	c__Saccharimonadia	o__Saccharimonadales	f__midas_f_67	g__midas_g_2020	s__midas_s_2020	s__midas_s_2020	growing	others	Autumn_cohort	Weak	0	0.000483233	-0.0017314	0.2738	0.0769	4.6632	0.281	39	2	0.3496
Aalborg E	k__Bacteria	p__Patescibacteria	c__Saccharimonadia	o__Saccharimonadales	f__midas_f_67	g__midas_g_2460	s__midas_s_2460	s__midas_s_2460	growing	others	Autumn_cohort	Moderate	0	2.82568e-06	-0.0016212	0.2947	0.0338	5.2163	0.1147	43	1	0.4427
Aalborg E	k__Bacteria	p__Patescibacteria	c__Saccharimonadia	o__Saccharimonadales	f__midas_f_67	g__midas_g_363	s__midas_s_363	s__midas_s_363	growing	others	Non-significant	NS	0.087907	0.0588814	-0.0002281	0.0526	0.0356	3.7108	0.6776	31	6	0.1015
Aalborg E	k__Bacteria	p__Patescibacteria	c__Saccharimonadia	o__Saccharimonadales	f__midas_f_67	g__midas_g_67		g__midas_g_67__ASV7924	ambiguous	others	Winter_cohort	Weak	0.00796733	0.000544343	0.0005296	0.1876	0.0537	0.5556	0.2864	5	2	0.1896
Aalborg E	k__Bacteria	p__Patescibacteria	c__Saccharimonadia	o__Saccharimonadales	f__midas_f_67	g__midas_g_67	s__midas_s_17695	s__midas_s_17695	ambiguous	others	Winter_cohort	Weak	0	0.00031417	-0.0002524	0.2179	0.0571	0.449	0.262	4	2	0.3233
Aalborg E	k__Bacteria	p__Patescibacteria	c__Saccharimonadia	o__Saccharimonadales	f__midas_f_67	g__midas_g_67	s__midas_s_67	s__midas_s_67	growing	others	Autumn_cohort	Strong	0.0165344	6.01746e-05	-0.0016382	0.4811	0.0974	5.6568	0.2024	47	2	0.5846
Aalborg E	k__Bacteria	p__Patescibacteria	c__Saccharimonadia	o__Saccharimonadales	f__midas_f_67	g__midas_g_8983	s__midas_s_14098	s__midas_s_14098	ambiguous	others	Autumn_cohort	Moderate	0	0.000544343	-0.0017707	0.2878	0.0824	5.1588	0.2863	43	2	0.3616
Aalborg E	k__Bacteria	p__Patescibacteria	c__Saccharimonadia	o__Saccharimonadales	f__midas_f_728	g__midas_g_11367	s__midas_s_11367	s__midas_s_11367	ambiguous	others	Spring_cohort	Moderate	0.00396967	0.000345477	0.0006231	0.295	0.0784	1.9826	0.2658	16	2	0.5011
Aalborg E	k__Bacteria	p__Patescibacteria	c__Saccharimonadia	o__Saccharimonadales	f__midas_f_728	g__midas_g_11441	s__midas_s_11441	s__midas_s_11441	ambiguous	others	Non-significant	NS	0	0.168596	0.0006781	0.1172	0.1073	2.2239	0.9154	18	8	0.1472
Aalborg E	k__Bacteria	p__Patescibacteria	c__Saccharimonadia	o__Saccharimonadales	f__midas_f_728	g__midas_g_11441	s__midas_s_20039	s__midas_s_20039	ambiguous	others	Non-significant	NS	0.00192793	0.0192332	-0.000409	0.0571	0.0303	4.0954	0.5297	34	4	0.1167
Aalborg E	k__Bacteria	p__Patescibacteria	c__Saccharimonadia	o__Saccharimonadales	f__midas_f_728	g__midas_g_13074	s__midas_s_13074	s__midas_s_13074	ambiguous	others	Winter_cohort	Weak	0.0102527	0.00737836	-0.0002284	0.236	0.1041	0.9975	0.4413	8	4	0.2285
Aalborg E	k__Bacteria	p__Patescibacteria	c__Saccharimonadia	o__Saccharimonadales	f__midas_f_728	g__midas_g_25963	s__midas_s_34075	s__midas_s_34075	ambiguous	others	Winter_cohort	Weak	0	0.00480354	0.0011035	0.1635	0.0667	1.2091	0.4082	10	3	0.2856
Aalborg E	k__Bacteria	p__Patescibacteria	c__Saccharimonadia	o__Saccharimonadales	f__midas_f_728	g__midas_g_5657	s__midas_s_5657	s__midas_s_5657	growing	others	Non-significant	NS	0.0245903	0.0284056	5.44e-05	0.1063	0.0609	3.1978	0.5732	26	5	0.1876
Aalborg E	k__Bacteria	p__Patescibacteria	c__Saccharimonadia	o__Saccharimonadales	f__midas_f_728	g__midas_g_6877	s__midas_s_30259	s__midas_s_30259	ambiguous	others	Summer_cohort	Weak	0	8.32856e-05	-0.0007611	0.1354	0.0289	4.1851	0.2132	35	2	0.1556
Aalborg E	k__Bacteria	p__Patescibacteria	c__Saccharimonadia	o__Saccharimonadales	f__midas_f_728	g__midas_g_6877	s__midas_s_7259	s__midas_s_7259	growing	others	Spring_cohort	Weak	0.00377017	2.70643e-05	0.00098	0.2931	0.052	1.4563	0.1773	12	1	0.2025
Aalborg E	k__Bacteria	p__Patescibacteria	c__Saccharimonadia	o__Saccharimonadales	f__midas_f_728	g__midas_g_8429	s__midas_s_8429	s__midas_s_8429	ambiguous	others	Winter_cohort	Moderate	0.0122921	0.00010999	0.0012802	0.4238	0.0943	1.2906	0.2226	11	2	0.3563
Aalborg E	k__Bacteria	p__Patescibacteria	c__Saccharimonadia	o__Saccharimonadales	f__midas_f_7404	g__midas_g_37119	s__midas_s_37119	s__midas_s_37119	ambiguous	others	Winter_cohort	Weak	0.00334896	0.00245103	-0.0010651	0.2553	0.0929	0.1037	0.3638	1	3	0.3294
Aalborg E	k__Bacteria	p__Patescibacteria	c__Saccharimonadia	o__Saccharimonadales	f__midas_f_7404	g__midas_g_7404		g__midas_g_7404__ASV5102	ambiguous	others	Autumn_cohort	Moderate	0	1.67126e-05	-0.0009863	0.2642	0.0432	4.8017	0.1636	40	1	0.3652
Aalborg E	k__Bacteria	p__Patescibacteria	c__Saccharimonadia	o__Saccharimonadales	f__midas_f_7404	g__midas_g_7404	s__midas_s_34049	s__midas_s_34049	ambiguous	others	Autumn_cohort	Moderate	0.00174456	2.11776e-05	-0.0013857	0.3883	0.066	4.8255	0.1699	40	1	0.4793
Aalborg E	k__Bacteria	p__Patescibacteria	c__Saccharimonadia	o__Saccharimonadales	f__midas_f_7404	g__midas_g_77148	s__midas_s_77148	s__midas_s_77148	ambiguous	others	Non-significant	NS	0	0.0192644	-0.0007251	0.1199	0.0636	4.9052	0.53	41	4	0.2101
Aalborg E	k__Bacteria	p__Patescibacteria	c__Saccharimonadia	o__Saccharimonadales	f__midas_f_7404	g__midas_g_8524	s__midas_s_8524	s__midas_s_8524	growing	others	Spring_cohort	Strong	0.0798068	2.80767e-05	0.002294	0.534	0.0954	1.936	0.1787	16	1	0.5845
Aalborg E	k__Bacteria	p__Patescibacteria	c__Saccharimonadia	o__Saccharimonadales	f__midas_f_903	g__midas_g_903	s__midas_s_903	s__midas_s_903	growing	others	Autumn_cohort	Moderate	0	6.45551e-06	-0.0008431	0.2784	0.0379	6.0856	0.1361	50	1	0.4471
Aalborg E	k__Bacteria	p__Patescibacteria	c__Saccharimonadia	o__Saccharimonadales	f__midas_f_9407	g__midas_g_11235	s__midas_s_16799	s__midas_s_16799	ambiguous	others	Autumn_cohort	Weak	0	0.000321444	-0.0013691	0.2318	0.061	4.9393	0.263	41	2	0.3333
Aalborg E	k__Bacteria	p__Patescibacteria	c__Saccharimonadia	o__Saccharimonadales	f__Saccharimonadaceae	g__Ca_Saccharimonas	s__Ca_Saccharimonas_aalborgensis	s__Ca_Saccharimonas_aalborgensis	growing	others	Autumn_cohort	Moderate	0.074731	7.79318e-05	-0.0010665	0.3377	0.0711	5.0189	0.2105	42	2	0.4184
Aalborg E	k__Bacteria	p__Patescibacteria	c__Saccharimonadia	o__Saccharimonadales	f__Saccharimonadaceae	g__TM7a	s__midas_s_11265	s__midas_s_11265	ambiguous	others	Autumn_cohort	Moderate	0	0.000397102	-0.0012141	0.2948	0.0803	5.9476	0.2723	49	2	0.3614
Aalborg E	k__Bacteria	p__Patescibacteria	c__Saccharimonadia	o__Saccharimonadales	f__Saccharimonadaceae	g__TM7a	s__midas_s_12410	s__midas_s_12410	ambiguous	others	Non-significant	NS	0	0.211958	-0.0003036	0.083	0.0826	0.207	0.9951	2	8	0.1951
Aalborg E	k__Bacteria	p__Patescibacteria	c__Saccharimonadia	o__Saccharimonadales	f__Saccharimonadaceae	g__TM7a	s__midas_s_15469	s__midas_s_15469	ambiguous	others	Winter_cohort	Weak	0	0.00034949	-0.000542	0.2486	0.0663	0.1789	0.2666	1	2	0.3432
Aalborg E	k__Bacteria	p__Patescibacteria	c__Saccharimonadia	o__Saccharimonadales	f__Saccharimonadaceae	g__TM7a	s__midas_s_21176	s__midas_s_21176	ambiguous	others	Autumn_cohort	Very strong	0.00968035	1.1955e-05	-0.0018562	0.4886	0.0752	4.6752	0.154	39	1	0.7736
Aalborg E	k__Bacteria	p__Patescibacteria	c__Saccharimonadia	o__Saccharimonadales	f__Saccharimonadaceae	g__TM7a	s__midas_s_25482	s__midas_s_25482	ambiguous	others	Non-significant	NS	0.0150703	0.108024	-0.0004656	0.0924	0.0736	1.5156	0.7967	13	7	0.1358
Aalborg E	k__Bacteria	p__Patescibacteria	c__Saccharimonadia	o__Saccharimonadales	f__Saccharimonadaceae	g__TM7x	s__midas_s_16848	s__midas_s_16848	ambiguous	others	Autumn_cohort	Strong	0.0133967	1.08863e-06	-0.0018661	0.4021	0.0371	4.7839	0.0923	40	1	0.6353
Aalborg E	k__Bacteria	p__Patescibacteria	c__WWE3	o__midas_o_11333	f__midas_f_49751	g__midas_g_49751	s__midas_s_49751	s__midas_s_49751	ambiguous	others	Autumn_cohort	Weak	0	0.000918507	-0.0003025	0.0871	0.0271	5.3822	0.3109	45	3	0.2168
Aalborg E	k__Bacteria	p__Planctomycetota	c__Phycisphaerae	o__Phycisphaerales	f__Phycisphaeraceae	g__CL500-3	s__midas_s_7488	s__midas_s_7488	ambiguous	others	Autumn_cohort	Moderate	0.00395734	2.41897e-05	-0.0004391	0.2791	0.0485	5.1848	0.1739	43	1	0.4341
Aalborg E	k__Bacteria	p__Planctomycetota	c__Phycisphaerae	o__Phycisphaerales	f__Phycisphaeraceae	g__midas_g_28815	s__midas_s_28815	s__midas_s_28815	ambiguous	others	Non-significant	NS	0.00574845	0.150718	-1.31e-05	0.0971	0.0856	0.8245	0.8813	7	7	0.2148
Aalborg E	k__Bacteria	p__Planctomycetota	c__Planctomycetes	o__Gemmatales	f__Gemmataceae	g__Fimbriiglobus	s__midas_s_8150	s__midas_s_8150	ambiguous	others	Summer_cohort	Weak	0.00392126	0.000200873	-0.0009665	0.1759	0.0429	4.3037	0.2441	36	2	0.2565
Aalborg E	k__Bacteria	p__Planctomycetota	c__Planctomycetes	o__Gemmatales	f__Gemmataceae	g__midas_g_940	s__midas_s_2083	s__midas_s_2083	growing	others	Autumn_cohort	Strong	0.0128405	9.34089e-06	-0.0015905	0.4827	0.0706	4.7939	0.1463	40	1	0.6311
Aalborg E	k__Bacteria	p__Planctomycetota	c__Planctomycetes	o__Gemmatales	f__Gemmataceae	g__midas_g_940	s__midas_s_3653	s__midas_s_3653	ambiguous	others	Autumn_cohort	Moderate	0.00424899	1.00231e-05	-0.0013781	0.3682	0.0548	4.9329	0.1487	41	1	0.5477
Aalborg E	k__Bacteria	p__Planctomycetota	c__Planctomycetes	o__Gemmatales	f__Gemmataceae	g__midas_g_940	s__midas_s_940	s__midas_s_940	growing	others	Autumn_cohort	Moderate	0.00304456	1.53404e-05	-0.0015175	0.3053	0.0493	5.0689	0.1613	42	1	0.4698
Aalborg E	k__Bacteria	p__Planctomycetota	c__Planctomycetes	o__Pirellulales	f__Pirellulaceae	g__midas_g_1097	s__midas_s_1097	s__midas_s_1097	ambiguous	others	Non-significant	NS	0.0202013	0.0374831	-0.0007315	0.0974	0.0593	4.1571	0.6093	34	5	0.2237
Aalborg E	k__Bacteria	p__Planctomycetota	c__Planctomycetes	o__Pirellulales	f__Pirellulaceae	g__midas_g_562	s__midas_s_562	s__midas_s_562	growing	others	Autumn_cohort	Moderate	0.00209661	1.17251e-05	-0.0006831	0.3561	0.0545	4.8795	0.1531	40	1	0.4973
Aalborg E	k__Bacteria	p__Planctomycetota	c__Planctomycetes	o__Pirellulales	f__Pirellulaceae	g__Pirellula	s__midas_s_1373	s__midas_s_1373	ambiguous	others	Spring_cohort	Moderate	0.00991817	0.00121572	0.0007908	0.1985	0.0646	2.3647	0.3252	20	3	0.3525
Aalborg E	k__Bacteria	p__Planctomycetota	c__Planctomycetes	o__Pirellulales	f__Pirellulaceae	g__Pirellula	s__midas_s_2514	s__midas_s_2514	growing	others	Spring_cohort	Weak	0.00251877	0.000279723	0.0003279	0.1533	0.0394	2.962	0.257	25	2	0.3113
Aalborg E	k__Bacteria	p__Planctomycetota	c__Planctomycetes	o__Pirellulales	f__Pirellulaceae	g__Pirellula	s__midas_s_2607	s__midas_s_2607	ambiguous	others	Spring_cohort	Weak	0.0220279	5.40445e-05	0.000514	0.141	0.0281	2.4743	0.1991	20	2	0.3042
Aalborg E	k__Bacteria	p__Planctomycetota	c__Planctomycetes	o__Pirellulales	f__Pirellulaceae	g__Pirellula	s__midas_s_3991	s__midas_s_3991	ambiguous	others	Spring_cohort	Weak	0.0121161	0.00252645	0.0006469	0.173	0.0633	1.9588	0.3659	16	3	0.2911
Aalborg E	k__Bacteria	p__Planctomycetota	c__Planctomycetes	o__Pirellulales	f__Pirellulaceae	g__Pirellula	s__midas_s_457	s__midas_s_457	ambiguous	others	Spring_cohort	Moderate	0.0178803	0.00210299	0.0007404	0.223	0.0792	2.4782	0.3551	21	3	0.4091
Aalborg E	k__Bacteria	p__Planctomycetota	c__Planctomycetes	o__Pirellulales	f__Pirellulaceae	g__Pirellula	s__midas_s_631	s__midas_s_631	growing	others	Autumn_cohort	Weak	0.0105652	0.0032312	-0.0001389	0.1301	0.0496	4.6595	0.3811	39	3	0.2603
Aalborg E	k__Bacteria	p__Planctomycetota	c__Planctomycetes	o__Pirellulales	f__Pirellulaceae	g__Pirellula	s__midas_s_696	s__midas_s_696	ambiguous	others	Summer_cohort	Weak	0	0.00431748	3.92e-05	0.0964	0.0386	3.0612	0.4007	25	3	0.2867
Aalborg E	k__Bacteria	p__Planctomycetota	c__Planctomycetes	o__Pirellulales	f__Pirellulaceae	g__Pirellula	s__midas_s_7954	s__midas_s_7954	ambiguous	others	Spring_cohort	Strong	0.0059755	0.000107575	0.0005542	0.4455	0.0988	2.4031	0.2217	20	2	0.6839
Aalborg E	k__Bacteria	p__Planctomycetota	c__Planctomycetes	o__Planctomycetales	f__midas_f_1792	g__midas_g_1792	s__midas_s_1792	s__midas_s_1792	growing	others	Non-significant	NS	0.00756315	0.0297216	-0.0004006	0.1425	0.0825	4.8138	0.5791	40	5	0.2602
Aalborg E	k__Bacteria	p__Planctomycetota	c__Planctomycetes	o__Planctomycetales	f__midas_f_1792	g__midas_g_1792	s__midas_s_2021	s__midas_s_2021	ambiguous	others	Spring_cohort	Moderate	0.00757736	0.00160461	0.0013184	0.2537	0.0862	2.3781	0.3397	20	3	0.4456
Aalborg E	k__Bacteria	p__Planctomycetota	c__Planctomycetes	o__Planctomycetales	f__midas_f_1792	g__midas_g_4975	s__midas_s_4975	s__midas_s_4975	ambiguous	others	Non-significant	NS	0.00480267	0.0674598	0.0002573	0.1121	0.0786	3.8351	0.7012	32	6	0.2392
Aalborg E	k__Bacteria	p__Planctomycetota	c__Planctomycetes	o__Planctomycetales	f__Rubinisphaeraceae	g__midas_g_1221	s__midas_s_1302	s__midas_s_1302	growing	others	Spring_cohort	Moderate	0.0289127	0.000174414	0.0008732	0.1683	0.0402	1.9447	0.2391	16	2	0.3821
Aalborg E	k__Bacteria	p__Planctomycetota	c__Planctomycetes	o__Planctomycetales	f__Rubinisphaeraceae	g__midas_g_1221	s__midas_s_1417	s__midas_s_1417	growing	others	Non-significant	NS	0.0121642	0.497905	-0.0001066	0.0387	0.0608	4.1314	1.5716	34	13	0.1207
Aalborg E	k__Bacteria	p__Planctomycetota	c__Planctomycetes	o__Planctomycetales	f__Rubinisphaeraceae	g__midas_g_1221	s__midas_s_2777	s__midas_s_2777	growing	others	Spring_cohort	Very strong	0.00796733	7.49769e-07	0.0023822	0.5324	0.0436	2.1801	0.0818	18	1	0.7671
Aalborg E	k__Bacteria	p__Planctomycetota	c__Planctomycetes	o__Planctomycetales	f__Rubinisphaeraceae	g__midas_g_2477	s__midas_s_2477	s__midas_s_2477	ambiguous	others	Autumn_cohort	Weak	0.00932488	0.000310908	-0.0007405	0.1331	0.0348	4.845	0.2616	40	2	0.2205
Aalborg E	k__Bacteria	p__Planctomycetota	c__Planctomycetes	o__Planctomycetales	f__Rubinisphaeraceae	g__SH-PL14	s__midas_s_1445	s__midas_s_1445	growing	others	Non-significant	NS	0.00495868	0.238823	0.0003085	0.0623	0.0651	1.3134	1.044	11	9	0.1555
Aalborg E	k__Bacteria	p__Planctomycetota	c__Planctomycetes	o__Planctomycetales	f__Rubinisphaeraceae	g__SH-PL14	s__midas_s_1751	s__midas_s_1751	growing	others	Summer_cohort	Weak	0	0.00859733	-0.0002986	0.1239	0.0562	3.8528	0.4535	32	4	0.2098
Aalborg E	k__Bacteria	p__Planctomycetota	c__Planctomycetes	o__Planctomycetales	f__Rubinisphaeraceae	g__SH-PL14	s__midas_s_3612	s__midas_s_3612	ambiguous	others	Spring_cohort	Moderate	0	5.01879e-06	0.0002915	0.2129	0.0275	2.7305	0.1294	23	1	0.41
Aalborg E	k__Bacteria	p__Planctomycetota	c__Planctomycetes	o__Planctomycetales	f__Schlesneriaceae	g__Planctopirus	s__midas_s_1709	s__midas_s_1709	growing	others	Autumn_cohort	Moderate	0.0085918	7.05506e-05	0.0001438	0.3175	0.0659	5.1713	0.2075	43	2	0.5477
Aalborg E	k__Bacteria	p__Proteobacteria						p__Proteobacteria__ASV5581	ambiguous	others	Spring_cohort	Weak	0.00576452	0.00120047	6.88e-05	0.2114	0.0686	1.9719	0.3246	16	3	0.3176
Aalborg E	k__Bacteria	p__Proteobacteria	c__Alphaproteobacteria					c__Alphaproteobacteria__ASV43624	ambiguous	others	Summer_cohort	Weak	0	0.00672566	-0.0006962	0.1281	0.0555	4.3214	0.4332	36	4	0.2418
Aalborg E	k__Bacteria	p__Proteobacteria	c__Alphaproteobacteria					c__Alphaproteobacteria__ASV50341	ambiguous	others	Non-significant	NS	0	0.387541	5.68e-05	0.0128	0.0169	2.4694	1.3259	20	11	0.1584
Aalborg E	k__Bacteria	p__Proteobacteria	c__Alphaproteobacteria					c__Alphaproteobacteria__newASV438	ambiguous	others	Non-significant	NS	0	0.454167	-9.86e-05	0.0121	0.0178	5.8234	1.4694	48	12	0.2009
Aalborg E	k__Bacteria	p__Proteobacteria	c__Alphaproteobacteria	o__Acetobacterales	f__Acetobacteraceae	g__midas_g_5991	s__midas_s_5991	s__midas_s_5991	ambiguous	others	Summer_cohort	Weak	0.00511928	0.00580672	-0.0004486	0.1565	0.066	3.3365	0.4219	28	3	0.2429
Aalborg E	k__Bacteria	p__Proteobacteria	c__Alphaproteobacteria	o__Acetobacterales	f__Acetobacteraceae	g__midas_g_6090		g__midas_g_6090__ASV3690	ambiguous	others	Spring_cohort	Weak	0.00704349	0.00371301	0.0010591	0.2132	0.0833	1.498	0.3906	12	3	0.3132
Aalborg E	k__Bacteria	p__Proteobacteria	c__Alphaproteobacteria	o__Acetobacterales	f__Acetobacteraceae	g__Rhodovastum	s__midas_s_7390	s__midas_s_7390	ambiguous	others	Spring_cohort	Weak	0.00932488	0.000123508	0.0016489	0.2372	0.0537	2.0703	0.2265	17	2	0.3083
Aalborg E	k__Bacteria	p__Proteobacteria	c__Alphaproteobacteria	o__Acetobacterales	f__Acetobacteraceae	g__Roseomonas		g__Roseomonas__ASV24235	ambiguous	others	Non-significant	NS	0	0.107454	0.0001469	0.0218	0.0173	2.1536	0.7952	18	7	0.1705
Aalborg E	k__Bacteria	p__Proteobacteria	c__Alphaproteobacteria	o__Azospirillales	f__midas_f_406	g__midas_g_2759	s__midas_s_2759	s__midas_s_2759	ambiguous	others	Autumn_cohort	Weak	0.0488554	0.000459487	-0.0005836	0.1415	0.0394	5.5743	0.2788	46	2	0.1704
Aalborg E	k__Bacteria	p__Proteobacteria	c__Alphaproteobacteria	o__Azospirillales	f__midas_f_406	g__Stella		g__Stella__ASV1119	ambiguous	others	Non-significant	NS	0.0403209	0.518215	-0.0006943	0.0322	0.0522	4.7171	1.6231	39	13	0.1982
Aalborg E	k__Bacteria	p__Proteobacteria	c__Alphaproteobacteria	o__Azospirillales	f__midas_f_406	g__Stella		g__Stella__ASV1793	ambiguous	others	Non-significant	NS	0.0144443	0.485034	-0.0004438	0.0363	0.0559	1.1849	1.5396	10	13	0.1703
Aalborg E	k__Bacteria	p__Proteobacteria	c__Alphaproteobacteria	o__Azospirillales	f__midas_f_406	g__Stella	s__midas_s_406	s__midas_s_406	growing	others	Autumn_cohort	Very strong	0.156595	0.000304245	-0.0009923	0.3406	0.0888	4.7074	0.2607	39	2	0.754
Aalborg E	k__Bacteria	p__Proteobacteria	c__Alphaproteobacteria	o__Azospirillales	f__midas_f_406	g__Stella	s__Stella_humosa	s__Stella_humosa	ambiguous	others	Spring_cohort	Moderate	0.00388901	0.000241064	0.0010296	0.2667	0.067	2.5013	0.2513	21	2	0.4799
Aalborg E	k__Bacteria	p__Proteobacteria	c__Alphaproteobacteria	o__Caulobacterales	f__Caulobacteraceae	g__Brevundimonas		g__Brevundimonas__ASV2423	ambiguous	others	Summer_cohort	Weak	0.0113117	0.00784546	-0.0008514	0.1003	0.0448	4.1149	0.4463	34	4	0.1777
Aalborg E	k__Bacteria	p__Proteobacteria	c__Alphaproteobacteria	o__Caulobacterales	f__Caulobacteraceae	g__Brevundimonas	s__midas_s_17888	s__midas_s_17888	ambiguous	others	Non-significant	NS	0	0.483309	-5.79e-05	0.0248	0.0381	3.8181	1.5344	32	13	0.1715
Aalborg E	k__Bacteria	p__Proteobacteria	c__Alphaproteobacteria	o__Caulobacterales	f__Caulobacteraceae	g__Brevundimonas	s__midas_s_2693	s__midas_s_2693	disappearing	others	Spring_cohort	Strong	0.0405001	1.8105e-06	0.0016167	0.3748	0.0391	2.2193	0.1045	18	1	0.6435
Aalborg E	k__Bacteria	p__Proteobacteria	c__Alphaproteobacteria	o__Caulobacterales	f__Caulobacteraceae	g__midas_g_1057	s__midas_s_1310	s__midas_s_1310	ambiguous	others	Autumn_cohort	Moderate	0.0272548	0.00245103	-0.0006557	0.171	0.0622	4.6399	0.3639	38	3	0.3916
Aalborg E	k__Bacteria	p__Proteobacteria	c__Alphaproteobacteria	o__Caulobacterales	f__Caulobacteraceae	g__midas_g_1057	s__midas_s_1883	s__midas_s_1883	growing	others	Non-significant	NS	0.0254815	0.0759339	-0.0004288	0.056	0.0405	4.6538	0.7231	39	6	0.1498
Aalborg E	k__Bacteria	p__Proteobacteria	c__Alphaproteobacteria	o__Caulobacterales	f__Caulobacteraceae	g__midas_g_1057	s__midas_s_9224	s__midas_s_9224	ambiguous	others	Non-significant	NS	0	0.231728	-0.0001708	0.0489	0.0504	4.1393	1.0316	34	9	0.1568
Aalborg E	k__Bacteria	p__Proteobacteria	c__Alphaproteobacteria	o__Caulobacterales	f__Caulobacteraceae	g__midas_g_5104	s__midas_s_5104	s__midas_s_5104	ambiguous	others	Non-significant	NS	0.0454659	0.0152262	-0.0006014	0.1108	0.056	5.7561	0.5054	48	4	0.2268
Aalborg E	k__Bacteria	p__Proteobacteria	c__Alphaproteobacteria	o__Caulobacterales	f__Caulobacteraceae	g__Phenylobacterium		g__Phenylobacterium__ASV2065	ambiguous	others	Non-significant	NS	0.0138507	0.636753	-0.0003208	0.025	0.0499	2.7648	1.9939	23	17	0.1543
Aalborg E	k__Bacteria	p__Proteobacteria	c__Alphaproteobacteria	o__Caulobacterales	f__Caulobacteraceae	g__Phenylobacterium	s__midas_s_1057	s__midas_s_1057	growing	others	Summer_cohort	Weak	0.0283832	0.00571308	0.0005968	0.1451	0.061	2.9939	0.4206	25	3	0.3164
Aalborg E	k__Bacteria	p__Proteobacteria	c__Alphaproteobacteria	o__Caulobacterales	f__Caulobacteraceae	g__Phenylobacterium	s__Phenylobacterium_panacis	s__Phenylobacterium_panacis	ambiguous	others	Spring_cohort	Weak	0.016073	0.000595695	0.0004216	0.1776	0.0516	2.6321	0.2906	22	2	0.2877
Aalborg E	k__Bacteria	p__Proteobacteria	c__Alphaproteobacteria	o__Defluviicoccales	f__Defluviicoccaceae	g__Defluviicoccus	s__midas_s_2464	s__midas_s_2464	growing	GAO	Autumn_cohort	Weak	0.0167347	0.000766183	-0.0011735	0.179	0.0542	4.8319	0.3025	40	3	0.3167
Aalborg E	k__Bacteria	p__Proteobacteria	c__Alphaproteobacteria	o__Defluviicoccales	f__Defluviicoccaceae	g__Defluviicoccus	s__midas_s_2639	s__midas_s_2639	growing	GAO	Non-significant	NS	0.00371844	0.0244453	-0.0001387	0.0659	0.0366	5.4609	0.5557	45	5	0.1233
Aalborg E	k__Bacteria	p__Proteobacteria	c__Alphaproteobacteria	o__Micavibrionales				o__Micavibrionales__ASV12716	ambiguous	others	Autumn_cohort	Moderate	0.00127005	0.00107579	-0.0016253	0.209	0.0667	5.8154	0.3191	48	3	0.3682
Aalborg E	k__Bacteria	p__Proteobacteria	c__Alphaproteobacteria	o__Micavibrionales	f__Micavibrionaceae	g__midas_g_2943	s__midas_s_2943	s__midas_s_2943	growing	others	Autumn_cohort	Moderate	0	4.29442e-06	-0.0006899	0.2882	0.0362	5.3172	0.1256	44	1	0.4375
Aalborg E	k__Bacteria	p__Proteobacteria	c__Alphaproteobacteria	o__Micavibrionales	f__midas_f_2019	g__midas_g_2019	s__midas_s_9178	s__midas_s_9178	ambiguous	others	Spring_cohort	Weak	0.0019445	0.000113265	0.0010616	0.2852	0.0637	2.2793	0.2235	19	2	0.3487
Aalborg E	k__Bacteria	p__Proteobacteria	c__Alphaproteobacteria	o__Micavibrionales	f__midas_f_2019	g__midas_g_2087	s__midas_s_2087	s__midas_s_2087	ambiguous	others	Summer_cohort	Moderate	0.010644	0.000576983	-0.0006823	0.37	0.1069	3.8849	0.289	32	2	0.5118
Aalborg E	k__Bacteria	p__Proteobacteria	c__Alphaproteobacteria	o__Micavibrionales	f__midas_f_25039	g__midas_g_25039	s__midas_s_50199	s__midas_s_50199	ambiguous	others	Summer_cohort	Moderate	0	0.00109338	-6.15e-05	0.1986	0.0636	3.6428	0.32	30	3	0.3597
Aalborg E	k__Bacteria	p__Proteobacteria	c__Alphaproteobacteria	o__Micavibrionales	f__midas_f_2943	g__midas_g_4210	s__midas_s_4210	s__midas_s_4210	growing	others	Winter_cohort	Moderate	0.0121002	2.09925e-06	-0.0002304	0.4159	0.0445	0.3373	0.107	3	1	0.5185
Aalborg E	k__Bacteria	p__Proteobacteria	c__Alphaproteobacteria	o__Micropepsales	f__Micropepsaceae	g__midas_g_4351	s__midas_s_8239	s__midas_s_8239	ambiguous	others	Non-significant	NS	0.0178812	0.0120603	0.000266	0.119	0.0575	2.8138	0.4832	23	4	0.3079
Aalborg E	k__Bacteria	p__Proteobacteria	c__Alphaproteobacteria	o__midas_o_406	f__midas_f_17867	g__midas_g_53182	s__midas_s_53182	s__midas_s_53182	ambiguous	others	Summer_cohort	Weak	0	0.00100665	-0.0001077	0.1213	0.0383	3.8531	0.3156	32	3	0.1842
Aalborg E	k__Bacteria	p__Proteobacteria	c__Alphaproteobacteria	o__Paracaedibacterales				o__Paracaedibacterales__ASV31108	ambiguous	others	Non-significant	NS	0	0.104197	-0.0001203	0.0155	0.0122	4.2552	0.7885	35	7	0.176
Aalborg E	k__Bacteria	p__Proteobacteria	c__Alphaproteobacteria	o__Paracaedibacterales	f__Paracaedibacteraceae	g__Ca_Paracaedibacter	s__midas_s_4455	s__midas_s_4455	ambiguous	others	Summer_cohort	Moderate	0.0214668	0.00755645	-0.0005207	0.2032	0.0901	3.5905	0.4432	30	4	0.4254
Aalborg E	k__Bacteria	p__Proteobacteria	c__Alphaproteobacteria	o__Puniceispirillales	f__midas_f_38514	g__midas_g_61071	s__midas_s_61071	s__midas_s_61071	ambiguous	others	Autumn_cohort	Weak	0.00405855	0.000530955	-7.6e-06	0.1569	0.0447	4.648	0.2851	38	2	0.2022
Aalborg E	k__Bacteria	p__Proteobacteria	c__Alphaproteobacteria	o__Rhizobiales	f__A0839	g__midas_g_1586	s__midas_s_1586	s__midas_s_1586	growing	others	Autumn_cohort	Moderate	0.0266776	1.26706e-05	-0.0012701	0.3912	0.0609	5.3845	0.1557	45	1	0.5287
Aalborg E	k__Bacteria	p__Proteobacteria	c__Alphaproteobacteria	o__Rhizobiales	f__A0839	g__midas_g_694	s__midas_s_694	s__midas_s_694	growing	others	Autumn_cohort	Moderate	0.0516992	0.000135406	-0.0010743	0.226	0.0521	5.3767	0.2305	44	2	0.467
Aalborg E	k__Bacteria	p__Proteobacteria	c__Alphaproteobacteria	o__Rhizobiales	f__A0839	g__midas_g_694	s__midas_s_82393	s__midas_s_82393	ambiguous	others	Autumn_cohort	Moderate	0	0.000153528	-0.000466	0.1665	0.0391	4.7889	0.2346	40	2	0.5059
Aalborg E	k__Bacteria	p__Proteobacteria	c__Alphaproteobacteria	o__Rhizobiales	f__Beijerinckiaceae	g__alphaI_cluster	s__midas_s_677	s__midas_s_677	growing	others	Autumn_cohort	Moderate	0.00160315	7.67349e-06	-0.0012298	0.2872	0.0404	5.5278	0.1408	46	1	0.5278
Aalborg E	k__Bacteria	p__Proteobacteria	c__Alphaproteobacteria	o__Rhizobiales	f__Beijerinckiaceae	g__Bosea		g__Bosea__ASV2055	ambiguous	others	Spring_cohort	Weak	0.00335739	0.000161632	0.0013924	0.1818	0.043	1.9689	0.2363	16	2	0.347
Aalborg E	k__Bacteria	p__Proteobacteria	c__Alphaproteobacteria	o__Rhizobiales	f__Beijerinckiaceae	g__Bosea		g__Bosea__ASV3004	ambiguous	others	Non-significant	NS	0.00795925	0.652668	-0.0001103	0.0194	0.04	3.2925	2.0588	27	17	0.123
Aalborg E	k__Bacteria	p__Proteobacteria	c__Alphaproteobacteria	o__Rhizobiales	f__Beijerinckiaceae	g__Bosea		g__Bosea__ASV4971	ambiguous	others	Non-significant	NS	0.00204809	0.0137748	-0.0003418	0.1037	0.0514	2.9437	0.4958	24	4	0.2176
Aalborg E	k__Bacteria	p__Proteobacteria	c__Alphaproteobacteria	o__Rhizobiales	f__Beijerinckiaceae	g__Bosea		g__Bosea__ASV7472	ambiguous	others	Non-significant	NS	0.00152791	0.0280209	0.0001754	0.0538	0.0307	0.8927	0.5715	7	5	0.1622
Aalborg E	k__Bacteria	p__Proteobacteria	c__Alphaproteobacteria	o__Rhizobiales	f__Beijerinckiaceae	g__Bosea	s__midas_s_5625	s__midas_s_5625	disappearing	others	Non-significant	NS	0.0182862	0.0525562	0.0001288	0.0606	0.0399	0.2627	0.659	2	5	0.134
Aalborg E	k__Bacteria	p__Proteobacteria	c__Alphaproteobacteria	o__Rhizobiales	f__Beijerinckiaceae	g__Methylorosula	s__midas_s_163	s__midas_s_163	growing	others	Spring_cohort	Moderate	0.231726	0.000395719	0.0003195	0.1877	0.0511	2.1922	0.2721	18	2	0.3777
Aalborg E	k__Bacteria	p__Proteobacteria	c__Alphaproteobacteria	o__Rhizobiales	f__Beijerinckiaceae	g__midas_g_534		g__midas_g_534__ASV169	ambiguous	others	Non-significant	NS	0.0320522	0.572129	-0.0003306	0.027	0.0478	0.0391	1.7731	0	15	0.1028
Aalborg E	k__Bacteria	p__Proteobacteria	c__Alphaproteobacteria	o__Rhizobiales	f__Beijerinckiaceae	g__midas_g_534		g__midas_g_534__ASV388	growing	others	Non-significant	NS	0.0613023	0.0166477	-0.0008126	0.1076	0.0553	5.3121	0.5144	44	4	0.2507
Aalborg E	k__Bacteria	p__Proteobacteria	c__Alphaproteobacteria	o__Rhizobiales	f__Devosiaceae			f__Devosiaceae__ASV1518	ambiguous	others	Autumn_cohort	Moderate	0.00917112	0.000393954	-0.0008729	0.2505	0.0681	5.7232	0.2717	47	2	0.444
Aalborg E	k__Bacteria	p__Proteobacteria	c__Alphaproteobacteria	o__Rhizobiales	f__Devosiaceae	g__Devosia		g__Devosia__ASV3001	growing	others	Winter_cohort	Moderate	0.00922424	3.59185e-05	0.0012837	0.2533	0.0472	1.1401	0.1862	9	2	0.3802
Aalborg E	k__Bacteria	p__Proteobacteria	c__Alphaproteobacteria	o__Rhizobiales	f__Devosiaceae	g__Devosia		g__Devosia__ASV970	ambiguous	others	Non-significant	NS	0.0131956	0.0123965	0.0003791	0.0778	0.0378	1.9618	0.4857	16	4	0.1796
Aalborg E	k__Bacteria	p__Proteobacteria	c__Alphaproteobacteria	o__Rhizobiales	f__Devosiaceae	g__Devosia	s__Devosia_riboflavina	s__Devosia_riboflavina	ambiguous	others	Non-significant	NS	0.007223	0.0129239	0.0002978	0.1175	0.0575	0.7357	0.4896	6	4	0.2243
Aalborg E	k__Bacteria	p__Proteobacteria	c__Alphaproteobacteria	o__Rhizobiales	f__Devosiaceae	g__Devosia	s__midas_s_1453	s__midas_s_1453	growing	others	Non-significant	NS	0.0225354	0.0282813	-0.0002207	0.1257	0.072	2.0626	0.5726	17	5	0.3554
Aalborg E	k__Bacteria	p__Proteobacteria	c__Alphaproteobacteria	o__Rhizobiales	f__Devosiaceae	g__Devosia	s__midas_s_1547	s__midas_s_1547	growing	others	Autumn_cohort	Weak	0.0393533	0.00355468	-0.0005421	0.1141	0.0442	5.8858	0.3878	49	3	0.3058
Aalborg E	k__Bacteria	p__Proteobacteria	c__Alphaproteobacteria	o__Rhizobiales	f__Devosiaceae	g__Devosia	s__midas_s_1669	s__midas_s_1669	growing	others	Spring_cohort	Moderate	0.0436461	0.000138147	0.0003074	0.2137	0.0494	1.6059	0.2311	13	2	0.4712
Aalborg E	k__Bacteria	p__Proteobacteria	c__Alphaproteobacteria	o__Rhizobiales	f__Devosiaceae	g__Devosia	s__midas_s_1956	s__midas_s_1956	growing	others	Spring_cohort	Moderate	0.0114038	3.63489e-05	0.0013863	0.2307	0.0431	2.1426	0.1867	18	2	0.3791
Aalborg E	k__Bacteria	p__Proteobacteria	c__Alphaproteobacteria	o__Rhizobiales	f__Devosiaceae	g__Devosia	s__midas_s_2018	s__midas_s_2018	ambiguous	others	Non-significant	NS	0.0218695	0.357347	-0.0006707	0.0584	0.0739	3.6531	1.2653	30	10	0.2523
Aalborg E	k__Bacteria	p__Proteobacteria	c__Alphaproteobacteria	o__Rhizobiales	f__Devosiaceae	g__Devosia	s__midas_s_2140	s__midas_s_2140	growing	others	Non-significant	NS	0.0261684	0.0105015	0.0001073	0.1291	0.0608	1.6324	0.4711	14	4	0.258
Aalborg E	k__Bacteria	p__Proteobacteria	c__Alphaproteobacteria	o__Rhizobiales	f__Devosiaceae	g__Devosia	s__midas_s_2723	s__midas_s_2723	ambiguous	others	Non-significant	NS	0.0511673	0.024323	-0.0001486	0.0849	0.0471	3.2393	0.5551	27	5	0.2409
Aalborg E	k__Bacteria	p__Proteobacteria	c__Alphaproteobacteria	o__Rhizobiales	f__Devosiaceae	g__Devosia	s__midas_s_877	s__midas_s_877	growing	others	Non-significant	NS	0.0683941	0.174523	-0.0001126	0.0421	0.0391	2.2334	0.9271	18	8	0.1706
Aalborg E	k__Bacteria	p__Proteobacteria	c__Alphaproteobacteria	o__Rhizobiales	f__Devosiaceae	g__Devosia	s__midas_s_908	s__midas_s_908	ambiguous	others	Non-significant	NS	0.0266328	0.0277918	-0.0004248	0.0941	0.0537	0.9372	0.5705	8	5	0.2377
Aalborg E	k__Bacteria	p__Proteobacteria	c__Alphaproteobacteria	o__Rhizobiales	f__Devosiaceae	g__Devosia	s__midas_s_984	s__midas_s_984	growing	others	Non-significant	NS	0.0443093	0.0138293	-0.000681	0.1059	0.0526	4.6577	0.4963	39	4	0.2936
Aalborg E	k__Bacteria	p__Proteobacteria	c__Alphaproteobacteria	o__Rhizobiales	f__Devosiaceae	g__midas_g_877		g__midas_g_877__ASV1114	growing	others	Non-significant	NS	0.0324379	0.321947	-0.0005877	0.0513	0.0615	3.7241	1.1988	31	10	0.2169
Aalborg E	k__Bacteria	p__Proteobacteria	c__Alphaproteobacteria	o__Rhizobiales	f__Devosiaceae	g__midas_g_877		g__midas_g_877__ASV364	growing	others	Non-significant	NS	0.0788908	0.285916	-0.0002222	0.0372	0.0421	3.8408	1.1314	32	9	0.1863
Aalborg E	k__Bacteria	p__Proteobacteria	c__Alphaproteobacteria	o__Rhizobiales	f__Hyphomicrobiaceae			f__Hyphomicrobiaceae__ASV1876	growing	others	Autumn_cohort	Moderate	0.0110904	2.76453e-05	-0.0010516	0.2564	0.0457	5.7828	0.1782	48	1	0.4322
Aalborg E	k__Bacteria	p__Proteobacteria	c__Alphaproteobacteria	o__Rhizobiales	f__Hyphomicrobiaceae	g__Hyphomicrobium		g__Hyphomicrobium__ASV174	growing	others	Autumn_cohort	Moderate	0.00593102	1.22203e-05	-0.0016649	0.3399	0.0526	5.4995	0.1547	46	1	0.5145
Aalborg E	k__Bacteria	p__Proteobacteria	c__Alphaproteobacteria	o__Rhizobiales	f__Hyphomicrobiaceae	g__Hyphomicrobium		g__Hyphomicrobium__ASV210	growing	others	Spring_cohort	Weak	0.0681137	0.00104244	0.0003696	0.1254	0.0398	2.7415	0.3174	23	3	0.3325
Aalborg E	k__Bacteria	p__Proteobacteria	c__Alphaproteobacteria	o__Rhizobiales	f__Hyphomicrobiaceae	g__Hyphomicrobium		g__Hyphomicrobium__ASV299	growing	others	Non-significant	NS	0.071706	0.151662	-4.77e-05	0.0493	0.0436	2.0515	0.8832	17	7	0.1991
Aalborg E	k__Bacteria	p__Proteobacteria	c__Alphaproteobacteria	o__Rhizobiales	f__Hyphomicrobiaceae	g__Hyphomicrobium		g__Hyphomicrobium__ASV956	growing	others	Autumn_cohort	Moderate	0.0239108	2.10385e-05	-0.0011144	0.2839	0.0482	5.317	0.1697	44	1	0.5258
Aalborg E	k__Bacteria	p__Proteobacteria	c__Alphaproteobacteria	o__Rhizobiales	f__Hyphomicrobiaceae	g__Hyphomicrobium	s__Hyphomicrobium_denitrificans	s__Hyphomicrobium_denitrificans	ambiguous	others	Non-significant	NS	0.00768148	0.0233051	0.0003397	0.1141	0.0627	5.364	0.5497	44	5	0.2589
Aalborg E	k__Bacteria	p__Proteobacteria	c__Alphaproteobacteria	o__Rhizobiales	f__Hyphomicrobiaceae	g__Hyphomicrobium	s__midas_s_1201	s__midas_s_1201	growing	others	Autumn_cohort	Moderate	0.00390152	0.00012718	-0.0011638	0.2458	0.0559	5.5087	0.2274	46	2	0.4694
Aalborg E	k__Bacteria	p__Proteobacteria	c__Alphaproteobacteria	o__Rhizobiales	f__Hyphomicrobiaceae	g__Hyphomicrobium	s__midas_s_121	s__midas_s_121	growing	others	Non-significant	NS	0.108965	0.0122183	0.000203	0.0967	0.0468	2.1719	0.4843	18	4	0.3413
Aalborg E	k__Bacteria	p__Proteobacteria	c__Alphaproteobacteria	o__Rhizobiales	f__Hyphomicrobiaceae	g__Hyphomicrobium	s__midas_s_1257	s__midas_s_1257	growing	others	Spring_cohort	Weak	0.0194486	0.000548196	0.0006861	0.0915	0.0262	2.3939	0.2868	20	2	0.2039
Aalborg E	k__Bacteria	p__Proteobacteria	c__Alphaproteobacteria	o__Rhizobiales	f__Hyphomicrobiaceae	g__Hyphomicrobium	s__midas_s_2612	s__midas_s_2612	growing	others	Autumn_cohort	Weak	0.030281	0.00486808	-0.0005803	0.0957	0.0392	5.2684	0.4091	44	3	0.2488
Aalborg E	k__Bacteria	p__Proteobacteria	c__Alphaproteobacteria	o__Rhizobiales	f__Hyphomicrobiaceae	g__Hyphomicrobium	s__midas_s_598	s__midas_s_598	growing	others	Spring_cohort	Moderate	0.0202011	0.000209423	0.0005477	0.1816	0.0447	2.6108	0.2459	22	2	0.3811
Aalborg E	k__Bacteria	p__Proteobacteria	c__Alphaproteobacteria	o__Rhizobiales	f__Hyphomicrobiaceae	g__Hyphomicrobium	s__midas_s_650	s__midas_s_650	growing	others	Autumn_cohort	Weak	0.0162404	0.00768901	-7.59e-05	0.1095	0.0487	6.097	0.4448	50	4	0.2545
Aalborg E	k__Bacteria	p__Proteobacteria	c__Alphaproteobacteria	o__Rhizobiales	f__Hyphomicrobiaceae	g__Hyphomicrobium	s__midas_s_939	s__midas_s_939	growing	others	Summer_cohort	Weak	0.0340569	0.00134936	-0.0006779	0.1351	0.0447	4.2222	0.3307	35	3	0.3219
Aalborg E	k__Bacteria	p__Proteobacteria	c__Alphaproteobacteria	o__Rhizobiales	f__Hyphomicrobiaceae	g__midas_g_261	s__midas_s_31065	s__midas_s_31065	ambiguous	others	Non-significant	NS	0.0125797	0.0152785	6.57e-05	0.0798	0.0404	4.1071	0.5059	34	4	0.1103
Aalborg E	k__Bacteria	p__Proteobacteria	c__Alphaproteobacteria	o__Rhizobiales	f__Hyphomicrobiaceae	g__midas_g_648	s__midas_s_648	s__midas_s_648	growing	others	Autumn_cohort	Moderate	0.0249099	4.99071e-05	-0.0010163	0.2492	0.049	5.1604	0.1965	43	2	0.4927
Aalborg E	k__Bacteria	p__Proteobacteria	c__Alphaproteobacteria	o__Rhizobiales	f__Hyphomicrobiaceae	g__Pedomicrobium	s__midas_s_1270	s__midas_s_1270	growing	others	Summer_cohort	Weak	0.0503443	0.00893854	-5.86e-05	0.1026	0.0469	3.9985	0.4569	33	4	0.2641
Aalborg E	k__Bacteria	p__Proteobacteria	c__Alphaproteobacteria	o__Rhizobiales	f__Hyphomicrobiaceae	g__Pedomicrobium	s__midas_s_1303	s__midas_s_1303	growing	others	Autumn_cohort	Moderate	0.0778172	4.91357e-05	-0.0009555	0.2112	0.0414	5.2815	0.196	44	2	0.5001
Aalborg E	k__Bacteria	p__Proteobacteria	c__Alphaproteobacteria	o__Rhizobiales	f__Hyphomicrobiaceae	g__Pedomicrobium	s__midas_s_2321	s__midas_s_2321	growing	others	Autumn_cohort	Moderate	0.0140337	6.35365e-05	-0.0013891	0.2735	0.0558	5.2508	0.2041	43	2	0.4579
Aalborg E	k__Bacteria	p__Proteobacteria	c__Alphaproteobacteria	o__Rhizobiales	f__Kaistiaceae	g__Kaistia		g__Kaistia__ASV2988	ambiguous	others	Spring_cohort	Moderate	0.00546657	5.74114e-06	0.0014692	0.2986	0.0398	2.3305	0.1334	19	1	0.4666
Aalborg E	k__Bacteria	p__Proteobacteria	c__Alphaproteobacteria	o__Rhizobiales	f__Methylopilaceae			f__Methylopilaceae__ASV49583	ambiguous	others	Non-significant	NS	0	0.366612	-7.49e-05	0.017	0.0218	3.5159	1.2852	29	11	0.176
Aalborg E	k__Bacteria	p__Proteobacteria	c__Alphaproteobacteria	o__Rhizobiales	f__Pleomorphomonadaceae	g__Pleomorphomonas	s__Pleomorphomonas_oryzae	s__Pleomorphomonas_oryzae	ambiguous	others	Non-significant	NS	0	0.484639	0.0006345	0.0379	0.0583	3.2192	1.538	27	13	0.2312
Aalborg E	k__Bacteria	p__Proteobacteria	c__Alphaproteobacteria	o__Rhizobiales	f__Pleomorphomonadaceae	g__Prosthecomicrobium	s__midas_s_4353	s__midas_s_4353	ambiguous	others	Non-significant	NS	0.0166601	0.0812393	-0.0005003	0.0798	0.0587	0.5156	0.7359	4	6	0.2172
Aalborg E	k__Bacteria	p__Proteobacteria	c__Alphaproteobacteria	o__Rhizobiales	f__Pleomorphomonadaceae	g__Prosthecomicrobium	s__Prosthecomicrobium_hirschii	s__Prosthecomicrobium_hirschii	ambiguous	others	Non-significant	NS	0.0277838	0.0967991	-0.0002865	0.0574	0.0443	3.7528	0.7721	31	6	0.1227
Aalborg E	k__Bacteria	p__Proteobacteria	c__Alphaproteobacteria	o__Rhizobiales	f__Rhizobiaceae			f__Rhizobiaceae__ASV10375	ambiguous	others	Non-significant	NS	0	0.038048	-0.0002334	0.0353	0.0216	4.2016	0.6113	35	5	0.2011
Aalborg E	k__Bacteria	p__Proteobacteria	c__Alphaproteobacteria	o__Rhizobiales	f__Rhizobiaceae			f__Rhizobiaceae__ASV1122	ambiguous	others	Autumn_cohort	Weak	0.0209325	0.000640871	-0.0003892	0.1285	0.0378	4.787	0.294	40	2	0.2766
Aalborg E	k__Bacteria	p__Proteobacteria	c__Alphaproteobacteria	o__Rhizobiales	f__Rhizobiaceae			f__Rhizobiaceae__ASV13074	ambiguous	others	Non-significant	NS	0	0.199049	-0.00011	0.0493	0.0479	2.6262	0.9722	22	8	0.2245
Aalborg E	k__Bacteria	p__Proteobacteria	c__Alphaproteobacteria	o__Rhizobiales	f__Rhizobiaceae			f__Rhizobiaceae__ASV221	growing	others	Non-significant	NS	0.038827	0.110082	-0.0005068	0.0622	0.0498	0.8202	0.8009	7	7	0.1838
Aalborg E	k__Bacteria	p__Proteobacteria	c__Alphaproteobacteria	o__Rhizobiales	f__Rhizobiaceae			f__Rhizobiaceae__ASV3624	ambiguous	others	Spring_cohort	Strong	0.00612295	2.8382e-06	0.0004933	0.4195	0.0483	2.0634	0.1151	17	1	0.6477
Aalborg E	k__Bacteria	p__Proteobacteria	c__Alphaproteobacteria	o__Rhizobiales	f__Rhizobiaceae			f__Rhizobiaceae__ASV532	ambiguous	others	Non-significant	NS	0.00256049	0.156256	0.0003117	0.0399	0.0356	0.359	0.892	3	7	0.2043
Aalborg E	k__Bacteria	p__Proteobacteria	c__Alphaproteobacteria	o__Rhizobiales	f__Rhizobiaceae			f__Rhizobiaceae__ASV571	growing	others	Winter_cohort	Weak	0.0084726	0.00764921	-0.0009257	0.1308	0.0581	1.046	0.4443	9	4	0.2543
Aalborg E	k__Bacteria	p__Proteobacteria	c__Alphaproteobacteria	o__Rhizobiales	f__Rhizobiaceae			f__Rhizobiaceae__ASV65	growing	others	Spring_cohort	Moderate	0.201475	1.22203e-05	0.0005946	0.2278	0.0352	1.6664	0.1547	14	1	0.4453
Aalborg E	k__Bacteria	p__Proteobacteria	c__Alphaproteobacteria	o__Rhizobiales	f__Rhizobiaceae			f__Rhizobiaceae__ASV788	growing	others	Winter_cohort	Weak	0.0356862	0.000515148	8.98e-05	0.1427	0.0405	1.0241	0.2839	8	2	0.3161
Aalborg E	k__Bacteria	p__Proteobacteria	c__Alphaproteobacteria	o__Rhizobiales	f__Rhizobiaceae	g__Allorhizobium-Neorhizobium-Pararhizobium-Rhizobium	s__midas_s_2363	s__midas_s_2363	ambiguous	others	Spring_cohort	Strong	0.0104744	2.60407e-06	0.0013131	0.3078	0.0345	1.8465	0.112	15	1	0.5633
Aalborg E	k__Bacteria	p__Proteobacteria	c__Alphaproteobacteria	o__Rhizobiales	f__Rhizobiaceae	g__Aminobacter		g__Aminobacter__ASV1021	ambiguous	others	Spring_cohort	Moderate	0.0196766	2.15413e-05	0.0001934	0.1888	0.0322	1.8766	0.1704	16	1	0.3985
Aalborg E	k__Bacteria	p__Proteobacteria	c__Alphaproteobacteria	o__Rhizobiales	f__Rhizobiaceae	g__Aminobacter	s__midas_s_48660	s__midas_s_48660	ambiguous	others	Non-significant	NS	0.00377017	0.265299	0.0003396	0.081	0.0885	3.4225	1.0919	28	9	0.2187
Aalborg E	k__Bacteria	p__Proteobacteria	c__Alphaproteobacteria	o__Rhizobiales	f__Rhizobiaceae	g__Mesorhizobium		g__Mesorhizobium__ASV112170	ambiguous	others	Spring_cohort	Weak	0.0191755	0.00048579	0.0001363	0.1774	0.0499	1.652	0.2813	14	2	0.3394
Aalborg E	k__Bacteria	p__Proteobacteria	c__Alphaproteobacteria	o__Rhizobiales	f__Rhizobiaceae	g__Mesorhizobium		g__Mesorhizobium__ASV228	growing	others	Spring_cohort	Moderate	0.0689827	0.00018788	0.0002852	0.2195	0.0531	1.9599	0.2418	16	2	0.5138
Aalborg E	k__Bacteria	p__Proteobacteria	c__Alphaproteobacteria	o__Rhizobiales	f__Rhizobiaceae	g__Mesorhizobium		g__Mesorhizobium__ASV2391	ambiguous	others	Autumn_cohort	Moderate	0.0196806	0.000121252	-0.0011273	0.3104	0.0701	5.725	0.2257	47	2	0.5191
Aalborg E	k__Bacteria	p__Proteobacteria	c__Alphaproteobacteria	o__Rhizobiales	f__Rhizobiaceae	g__Mesorhizobium		g__Mesorhizobium__ASV362	ambiguous	others	Spring_cohort	Moderate	0.0984031	0.000648939	0.0001259	0.1497	0.0441	2.0674	0.2946	17	2	0.4343
Aalborg E	k__Bacteria	p__Proteobacteria	c__Alphaproteobacteria	o__Rhizobiales	f__Rhizobiaceae	g__Mesorhizobium		g__Mesorhizobium__ASV528	growing	others	Spring_cohort	Strong	0.0496209	7.98261e-06	0.0005793	0.2327	0.033	1.5	0.1419	12	1	0.5564
Aalborg E	k__Bacteria	p__Proteobacteria	c__Alphaproteobacteria	o__Rhizobiales	f__Rhizobiaceae	g__Mesorhizobium		g__Mesorhizobium__ASV758	growing	others	Spring_cohort	Weak	0.0131956	0.00106799	0.0003204	0.1751	0.0558	1.6319	0.3186	14	3	0.3467
Aalborg E	k__Bacteria	p__Proteobacteria	c__Alphaproteobacteria	o__Rhizobiales	f__Rhizobiaceae	g__midas_g_153		g__midas_g_153__ASV213	growing	others	Spring_cohort	Strong	0.129688	1.15189e-05	0.0008768	0.3061	0.0467	1.4301	0.1525	12	1	0.5781
Aalborg E	k__Bacteria	p__Proteobacteria	c__Alphaproteobacteria	o__Rhizobiales	f__Rhizobiaceae	g__midas_g_153		g__midas_g_153__ASV36	ambiguous	others	Spring_cohort	Strong	0.083612	5.11669e-06	0.0009151	0.2769	0.036	1.5549	0.13	13	1	0.5956
Aalborg E	k__Bacteria	p__Proteobacteria	c__Alphaproteobacteria	o__Rhizobiales	f__Rhizobiaceae	g__Shinella		g__Shinella__ASV1202	ambiguous	others	Non-significant	NS	0.0231443	0.249336	-0.0002417	0.0441	0.0469	4.6342	1.0628	38	9	0.1405
Aalborg E	k__Bacteria	p__Proteobacteria	c__Alphaproteobacteria	o__Rhizobiales	f__Xanthobacteraceae			f__Xanthobacteraceae__ASV22	growing	others	Spring_cohort	Moderate	0.387626	0.000203356	0.0002915	0.1362	0.0333	1.8474	0.2448	15	2	0.4518
Aalborg E	k__Bacteria	p__Proteobacteria	c__Alphaproteobacteria	o__Rhizobiales	f__Xanthobacteraceae			f__Xanthobacteraceae__ASV440	ambiguous	others	Winter_cohort	Weak	0.0198363	0.00977984	-6.41e-05	0.0815	0.0379	0.3003	0.465	2	4	0.1961
Aalborg E	k__Bacteria	p__Proteobacteria	c__Alphaproteobacteria	o__Rhizobiales	f__Xanthobacteraceae			f__Xanthobacteraceae__ASV656	growing	others	Non-significant	NS	0.0176126	0.10289	0.000249	0.0415	0.0326	1.6718	0.7853	14	6	0.106
Aalborg E	k__Bacteria	p__Proteobacteria	c__Alphaproteobacteria	o__Rhizobiales	f__Xanthobacteraceae	g__Afipia		g__Afipia__ASV1249	growing	others	Spring_cohort	Strong	0.00447467	1.38316e-06	0.0008935	0.4352	0.043	2.4201	0.0989	20	1	0.7081
Aalborg E	k__Bacteria	p__Proteobacteria	c__Alphaproteobacteria	o__Rhizobiales	f__Xanthobacteraceae	g__Afipia		g__Afipia__ASV1514	ambiguous	others	Spring_cohort	Moderate	0.0246255	2.55882e-05	0.000611	0.2424	0.0426	1.6988	0.1758	14	1	0.4952
Aalborg E	k__Bacteria	p__Proteobacteria	c__Alphaproteobacteria	o__Rhizobiales	f__Xanthobacteraceae	g__Afipia	s__midas_s_1646	s__midas_s_1646	growing	others	Autumn_cohort	Moderate	0.011945	4.88391e-05	-0.0004601	0.2799	0.0548	6.0299	0.1958	50	2	0.5046
Aalborg E	k__Bacteria	p__Proteobacteria	c__Alphaproteobacteria	o__Rhizobiales	f__Xanthobacteraceae	g__Bradyrhizobium		g__Bradyrhizobium__ASV1515	growing	others	Non-significant	NS	0.0110139	0.0191031	-0.0003637	0.21	0.1111	4.3164	0.529	36	4	0.4103
Aalborg E	k__Bacteria	p__Proteobacteria	c__Alphaproteobacteria	o__Rhizobiales	f__Xanthobacteraceae	g__Bradyrhizobium		g__Bradyrhizobium__ASV831	growing	others	Non-significant	NS	0.00812197	0.687618	0.0001966	0.0273	0.0601	1.8921	2.2024	16	18	0.1728
Aalborg E	k__Bacteria	p__Proteobacteria	c__Alphaproteobacteria	o__Rhizobiales	f__Xanthobacteraceae	g__midas_g_1919	s__midas_s_1919	s__midas_s_1919	growing	others	Autumn_cohort	Strong	0.0701308	0.000242799	-0.00122	0.2329	0.0586	4.7072	0.2516	39	2	0.5693
Aalborg E	k__Bacteria	p__Proteobacteria	c__Alphaproteobacteria	o__Rhizobiales	f__Xanthobacteraceae	g__midas_g_1922	s__midas_s_1922	s__midas_s_1922	ambiguous	others	Autumn_cohort	Moderate	0.0162942	7.35155e-06	-0.0009233	0.2655	0.037	4.8745	0.1393	40	1	0.5066
Aalborg E	k__Bacteria	p__Proteobacteria	c__Alphaproteobacteria	o__Rhizobiales	f__Xanthobacteraceae	g__midas_g_251	s__midas_s_3866	s__midas_s_3866	growing	others	Autumn_cohort	Strong	0.0177807	1.45467e-05	-0.0018205	0.4809	0.0768	5.5016	0.1597	46	1	0.6459
Aalborg E	k__Bacteria	p__Proteobacteria	c__Alphaproteobacteria	o__Rhizobiales	f__Xanthobacteraceae	g__midas_g_251	s__midas_s_8544	s__midas_s_8544	ambiguous	others	Autumn_cohort	Strong	0.00729324	3.23718e-06	-0.0011842	0.4467	0.0527	5.385	0.1179	45	1	0.6863
Aalborg E	k__Bacteria	p__Proteobacteria	c__Alphaproteobacteria	o__Rhizobiales	f__Xanthobacteraceae	g__midas_g_2680		g__midas_g_2680__ASV3949	ambiguous	others	Non-significant	NS	0.0159212	0.0591952	-0.0005397	0.0926	0.0629	4.4197	0.6786	37	6	0.2494
Aalborg E	k__Bacteria	p__Proteobacteria	c__Alphaproteobacteria	o__Rhizobiales	f__Xanthobacteraceae	g__Pseudolabrys	s__midas_s_8991	s__midas_s_8991	ambiguous	others	Autumn_cohort	Strong	0.00146664	1.78228e-06	-0.0017688	0.3282	0.0341	5.2665	0.104	44	1	0.5863
Aalborg E	k__Bacteria	p__Proteobacteria	c__Alphaproteobacteria	o__Rhizobiales	f__Xanthobacteraceae	g__Rhodoplanes	s__midas_s_187	s__midas_s_187	growing	others	Spring_cohort	Moderate	0.102612	0.00535899	0.0001877	0.1195	0.0497	2.0398	0.4158	17	3	0.3648
Aalborg E	k__Bacteria	p__Proteobacteria	c__Alphaproteobacteria	o__Rhodobacterales	f__Rhodobacteraceae			f__Rhodobacteraceae__ASV140	growing	others	Winter_cohort	Moderate	0.0615989	6.35779e-05	-0.0004658	0.2127	0.0434	6.2623	0.2042	52	2	0.4253
Aalborg E	k__Bacteria	p__Proteobacteria	c__Alphaproteobacteria	o__Rhodobacterales	f__Rhodobacteraceae			f__Rhodobacteraceae__ASV1677	ambiguous	others	Spring_cohort	Moderate	0.0249329	1.72734e-05	0.0012506	0.3758	0.0619	1.3954	0.1646	12	1	0.5084
Aalborg E	k__Bacteria	p__Proteobacteria	c__Alphaproteobacteria	o__Rhodobacterales	f__Rhodobacteraceae			f__Rhodobacteraceae__ASV222	growing	others	Spring_cohort	Moderate	0.0646967	0.000284619	0.000292	0.2355	0.0607	2.4919	0.2578	21	2	0.471
Aalborg E	k__Bacteria	p__Proteobacteria	c__Alphaproteobacteria	o__Rhodobacterales	f__Rhodobacteraceae			f__Rhodobacteraceae__ASV242	growing	others	Winter_cohort	Moderate	0.0372657	3.74567e-06	0.0011269	0.2706	0.0331	1.2177	0.1225	10	1	0.5458
Aalborg E	k__Bacteria	p__Proteobacteria	c__Alphaproteobacteria	o__Rhodobacterales	f__Rhodobacteraceae			f__Rhodobacteraceae__ASV365	ambiguous	others	Spring_cohort	Strong	0.00321461	4.72975e-06	0.0023583	0.4949	0.0635	1.8826	0.1283	16	1	0.7333
Aalborg E	k__Bacteria	p__Proteobacteria	c__Alphaproteobacteria	o__Rhodobacterales	f__Rhodobacteraceae			f__Rhodobacteraceae__ASV593	ambiguous	others	Winter_cohort	Moderate	0.031746	0.000298161	0.0005038	0.2343	0.0609	1.2055	0.2597	10	2	0.467
Aalborg E	k__Bacteria	p__Proteobacteria	c__Alphaproteobacteria	o__Rhodobacterales	f__Rhodobacteraceae			f__Rhodobacteraceae__ASV995	ambiguous	others	Spring_cohort	Weak	0.00738171	0.00127075	0.0003728	0.1296	0.0424	2.05	0.3275	17	3	0.3137
Aalborg E	k__Bacteria	p__Proteobacteria	c__Alphaproteobacteria	o__Rhodobacterales	f__Rhodobacteraceae			f__Rhodobacteraceae__newASV31	ambiguous	others	Non-significant	NS	0.00609075	0.014108	-0.0003179	0.1189	0.0592	0.8806	0.4982	7	4	0.2036
Aalborg E	k__Bacteria	p__Proteobacteria	c__Alphaproteobacteria	o__Rhodobacterales	f__Rhodobacteraceae	g__Amaricoccus		g__Amaricoccus__ASV116312	ambiguous	others	Non-significant	NS	0	0.053326	0.0003712	0.0511	0.0338	2.1969	0.6616	18	5	0.1677
Aalborg E	k__Bacteria	p__Proteobacteria	c__Alphaproteobacteria	o__Rhodobacterales	f__Rhodobacteraceae	g__Amaricoccus		g__Amaricoccus__ASV1963	ambiguous	others	Non-significant	NS	0.00609896	0.107935	-0.0001758	0.0644	0.0513	4.1727	0.7963	35	7	0.1589
Aalborg E	k__Bacteria	p__Proteobacteria	c__Alphaproteobacteria	o__Rhodobacterales	f__Rhodobacteraceae	g__Amaricoccus	s__midas_s_11215	s__midas_s_11215	ambiguous	others	Non-significant	NS	0	0.23464	3.3e-06	0.0185	0.0192	3.0296	1.0368	25	9	0.1772
Aalborg E	k__Bacteria	p__Proteobacteria	c__Alphaproteobacteria	o__Rhodobacterales	f__Rhodobacteraceae	g__Amaricoccus	s__midas_s_3097	s__midas_s_3097	ambiguous	others	Spring_cohort	Weak	0.00760283	0.000937337	0.0009961	0.2094	0.0653	1.9481	0.3119	16	3	0.33
Aalborg E	k__Bacteria	p__Proteobacteria	c__Alphaproteobacteria	o__Rhodobacterales	f__Rhodobacteraceae	g__Amaricoccus	s__midas_s_35465	s__midas_s_35465	ambiguous	others	Spring_cohort	Weak	0	0.00137666	-5e-05	0.1485	0.0493	2.1595	0.3318	18	3	0.3301
Aalborg E	k__Bacteria	p__Proteobacteria	c__Alphaproteobacteria	o__Rhodobacterales	f__Rhodobacteraceae	g__Amaricoccus	s__midas_s_690	s__midas_s_690	ambiguous	others	Non-significant	NS	0.0251172	0.120868	-0.0003228	0.0596	0.0491	5.3825	0.8236	45	7	0.1679
Aalborg E	k__Bacteria	p__Proteobacteria	c__Alphaproteobacteria	o__Rhodobacterales	f__Rhodobacteraceae	g__Bauldia	s__midas_s_3392	s__midas_s_3392	ambiguous	others	Non-significant	NS	0.0240577	0.080435	-0.0005561	0.0696	0.0511	4.0603	0.7339	34	6	0.1888
Aalborg E	k__Bacteria	p__Proteobacteria	c__Alphaproteobacteria	o__Rhodobacterales	f__Rhodobacteraceae	g__Cereibacter	s__midas_s_11273	s__midas_s_11273	ambiguous	others	Spring_cohort	Strong	0.00403448	5.55577e-06	0.0009871	0.4639	0.0614	1.4306	0.1324	12	1	0.6828
Aalborg E	k__Bacteria	p__Proteobacteria	c__Alphaproteobacteria	o__Rhodobacterales	f__Rhodobacteraceae	g__Cereibacter	s__midas_s_3965	s__midas_s_3965	disappearing	others	Spring_cohort	Very strong	0.0699971	2.82568e-06	0.0019888	0.5622	0.0642	1.772	0.1142	15	1	0.7953
Aalborg E	k__Bacteria	p__Proteobacteria	c__Alphaproteobacteria	o__Rhodobacterales	f__Rhodobacteraceae	g__Cereibacter	s__midas_s_783	s__midas_s_783	disappearing	others	Spring_cohort	Very strong	0.0897808	1.84903e-06	0.0017431	0.5755	0.0604	1.789	0.105	15	1	0.8196
Aalborg E	k__Bacteria	p__Proteobacteria	c__Alphaproteobacteria	o__Rhodobacterales	f__Rhodobacteraceae	g__Defluviimonas	s__midas_s_1678	s__midas_s_1678	growing	others	Winter_cohort	Weak	0.117932	0.00691246	-6.42e-05	0.0986	0.043	1.0134	0.4356	8	4	0.1951
Aalborg E	k__Bacteria	p__Proteobacteria	c__Alphaproteobacteria	o__Rhodobacterales	f__Rhodobacteraceae	g__Defluviimonas	s__midas_s_2352	s__midas_s_2352	growing	others	Spring_cohort	Moderate	0.0127128	0.000743529	0.0004536	0.2136	0.0643	1.7919	0.301	15	2	0.4032
Aalborg E	k__Bacteria	p__Proteobacteria	c__Alphaproteobacteria	o__Rhodobacterales	f__Rhodobacteraceae	g__Defluviimonas	s__midas_s_276	s__midas_s_276	growing	others	Spring_cohort	Strong	0.0532656	9.34089e-06	0.0011122	0.3362	0.0492	1.8125	0.1464	15	1	0.6155
Aalborg E	k__Bacteria	p__Proteobacteria	c__Alphaproteobacteria	o__Rhodobacterales	f__Rhodobacteraceae	g__Falsirhodobacter	s__midas_s_1464	s__midas_s_1464	ambiguous	others	Spring_cohort	Very strong	0.0723929	3.63132e-06	0.0017726	0.46	0.0558	2.2302	0.1214	18	1	0.7695
Aalborg E	k__Bacteria	p__Proteobacteria	c__Alphaproteobacteria	o__Rhodobacterales	f__Rhodobacteraceae	g__Gemmobacter		g__Gemmobacter__ASV6711	ambiguous	others	Non-significant	NS	0	0.0350257	-0.0011357	0.1096	0.0657	5.2351	0.5997	43	5	0.3375
Aalborg E	k__Bacteria	p__Proteobacteria	c__Alphaproteobacteria	o__Rhodobacterales	f__Rhodobacteraceae	g__Gemmobacter	s__Gemmobacter_aquaticus	s__Gemmobacter_aquaticus	disappearing	others	Autumn_cohort	Moderate	0.0172278	4.5845e-05	-0.0020191	0.2586	0.0501	4.9209	0.1937	41	2	0.4806
Aalborg E	k__Bacteria	p__Proteobacteria	c__Alphaproteobacteria	o__Rhodobacterales	f__Rhodobacteraceae	g__Gemmobacter	s__midas_s_2976	s__midas_s_2976	disappearing	others	Autumn_cohort	Strong	0.00633545	7.67349e-06	-0.0022847	0.5082	0.0713	4.7767	0.1404	40	1	0.7255
Aalborg E	k__Bacteria	p__Proteobacteria	c__Alphaproteobacteria	o__Rhodobacterales	f__Rhodobacteraceae	g__Gemmobacter	s__midas_s_4115	s__midas_s_4115	disappearing	others	Winter_cohort	Weak	0.00754262	0.00948545	-0.0004074	0.1586	0.0733	0.2221	0.4621	2	4	0.2657
Aalborg E	k__Bacteria	p__Proteobacteria	c__Alphaproteobacteria	o__Rhodobacterales	f__Rhodobacteraceae	g__midas_g_11604		g__midas_g_11604__ASV14350	ambiguous	others	Non-significant	NS	0	0.52858	0.000244	0.0164	0.0271	2.812	1.6533	23	14	0.1708
Aalborg E	k__Bacteria	p__Proteobacteria	c__Alphaproteobacteria	o__Rhodobacterales	f__Rhodobacteraceae	g__midas_g_155	s__midas_s_278	s__midas_s_278	growing	others	Winter_cohort	Strong	0.207102	5.31506e-06	0.0012415	0.3377	0.0441	1.2844	0.1307	11	1	0.7006
Aalborg E	k__Bacteria	p__Proteobacteria	c__Alphaproteobacteria	o__Rhodobacterales	f__Rhodobacteraceae	g__midas_g_2171		g__midas_g_2171__ASV1875	ambiguous	others	Non-significant	NS	0.0151722	0.0319825	0.0004214	0.087	0.0512	2.1083	0.5879	17	5	0.1967
Aalborg E	k__Bacteria	p__Proteobacteria	c__Alphaproteobacteria	o__Rhodobacterales	f__Rhodobacteraceae	g__midas_g_2171	s__midas_s_2171	s__midas_s_2171	ambiguous	others	Autumn_cohort	Weak	0.0239286	0.00476881	-0.0007052	0.1175	0.0479	5.2502	0.4076	43	3	0.2424
Aalborg E	k__Bacteria	p__Proteobacteria	c__Alphaproteobacteria	o__Rhodobacterales	f__Rhodobacteraceae	g__midas_g_2400		g__midas_g_2400__ASV9109	ambiguous	others	Spring_cohort	Moderate	0	0.000131146	0.000628	0.1565	0.0358	2.2235	0.2286	18	2	0.3537
Aalborg E	k__Bacteria	p__Proteobacteria	c__Alphaproteobacteria	o__Rhodobacterales	f__Rhodobacteraceae	g__midas_g_2400	s__midas_s_20570	s__midas_s_20570	ambiguous	others	Spring_cohort	Moderate	0.0197115	0.00038974	0.0019303	0.3759	0.1019	1.8348	0.2712	15	2	0.471
Aalborg E	k__Bacteria	p__Proteobacteria	c__Alphaproteobacteria	o__Rhodobacterales	f__Rhodobacteraceae	g__midas_g_2400	s__midas_s_2400	s__midas_s_2400	growing	others	Spring_cohort	Strong	0.0114112	4.52586e-06	0.0018736	0.3617	0.0458	1.6484	0.1267	14	1	0.5601
Aalborg E	k__Bacteria	p__Proteobacteria	c__Alphaproteobacteria	o__Rhodobacterales	f__Rhodobacteraceae	g__midas_g_2400	s__midas_s_3906	s__midas_s_3906	growing	others	Spring_cohort	Moderate	0.00908492	0.000884373	0.001288	0.248	0.0767	1.6772	0.3091	14	3	0.4329
Aalborg E	k__Bacteria	p__Proteobacteria	c__Alphaproteobacteria	o__Rhodobacterales	f__Rhodobacteraceae	g__midas_g_436	s__midas_s_555	s__midas_s_555	growing	others	Non-significant	NS	0.119637	0.261125	-0.0001334	0.0501	0.0543	0.7125	1.0843	6	9	0.174
Aalborg E	k__Bacteria	p__Proteobacteria	c__Alphaproteobacteria	o__Rhodobacterales	f__Rhodobacteraceae	g__midas_g_436	s__midas_s_747	s__midas_s_747	growing	others	Spring_cohort	Moderate	0.122518	9.14913e-06	0.000858	0.2354	0.0342	1.9283	0.1454	16	1	0.453
Aalborg E	k__Bacteria	p__Proteobacteria	c__Alphaproteobacteria	o__Rhodobacterales	f__Rhodobacteraceae	g__midas_g_57		g__midas_g_57__ASV314	ambiguous	others	Non-significant	NS	0.0273213	0.0604798	5.24e-05	0.0761	0.0519	1.8032	0.682	15	6	0.1936
Aalborg E	k__Bacteria	p__Proteobacteria	c__Alphaproteobacteria	o__Rhodobacterales	f__Rhodobacteraceae	g__midas_g_57		g__midas_g_57__ASV60	growing	others	Non-significant	NS	0.225887	0.0532395	-0.0005599	0.0436	0.0288	5.0552	0.661	42	5	0.1455
Aalborg E	k__Bacteria	p__Proteobacteria	c__Alphaproteobacteria	o__Rhodobacterales	f__Rhodobacteraceae	g__midas_g_57	s__midas_s_1037	s__midas_s_1037	growing	others	Autumn_cohort	Moderate	0.0267543	1.58014e-05	-0.0010854	0.2385	0.0387	5.3537	0.1623	44	1	0.4965
Aalborg E	k__Bacteria	p__Proteobacteria	c__Alphaproteobacteria	o__Rhodobacterales	f__Rhodobacteraceae	g__midas_g_57	s__midas_s_33527	s__midas_s_33527	ambiguous	others	Spring_cohort	Weak	0	0.00241599	0.000332	0.1338	0.0485	1.8491	0.3629	15	3	0.2846
Aalborg E	k__Bacteria	p__Proteobacteria	c__Alphaproteobacteria	o__Rhodobacterales	f__Rhodobacteraceae	g__midas_g_57	s__midas_s_57	s__midas_s_57	growing	others	Autumn_cohort	Weak	0.320973	0.00659955	-0.0004185	0.0838	0.0362	5.4867	0.4316	45	4	0.201
Aalborg E	k__Bacteria	p__Proteobacteria	c__Alphaproteobacteria	o__Rhodobacterales	f__Rhodobacteraceae	g__midas_g_75	s__midas_s_192	s__midas_s_192	growing	others	Spring_cohort	Strong	0.0323483	5.02118e-05	0.0008204	0.2669	0.0525	2.3282	0.1968	19	2	0.5748
Aalborg E	k__Bacteria	p__Proteobacteria	c__Alphaproteobacteria	o__Rhodobacterales	f__Rhodobacteraceae	g__midas_g_75	s__midas_s_75	s__midas_s_75	growing	others	Spring_cohort	Weak	0.0815468	0.0017425	0.0001316	0.1131	0.039	1.5768	0.3445	13	3	0.2531
Aalborg E	k__Bacteria	p__Proteobacteria	c__Alphaproteobacteria	o__Rhodobacterales	f__Rhodobacteraceae	g__midas_g_783	s__midas_s_7314	s__midas_s_7314	ambiguous	others	Spring_cohort	Moderate	0.00697233	9.31926e-05	0.0014292	0.2905	0.0631	1.7955	0.2173	15	2	0.474
Aalborg E	k__Bacteria	p__Proteobacteria	c__Alphaproteobacteria	o__Rhodobacterales	f__Rhodobacteraceae	g__Paracoccus		g__Paracoccus__ASV1073	ambiguous	others	Autumn_cohort	Weak	0.0289233	3.96975e-05	-0.0012446	0.2034	0.0385	4.902	0.1894	41	2	0.3235
Aalborg E	k__Bacteria	p__Proteobacteria	c__Alphaproteobacteria	o__Rhodobacterales	f__Rhodobacteraceae	g__Paracoccus		g__Paracoccus__ASV1405	ambiguous	others	Non-significant	NS	0.0292642	0.023659	0.0005231	0.0813	0.0448	2.2292	0.5518	18	5	0.1963
Aalborg E	k__Bacteria	p__Proteobacteria	c__Alphaproteobacteria	o__Rhodobacterales	f__Rhodobacteraceae	g__Paracoccus		g__Paracoccus__ASV147	ambiguous	others	Autumn_cohort	Weak	0.164111	0.00837611	-0.0008221	0.1145	0.0517	4.7668	0.4515	39	4	0.304
Aalborg E	k__Bacteria	p__Proteobacteria	c__Alphaproteobacteria	o__Rhodobacterales	f__Rhodobacteraceae	g__Paracoccus		g__Paracoccus__ASV1710	ambiguous	others	Non-significant	NS	0.0228224	0.270657	-0.000169	0.0393	0.0433	3.5039	1.1018	29	9	0.1305
Aalborg E	k__Bacteria	p__Proteobacteria	c__Alphaproteobacteria	o__Rhodobacterales	f__Rhodobacteraceae	g__Paracoccus		g__Paracoccus__ASV1771	ambiguous	others	Autumn_cohort	Moderate	0.0144564	0.000679181	-0.0013311	0.2181	0.0647	4.7904	0.2967	40	2	0.3952
Aalborg E	k__Bacteria	p__Proteobacteria	c__Alphaproteobacteria	o__Rhodobacterales	f__Rhodobacteraceae	g__Paracoccus		g__Paracoccus__ASV1937	ambiguous	others	Autumn_cohort	Moderate	0.0291794	5.40445e-05	-0.000339	0.235	0.0468	6.0265	0.1992	50	2	0.4369
Aalborg E	k__Bacteria	p__Proteobacteria	c__Alphaproteobacteria	o__Rhodobacterales	f__Rhodobacteraceae	g__Paracoccus		g__Paracoccus__ASV3110	ambiguous	others	Spring_cohort	Weak	0.0045617	0.000824088	0.0008138	0.2071	0.0633	1.962	0.3058	16	3	0.3315
Aalborg E	k__Bacteria	p__Proteobacteria	c__Alphaproteobacteria	o__Rhodobacterales	f__Rhodobacteraceae	g__Paracoccus		g__Paracoccus__ASV414	ambiguous	others	Non-significant	NS	0.0750828	0.0220153	0.0001673	0.0936	0.0509	2.8575	0.5437	24	4	0.2339
Aalborg E	k__Bacteria	p__Proteobacteria	c__Alphaproteobacteria	o__Rhodobacterales	f__Rhodobacteraceae	g__Paracoccus		g__Paracoccus__ASV827	surviving	others	Non-significant	NS	0.0308858	0.101102	0.0002772	0.0734	0.0573	2.4788	0.7814	21	6	0.1998
Aalborg E	k__Bacteria	p__Proteobacteria	c__Alphaproteobacteria	o__Rhodobacterales	f__Rhodobacteraceae	g__Paracoccus	s__midas_s_28122	s__midas_s_28122	ambiguous	others	Non-significant	NS	0.00193607	0.89133	0.0001279	0.0156	0.063	5.8115	3.1416	48	26	0.1844
Aalborg E	k__Bacteria	p__Proteobacteria	c__Alphaproteobacteria	o__Rhodobacterales	f__Rhodobacteraceae	g__Paracoccus	s__midas_s_28484	s__midas_s_28484	ambiguous	others	Spring_cohort	Weak	0.00268965	0.00365098	0.0002627	0.1114	0.0434	2.0032	0.3896	17	3	0.2101
Aalborg E	k__Bacteria	p__Proteobacteria	c__Alphaproteobacteria	o__Rhodobacterales	f__Rhodobacteraceae	g__Paracoccus	s__midas_s_33334	s__midas_s_33334	ambiguous	others	Non-significant	NS	0.0125797	0.441493	-0.0007663	0.0537	0.0775	2.4366	1.4419	20	12	0.2241
Aalborg E	k__Bacteria	p__Proteobacteria	c__Alphaproteobacteria	o__Rhodobacterales	f__Rhodobacteraceae	g__Paracoccus	s__midas_s_823	s__midas_s_823	growing	others	Non-significant	NS	0.0693401	0.0750066	-0.000413	0.0527	0.038	0.8848	0.7207	7	6	0.1829
Aalborg E	k__Bacteria	p__Proteobacteria	c__Alphaproteobacteria	o__Rhodobacterales	f__Rhodobacteraceae	g__Paracoccus	s__Paracoccus_yeei	s__Paracoccus_yeei	ambiguous	others	Non-significant	NS	0.0106847	0.852627	-0.0007022	0.0172	0.0589	5.5952	3.1416	46	26	0.1388
Aalborg E	k__Bacteria	p__Proteobacteria	c__Alphaproteobacteria	o__Rhodobacterales	f__Rhodobacteraceae	g__Phreatobacter		g__Phreatobacter__ASV2125	ambiguous	others	Winter_cohort	Moderate	0.0104674	0.00060081	0.0002152	0.252	0.0734	1.175	0.2911	10	2	0.4341
Aalborg E	k__Bacteria	p__Proteobacteria	c__Alphaproteobacteria	o__Rhodobacterales	f__Rhodobacteraceae	g__Phreatobacter	s__Phreatobacter_oligotrophus	s__Phreatobacter_oligotrophus	ambiguous	others	Spring_cohort	Weak	0.063509	0.000937337	0.0003379	0.1244	0.0388	1.6869	0.3119	14	3	0.3059
Aalborg E	k__Bacteria	p__Proteobacteria	c__Alphaproteobacteria	o__Rhodobacterales	f__Rhodobacteraceae	g__Pseudorhodobacter		g__Pseudorhodobacter__ASV1384	ambiguous	others	Winter_cohort	Weak	0.0183024	0.00167108	0.0004839	0.1788	0.0611	0.6676	0.342	6	3	0.2699
Aalborg E	k__Bacteria	p__Proteobacteria	c__Alphaproteobacteria	o__Rhodobacterales	f__Rhodobacteraceae	g__Pseudorhodobacter		g__Pseudorhodobacter__ASV492	disappearing	others	Spring_cohort	Strong	0.0473037	5.55577e-06	0.0012949	0.3644	0.0483	1.4295	0.1326	12	1	0.5845
Aalborg E	k__Bacteria	p__Proteobacteria	c__Alphaproteobacteria	o__Rhodobacterales	f__Rhodobacteraceae	g__Pseudorhodobacter		g__Pseudorhodobacter__ASV6618	ambiguous	others	Spring_cohort	Strong	0.00943948	5.40174e-05	6.91e-05	0.353	0.0702	2.1259	0.199	18	2	0.575
Aalborg E	k__Bacteria	p__Proteobacteria	c__Alphaproteobacteria	o__Rhodobacterales	f__Rhodobacteraceae	g__Pseudorhodobacter		g__Pseudorhodobacter__ASV7347	ambiguous	others	Autumn_cohort	Moderate	0.0084712	2.76291e-05	-0.0010549	0.3359	0.0598	5.3215	0.1781	44	1	0.5493
Aalborg E	k__Bacteria	p__Proteobacteria	c__Alphaproteobacteria	o__Rhodobacterales	f__Rhodobacteraceae	g__Pseudorhodobacter	s__midas_s_10364	s__midas_s_10364	ambiguous	others	Winter_cohort	Strong	0.00440558	2.78669e-05	0.0018643	0.6207	0.1108	1.216	0.1785	10	1	0.7065
Aalborg E	k__Bacteria	p__Proteobacteria	c__Alphaproteobacteria	o__Rhodobacterales	f__Rhodobacteraceae	g__Pseudorhodobacter	s__midas_s_10789	s__midas_s_10789	ambiguous	others	Spring_cohort	Moderate	0	5.74676e-05	0.000433	0.2339	0.047	2.3192	0.201	19	2	0.4558
Aalborg E	k__Bacteria	p__Proteobacteria	c__Alphaproteobacteria	o__Rhodobacterales	f__Rhodobacteraceae	g__Pseudorhodobacter	s__midas_s_1355	s__midas_s_1355	disappearing	others	Spring_cohort	Strong	0.106838	7.80527e-06	0.0008983	0.2833	0.04	1.9217	0.1413	16	1	0.6354
Aalborg E	k__Bacteria	p__Proteobacteria	c__Alphaproteobacteria	o__Rhodobacterales	f__Rhodobacteraceae	g__Pseudorhodobacter	s__midas_s_2012	s__midas_s_2012	growing	others	Spring_cohort	Strong	0.028192	5.39517e-06	0.0018205	0.4253	0.0558	1.8965	0.1313	16	1	0.716
Aalborg E	k__Bacteria	p__Proteobacteria	c__Alphaproteobacteria	o__Rhodobacterales	f__Rhodobacteraceae	g__Pseudorhodobacter	s__midas_s_5012	s__midas_s_5012	disappearing	others	Winter_cohort	Strong	0.00185017	4.43521e-05	0.0010978	0.5169	0.0995	0.9013	0.1925	7	2	0.6548
Aalborg E	k__Bacteria	p__Proteobacteria	c__Alphaproteobacteria	o__Rhodobacterales	f__Rhodobacteraceae	g__Pseudorhodobacter	s__midas_s_59337	s__midas_s_59337	ambiguous	others	Spring_cohort	Moderate	0.00210957	4.52586e-06	0.0012543	0.2752	0.0349	2.3333	0.1269	19	1	0.4754
Aalborg E	k__Bacteria	p__Proteobacteria	c__Alphaproteobacteria	o__Rhodobacterales	f__Rhodobacteraceae	g__Pseudorhodobacter	s__midas_s_7439	s__midas_s_7439	ambiguous	others	Spring_cohort	Strong	0.0227682	3.63132e-06	0.0019416	0.459	0.0558	1.83	0.1215	15	1	0.7029
Aalborg E	k__Bacteria	p__Proteobacteria	c__Alphaproteobacteria	o__Rhodobacterales	f__Rhodobacteraceae	g__Pseudorhodobacter	s__Pseudorhodobacter_ponti	s__Pseudorhodobacter_ponti	ambiguous	others	Spring_cohort	Moderate	0.0149462	8.18855e-05	0.0007484	0.2497	0.0531	2.0204	0.2124	17	2	0.4375
Aalborg E	k__Bacteria	p__Proteobacteria	c__Alphaproteobacteria	o__Rhodobacterales	f__Rhodobacteraceae	g__Rhodobacter		g__Rhodobacter__ASV10885	ambiguous	others	Non-significant	NS	0	0.399806	-0.0002702	0.0216	0.0291	0.3969	1.3501	3	11	0.1632
Aalborg E	k__Bacteria	p__Proteobacteria	c__Alphaproteobacteria	o__Rhodobacterales	f__Rhodobacteraceae	g__Rhodobacter		g__Rhodobacter__ASV3144	ambiguous	others	Spring_cohort	Weak	0.00492223	0.00386202	0.0002002	0.1284	0.0505	1.6509	0.3933	14	3	0.2482
Aalborg E	k__Bacteria	p__Proteobacteria	c__Alphaproteobacteria	o__Rhodobacterales	f__Rhodobacteraceae	g__Rhodobacter		g__Rhodobacter__ASV3340	ambiguous	others	Non-significant	NS	0.016807	0.404219	-0.0005946	0.0337	0.0458	0.2033	1.3601	2	11	0.0995
Aalborg E	k__Bacteria	p__Proteobacteria	c__Alphaproteobacteria	o__Rhodobacterales	f__Rhodobacteraceae	g__Rhodobacter		g__Rhodobacter__ASV4778	ambiguous	others	Autumn_cohort	Weak	0.00615637	0.00724763	-0.0015855	0.1792	0.0788	4.9247	0.4396	41	4	0.2873
Aalborg E	k__Bacteria	p__Proteobacteria	c__Alphaproteobacteria	o__Rhodobacterales	f__Rhodobacteraceae	g__Rhodobacter		g__Rhodobacter__ASV6	growing	others	Winter_cohort	Moderate	0.807556	0.000721065	0.0002576	0.1214	0.0364	1.3489	0.2995	11	2	0.3806
Aalborg E	k__Bacteria	p__Proteobacteria	c__Alphaproteobacteria	o__Rhodobacterales	f__Rhodobacteraceae	g__Rhodobacter	s__midas_s_1647	s__midas_s_1647	growing	others	Autumn_cohort	Moderate	0.00695813	7.12062e-05	-0.0009372	0.232	0.0482	5.8025	0.2078	48	2	0.4215
Aalborg E	k__Bacteria	p__Proteobacteria	c__Alphaproteobacteria	o__Rhodobacterales	f__Rhodobacteraceae	g__Rhodobacter	s__midas_s_24	s__midas_s_24	growing	others	Spring_cohort	Moderate	0.608303	0.000661727	0.000468	0.1588	0.0469	1.6737	0.2955	14	2	0.4312
Aalborg E	k__Bacteria	p__Proteobacteria	c__Alphaproteobacteria	o__Rhodobacterales	f__Rhodobacteraceae	g__Rhodobacter	s__midas_s_3893	s__midas_s_3893	growing	others	Spring_cohort	Strong	0.00812018	1.34586e-06	0.0009163	0.36	0.0352	2.3803	0.0977	20	1	0.6062
Aalborg E	k__Bacteria	p__Proteobacteria	c__Alphaproteobacteria	o__Rhodobacterales	f__Rhodobacteraceae	g__Rhodobacter	s__midas_s_430	s__midas_s_430	growing	others	Winter_cohort	Moderate	0.550726	3.53634e-05	0.0003137	0.1892	0.0351	1.1352	0.1857	9	2	0.4889
Aalborg E	k__Bacteria	p__Proteobacteria	c__Alphaproteobacteria	o__Rhodobacterales	f__Rhodobacteraceae	g__Rhodobacter	s__midas_s_5317	s__midas_s_5317	ambiguous	others	Spring_cohort	Moderate	0.00880631	1.22203e-05	0.0012843	0.259	0.0401	1.8917	0.1548	16	1	0.4429
Aalborg E	k__Bacteria	p__Proteobacteria	c__Alphaproteobacteria	o__Rhodobacterales	f__Rhodobacteraceae	g__Rhodobacter	s__midas_s_5947	s__midas_s_5947	ambiguous	others	Spring_cohort	Weak	0.0860197	0.000203984	0.0008215	0.1517	0.0372	1.9693	0.245	16	2	0.2861
Aalborg E	k__Bacteria	p__Proteobacteria	c__Alphaproteobacteria	o__Rhodobacterales	f__Rhodobacteraceae	g__Rhodobacter	s__midas_s_63	s__midas_s_63	growing	others	Winter_cohort	Moderate	0.153577	0.000755103	0.0001814	0.1369	0.0413	0.6851	0.3018	6	2	0.3902
Aalborg E	k__Bacteria	p__Proteobacteria	c__Alphaproteobacteria	o__Rhodobacterales	f__Rhodobacteraceae	g__Tabrizicola	s__Tabrizicola_aquatica	s__Tabrizicola_aquatica	growing	others	Winter_cohort	Moderate	0.113858	9.39252e-06	0.0004664	0.2445	0.0359	1.118	0.1468	9	1	0.5076
Aalborg E	k__Bacteria	p__Proteobacteria	c__Alphaproteobacteria	o__Rhodospirillales	f__midas_f_2010	g__midas_g_2010		g__midas_g_2010__ASV1647	ambiguous	others	Summer_cohort	Weak	0.0546427	0.000382145	-4.38e-05	0.143	0.0387	3.33	0.2705	28	2	0.3316
Aalborg E	k__Bacteria	p__Proteobacteria	c__Alphaproteobacteria	o__Rhodospirillales	f__midas_f_2010	g__midas_g_2010	s__midas_s_2010	s__midas_s_2010	growing	others	Summer_cohort	Weak	0.0916809	0.000202525	-0.0005038	0.16	0.0391	4.421	0.2446	37	2	0.3495
Aalborg E	k__Bacteria	p__Proteobacteria	c__Alphaproteobacteria	o__Rhodospirillales	f__midas_f_5828	g__midas_g_5828	s__midas_s_5828	s__midas_s_5828	ambiguous	others	Non-significant	NS	0.00210957	0.360008	0.0002778	0.0606	0.0771	4.7882	1.2718	40	11	0.1662
Aalborg E	k__Bacteria	p__Proteobacteria	c__Alphaproteobacteria	o__Rhodospirillales	f__midas_f_7641	g__midas_g_35378	s__midas_s_47996	s__midas_s_47996	ambiguous	others	Non-significant	NS	0	0.0107857	-0.0005074	0.2103	0.0996	4.0472	0.4733	33	4	0.3819
Aalborg E	k__Bacteria	p__Proteobacteria	c__Alphaproteobacteria	o__Rickettsiales	f__AB1	g__midas_g_78375	s__midas_s_78375	s__midas_s_78375	ambiguous	others	Non-significant	NS	0	0.186035	-0.0002131	0.0587	0.0556	3.6628	0.9475	30	8	0.1738
Aalborg E	k__Bacteria	p__Proteobacteria	c__Alphaproteobacteria	o__Rickettsiales	f__midas_f_4455	g__midas_g_19846	s__midas_s_19846	s__midas_s_19846	ambiguous	others	Autumn_cohort	Weak	0	0.000362692	-0.000926	0.1477	0.0396	5.4624	0.268	45	2	0.297
Aalborg E	k__Bacteria	p__Proteobacteria	c__Alphaproteobacteria	o__Rickettsiales	f__Mitochondria			f__Mitochondria__newASV146	ambiguous	others	Non-significant	NS	0	0.347034	-5.04e-05	0.038	0.0474	2.6977	1.2459	22	10	0.2228
Aalborg E	k__Bacteria	p__Proteobacteria	c__Alphaproteobacteria	o__Rickettsiales	f__Mitochondria	g__midas_g_11331		g__midas_g_11331__ASV3654	growing	others	Spring_cohort	Weak	0	0.00384288	0.0007172	0.165	0.0649	2.0039	0.393	17	3	0.2622
Aalborg E	k__Bacteria	p__Proteobacteria	c__Alphaproteobacteria	o__Rickettsiales	f__Mitochondria	g__Pythium_ultimum		g__Pythium_ultimum__ASV5838	ambiguous	others	Winter_cohort	Weak	0	0.000200942	-9.99e-05	0.0626	0.0153	1.1863	0.2443	10	2	0.2141
Aalborg E	k__Bacteria	p__Proteobacteria	c__Alphaproteobacteria	o__Rickettsiales	f__Rickettsiaceae	g__midas_g_7258	s__midas_s_7258	s__midas_s_7258	ambiguous	others	Non-significant	NS	0	0.0974662	-0.0001074	0.0556	0.043	3.4251	0.7736	28	6	0.2056
Aalborg E	k__Bacteria	p__Proteobacteria	c__Alphaproteobacteria	o__Rickettsiales	f__Rickettsiaceae	g__midas_g_73698	s__midas_s_73698	s__midas_s_73698	ambiguous	others	Non-significant	NS	0	0.488835	0.0006493	0.0344	0.0533	0.328	1.5495	3	13	0.1342
Aalborg E	k__Bacteria	p__Proteobacteria	c__Alphaproteobacteria	o__Rickettsiales	f__SM2D12	g__midas_g_4884		g__midas_g_4884__ASV3397	ambiguous	others	Summer_cohort	Weak	0.00576452	0.000384247	-0.0001819	0.1521	0.0412	4.2699	0.2707	35	2	0.1774
Aalborg E	k__Bacteria	p__Proteobacteria	c__Alphaproteobacteria	o__Sphingomonadales	f__Sphingomonadaceae			f__Sphingomonadaceae__ASV61989	ambiguous	others	Non-significant	NS	0	0.414907	-7.31e-05	0.0109	0.0151	4.7243	1.3819	39	11	0.1972
Aalborg E	k__Bacteria	p__Proteobacteria	c__Alphaproteobacteria	o__Sphingomonadales	f__Sphingomonadaceae			f__Sphingomonadaceae__ASV8721	ambiguous	others	Non-significant	NS	0.00181501	0.0661099	-0.0004602	0.0594	0.0415	2.2929	0.6976	19	6	0.1618
Aalborg E	k__Bacteria	p__Proteobacteria	c__Alphaproteobacteria	o__Sphingomonadales	f__Sphingomonadaceae		s__midas_s_746	f__Sphingomonadaceae__ASV1251	growing	others	Spring_cohort	Moderate	0.0369752	0.000227448	0.0002941	0.215	0.0535	2.8187	0.2489	23	2	0.4821
Aalborg E	k__Bacteria	p__Proteobacteria	c__Alphaproteobacteria	o__Sphingomonadales	f__Sphingomonadaceae	g__midas_g_59		g__midas_g_59__ASV52	growing	others	Summer_cohort	Weak	0.348287	0.0025056	-0.0001243	0.0999	0.0365	3.7934	0.3653	31	3	0.3185
Aalborg E	k__Bacteria	p__Proteobacteria	c__Alphaproteobacteria	o__Sphingomonadales	f__Sphingomonadaceae	g__midas_g_59		g__midas_g_59__ASV79	growing	others	Autumn_cohort	Moderate	0.0635869	0.000446405	-0.000984	0.1724	0.0479	5.6929	0.2776	47	2	0.3785
Aalborg E	k__Bacteria	p__Proteobacteria	c__Alphaproteobacteria	o__Sphingomonadales	f__Sphingomonadaceae	g__midas_g_59	s__midas_s_1157	s__midas_s_1157	growing	others	Spring_cohort	Weak	0.00921014	0.000285749	0.0003786	0.1324	0.0342	1.9502	0.258	16	2	0.2304
Aalborg E	k__Bacteria	p__Proteobacteria	c__Alphaproteobacteria	o__Sphingomonadales	f__Sphingomonadaceae	g__midas_g_746	s__midas_s_746	s__midas_s_746	growing	others	Summer_cohort	Moderate	0.0550316	9.34089e-06	-0.0006132	0.2078	0.0304	4.4762	0.1464	37	1	0.4776
Aalborg E	k__Bacteria	p__Proteobacteria	c__Alphaproteobacteria	o__Sphingomonadales	f__Sphingomonadaceae	g__Novosphingobium		g__Novosphingobium__ASV1259	ambiguous	others	Winter_cohort	Moderate	0.0379479	0.000116705	0.0003376	0.1783	0.04	1.1632	0.2246	10	2	0.4141
Aalborg E	k__Bacteria	p__Proteobacteria	c__Alphaproteobacteria	o__Sphingomonadales	f__Sphingomonadaceae	g__Novosphingobium		g__Novosphingobium__ASV2799	ambiguous	others	Autumn_cohort	Moderate	0.00793934	0.000318946	-0.0011109	0.2463	0.0647	4.908	0.2626	41	2	0.4207
Aalborg E	k__Bacteria	p__Proteobacteria	c__Alphaproteobacteria	o__Sphingomonadales	f__Sphingomonadaceae	g__Novosphingobium	s__midas_s_1072	s__midas_s_1072	growing	others	Spring_cohort	Moderate	0.0443481	0.000127673	0.0006908	0.2439	0.0555	1.7695	0.2275	15	2	0.5464
Aalborg E	k__Bacteria	p__Proteobacteria	c__Alphaproteobacteria	o__Sphingomonadales	f__Sphingomonadaceae	g__Novosphingobium	s__midas_s_1084	s__midas_s_1084	growing	others	Spring_cohort	Strong	0.0961621	3.53634e-05	0.0006548	0.2142	0.0398	1.7184	0.1858	14	2	0.574
Aalborg E	k__Bacteria	p__Proteobacteria	c__Alphaproteobacteria	o__Sphingomonadales	f__Sphingomonadaceae	g__Novosphingobium	s__midas_s_1425	s__midas_s_1425	growing	others	Non-significant	NS	0.0183422	0.111414	-0.0004696	0.0562	0.0452	5.4784	0.8039	45	7	0.1451
Aalborg E	k__Bacteria	p__Proteobacteria	c__Alphaproteobacteria	o__Sphingomonadales	f__Sphingomonadaceae	g__Novosphingobium	s__midas_s_1949	s__midas_s_1949	growing	others	Spring_cohort	Moderate	0.0136664	7.45605e-05	0.0013529	0.2625	0.0549	2.4417	0.2091	20	2	0.4465
Aalborg E	k__Bacteria	p__Proteobacteria	c__Alphaproteobacteria	o__Sphingomonadales	f__Sphingomonadaceae	g__Novosphingobium	s__midas_s_2004	s__midas_s_2004	ambiguous	others	Autumn_cohort	Moderate	0.0138364	2.07171e-05	-0.0008666	0.2269	0.0384	5.4479	0.1693	45	1	0.4761
Aalborg E	k__Bacteria	p__Proteobacteria	c__Alphaproteobacteria	o__Sphingomonadales	f__Sphingomonadaceae	g__Novosphingobium	s__midas_s_244	s__midas_s_244	growing	others	Autumn_cohort	Weak	0.0558822	0.000876143	-0.0003663	0.121	0.0373	5.6529	0.3087	47	3	0.2609
Aalborg E	k__Bacteria	p__Proteobacteria	c__Alphaproteobacteria	o__Sphingomonadales	f__Sphingomonadaceae	g__Novosphingobium	s__midas_s_4442	s__midas_s_4442	ambiguous	others	Non-significant	NS	0.0181698	0.321947	-0.0004533	0.0324	0.0389	2.9254	1.1991	24	10	0.1148
Aalborg E	k__Bacteria	p__Proteobacteria	c__Alphaproteobacteria	o__Sphingomonadales	f__Sphingomonadaceae	g__Novosphingobium	s__midas_s_459	s__midas_s_459	growing	others	Autumn_cohort	Moderate	0.0606033	0.00049892	-0.0009743	0.2281	0.0644	5.2062	0.2824	43	2	0.4816
Aalborg E	k__Bacteria	p__Proteobacteria	c__Alphaproteobacteria	o__Sphingomonadales	f__Sphingomonadaceae	g__Novosphingobium	s__midas_s_5216	s__midas_s_5216	ambiguous	others	Autumn_cohort	Strong	0.00709673	4.45131e-05	-0.00172	0.3807	0.0733	5.2381	0.1926	43	2	0.6275
Aalborg E	k__Bacteria	p__Proteobacteria	c__Alphaproteobacteria	o__Sphingomonadales	f__Sphingomonadaceae	g__Novosphingobium	s__midas_s_5684	s__midas_s_5684	ambiguous	others	Non-significant	NS	0.0300468	0.440603	-9.8e-05	0.0397	0.0572	4.2009	1.4395	35	12	0.1688
Aalborg E	k__Bacteria	p__Proteobacteria	c__Alphaproteobacteria	o__Sphingomonadales	f__Sphingomonadaceae	g__Novosphingobium	s__midas_s_587	s__midas_s_587	growing	others	Spring_cohort	Moderate	0.0705827	6.6252e-05	0.0009776	0.2517	0.0517	1.9792	0.2056	16	2	0.3999
Aalborg E	k__Bacteria	p__Proteobacteria	c__Alphaproteobacteria	o__Sphingomonadales	f__Sphingomonadaceae	g__Novosphingobium	s__midas_s_5967	s__midas_s_5967	ambiguous	others	Spring_cohort	Moderate	0.0148642	6.69101e-05	0.0021859	0.4895	0.1008	1.7693	0.206	15	2	0.4593
Aalborg E	k__Bacteria	p__Proteobacteria	c__Alphaproteobacteria	o__Sphingomonadales	f__Sphingomonadaceae	g__Novosphingobium	s__midas_s_645	s__midas_s_645	growing	others	Spring_cohort	Weak	0.0341169	0.000298161	0.0009337	0.1529	0.0397	2.3077	0.2597	19	2	0.2788
Aalborg E	k__Bacteria	p__Proteobacteria	c__Alphaproteobacteria	o__Sphingomonadales	f__Sphingomonadaceae	g__Novosphingobium	s__midas_s_711	s__midas_s_711	growing	others	Spring_cohort	Moderate	0.124465	0.00103736	0.0008565	0.2259	0.0716	1.8811	0.3172	16	3	0.5293
Aalborg E	k__Bacteria	p__Proteobacteria	c__Alphaproteobacteria	o__Sphingomonadales	f__Sphingomonadaceae	g__Polymorphobacter	s__midas_s_2734	s__midas_s_2734	ambiguous	others	Spring_cohort	Moderate	0.0113086	8.23548e-05	0.0005304	0.2703	0.0575	2.6305	0.2127	22	2	0.4948
Aalborg E	k__Bacteria	p__Proteobacteria	c__Alphaproteobacteria	o__Sphingomonadales	f__Sphingomonadaceae	g__Sphingobium	s__midas_s_670	s__midas_s_670	growing	others	Spring_cohort	Moderate	0.0777295	3.16728e-05	0.0008628	0.2387	0.0435	2.2324	0.1823	18	2	0.444
Aalborg E	k__Bacteria	p__Proteobacteria	c__Alphaproteobacteria	o__Sphingomonadales	f__Sphingomonadaceae	g__Sphingobium	s__Sphingobium_subterraneum	s__Sphingobium_subterraneum	ambiguous	others	Spring_cohort	Strong	0.00874151	2.82568e-06	0.0003773	0.4274	0.049	2.7613	0.1147	23	1	0.6072
Aalborg E	k__Bacteria	p__Proteobacteria	c__Alphaproteobacteria	o__Sphingomonadales	f__Sphingomonadaceae	g__Sphingopyxis		g__Sphingopyxis__ASV4852	ambiguous	others	Spring_cohort	Weak	0.00421727	0.00617848	-0.0002617	0.1486	0.0634	2.0436	0.4264	17	4	0.2625
Aalborg E	k__Bacteria	p__Proteobacteria	c__Alphaproteobacteria	o__Sphingomonadales	f__Sphingomonadaceae	g__Sphingopyxis	s__midas_s_983	s__midas_s_983	growing	others	Spring_cohort	Moderate	0.17491	0.000918507	0.0003901	0.1357	0.0422	2.1158	0.3109	18	3	0.4085
Aalborg E	k__Bacteria	p__Proteobacteria	c__Alphaproteobacteria	o__Sphingomonadales	f__Sphingomonadaceae	g__Sphingopyxis	s__Sphingopyxis_bauzanensis	s__Sphingopyxis_bauzanensis	growing	others	Non-significant	NS	0.48255	0.0133033	0.0001537	0.0792	0.039	2.3746	0.4923	20	4	0.2684
Aalborg E	k__Bacteria	p__Proteobacteria	c__Alphaproteobacteria	o__Sphingomonadales	f__Sphingomonadaceae	g__Sphingorhabdus		g__Sphingorhabdus__ASV54	ambiguous	others	Winter_cohort	Weak	0.132214	7.45605e-05	0.000403	0.1745	0.0365	1.1134	0.2091	9	2	0.2452
Aalborg E	k__Bacteria	p__Proteobacteria	c__Gammaproteobacteria	o__Burkholderiales	f__A21b	g__midas_g_454	s__midas_s_2786	s__midas_s_2786	ambiguous	others	Spring_cohort	Moderate	0.0249338	8.24606e-06	0.0012888	0.1906	0.0272	2.1723	0.1428	18	1	0.3876
Aalborg E	k__Bacteria	p__Proteobacteria	c__Gammaproteobacteria	o__Burkholderiales	f__A21b	g__midas_g_454	s__midas_s_3898	s__midas_s_3898	ambiguous	others	Spring_cohort	Weak	0.00856036	0.000400508	0.0008964	0.1765	0.0481	1.9097	0.2727	16	2	0.3427
Aalborg E	k__Bacteria	p__Proteobacteria	c__Gammaproteobacteria	o__Burkholderiales	f__A21b	g__midas_g_454	s__midas_s_454	s__midas_s_454	growing	others	Non-significant	NS	0.0580821	0.790577	0.0002645	0.0112	0.0314	1.8339	2.7956	15	23	0.1143
Aalborg E	k__Bacteria	p__Proteobacteria	c__Gammaproteobacteria	o__Burkholderiales	f__Alcaligenaceae			f__Alcaligenaceae__newASV576	ambiguous	others	Non-significant	NS	0	0.0297216	9.56e-05	0.0233	0.0135	2.1273	0.5792	18	5	0.1933
Aalborg E	k__Bacteria	p__Proteobacteria	c__Gammaproteobacteria	o__Burkholderiales	f__Burkholderiaceae	g__Lautropia		g__Lautropia__ASV1092	ambiguous	others	Non-significant	NS	0.0105387	0.0339478	7.37e-05	0.1044	0.0622	2.1234	0.5957	18	5	0.1658
Aalborg E	k__Bacteria	p__Proteobacteria	c__Gammaproteobacteria	o__Burkholderiales	f__Burkholderiaceae	g__Lautropia	s__midas_s_1075	s__midas_s_1075	ambiguous	others	Winter_cohort	Weak	0.0275472	0.000131441	0.0005554	0.1727	0.0396	1.1815	0.2291	10	2	0.3261
Aalborg E	k__Bacteria	p__Proteobacteria	c__Gammaproteobacteria	o__Burkholderiales	f__Burkholderiaceae	g__Lautropia	s__midas_s_135	s__midas_s_135	growing	others	Non-significant	NS	0.247366	0.133266	0.0006115	0.0587	0.0498	1.7689	0.8475	15	7	0.1548
Aalborg E	k__Bacteria	p__Proteobacteria	c__Gammaproteobacteria	o__Burkholderiales	f__Burkholderiaceae	g__Lautropia	s__midas_s_750	s__midas_s_750	growing	others	Autumn_cohort	Weak	0.041168	0.00034905	-0.0005819	0.2136	0.0569	5.3826	0.2665	45	2	0.3007
Aalborg E	k__Bacteria	p__Proteobacteria	c__Gammaproteobacteria	o__Burkholderiales	f__Burkholderiaceae	g__Limnobacter	s__midas_s_1964	s__midas_s_1964	ambiguous	others	Autumn_cohort	Weak	0.0124574	0.00388439	-0.0014535	0.1456	0.0573	5.293	0.3939	44	3	0.2446
Aalborg E	k__Bacteria	p__Proteobacteria	c__Gammaproteobacteria	o__Burkholderiales	f__Chitinimonadaceae	g__Chitinivorax	s__midas_s_1442	s__midas_s_1442	ambiguous	others	Summer_cohort	Strong	0.00131416	1.27874e-05	-0.0017855	0.5649	0.0881	4.5364	0.156	38	1	0.6511
Aalborg E	k__Bacteria	p__Proteobacteria	c__Gammaproteobacteria	o__Burkholderiales	f__Chromobacteriaceae	g__midas_g_6708	s__midas_s_6708	s__midas_s_6708	ambiguous	others	Non-significant	NS	0.00167459	0.0173042	-0.0001295	0.1793	0.0929	1.5146	0.518	13	4	0.2656
Aalborg E	k__Bacteria	p__Proteobacteria	c__Gammaproteobacteria	o__Burkholderiales	f__Comamonadaceae			f__Comamonadaceae__ASV1023	disappearing	others	Autumn_cohort	Very strong	0.0222794	8.0306e-07	-0.0020296	0.5857	0.0514	4.8468	0.0878	40	1	0.7705
Aalborg E	k__Bacteria	p__Proteobacteria	c__Gammaproteobacteria	o__Burkholderiales	f__Comamonadaceae			f__Comamonadaceae__ASV103	growing	others	Spring_cohort	Weak	0.170098	0.000347661	0.0012103	0.2288	0.0609	1.8682	0.2663	15	2	0.3091
Aalborg E	k__Bacteria	p__Proteobacteria	c__Gammaproteobacteria	o__Burkholderiales	f__Comamonadaceae			f__Comamonadaceae__ASV1077	disappearing	others	Winter_cohort	Strong	0.0261657	1.5802e-05	0.0017898	0.5689	0.0924	1.3646	0.1623	11	1	0.7098
Aalborg E	k__Bacteria	p__Proteobacteria	c__Gammaproteobacteria	o__Burkholderiales	f__Comamonadaceae			f__Comamonadaceae__ASV1091	ambiguous	others	Non-significant	NS	0.00396967	0.0816472	0.0008977	0.0728	0.0537	2.3078	0.737	19	6	0.1404
Aalborg E	k__Bacteria	p__Proteobacteria	c__Gammaproteobacteria	o__Burkholderiales	f__Comamonadaceae			f__Comamonadaceae__ASV1289	ambiguous	others	Autumn_cohort	Weak	0.038932	0.000509795	-0.0003613	0.1767	0.0501	5.6957	0.2834	47	2	0.2096
Aalborg E	k__Bacteria	p__Proteobacteria	c__Gammaproteobacteria	o__Burkholderiales	f__Comamonadaceae			f__Comamonadaceae__ASV1326	ambiguous	others	Autumn_cohort	Moderate	0.0438318	5.03164e-05	-0.0015947	0.3474	0.0684	4.9847	0.1969	41	2	0.519
Aalborg E	k__Bacteria	p__Proteobacteria	c__Gammaproteobacteria	o__Burkholderiales	f__Comamonadaceae			f__Comamonadaceae__ASV1355	ambiguous	others	Non-significant	NS	0.0132242	0.229256	-7.76e-05	0.0558	0.0573	3.9855	1.0269	33	8	0.1101
Aalborg E	k__Bacteria	p__Proteobacteria	c__Gammaproteobacteria	o__Burkholderiales	f__Comamonadaceae			f__Comamonadaceae__ASV1394	ambiguous	others	Winter_cohort	Weak	0.0249512	0.000161632	-0.0008567	0.2463	0.0582	0.8408	0.2364	7	2	0.3211
Aalborg E	k__Bacteria	p__Proteobacteria	c__Gammaproteobacteria	o__Burkholderiales	f__Comamonadaceae			f__Comamonadaceae__ASV1479	ambiguous	others	Non-significant	NS	0.00778321	0.0135055	9.4e-05	0.1467	0.0725	4.9574	0.4939	41	4	0.1906
Aalborg E	k__Bacteria	p__Proteobacteria	c__Gammaproteobacteria	o__Burkholderiales	f__Comamonadaceae			f__Comamonadaceae__ASV1505	disappearing	others	Winter_cohort	Strong	0.0448386	1.25665e-06	0.0021172	0.597	0.0575	1.2674	0.0963	10	1	0.6147
Aalborg E	k__Bacteria	p__Proteobacteria	c__Gammaproteobacteria	o__Burkholderiales	f__Comamonadaceae			f__Comamonadaceae__ASV1678	ambiguous	others	Autumn_cohort	Weak	0.0100752	0.00697554	-0.0011384	0.1966	0.0858	4.6926	0.4364	39	4	0.2238
Aalborg E	k__Bacteria	p__Proteobacteria	c__Gammaproteobacteria	o__Burkholderiales	f__Comamonadaceae			f__Comamonadaceae__ASV17484	ambiguous	others	Spring_cohort	Moderate	0.00330633	3.25166e-06	0.001415	0.2605	0.0309	1.8803	0.1185	16	1	0.4555
Aalborg E	k__Bacteria	p__Proteobacteria	c__Gammaproteobacteria	o__Burkholderiales	f__Comamonadaceae			f__Comamonadaceae__ASV19449	ambiguous	others	Autumn_cohort	Weak	0	0.000939969	-0.0001944	0.0454	0.0142	4.8465	0.3121	40	3	0.1905
Aalborg E	k__Bacteria	p__Proteobacteria	c__Gammaproteobacteria	o__Burkholderiales	f__Comamonadaceae			f__Comamonadaceae__ASV20765	ambiguous	others	Non-significant	NS	0	0.891422	0.0007875	0.014	0.0566	2.8428	3.1416	24	26	0.2202
Aalborg E	k__Bacteria	p__Proteobacteria	c__Gammaproteobacteria	o__Burkholderiales	f__Comamonadaceae			f__Comamonadaceae__ASV21086	ambiguous	others	Spring_cohort	Moderate	0.0009937	0.000663707	0.0010754	0.1592	0.0471	1.9371	0.2957	16	2	0.3564
Aalborg E	k__Bacteria	p__Proteobacteria	c__Gammaproteobacteria	o__Burkholderiales	f__Comamonadaceae			f__Comamonadaceae__ASV23511	ambiguous	others	Spring_cohort	Moderate	0.0019874	0.000193691	0.0008544	0.2034	0.0494	1.9025	0.2429	16	2	0.4849
Aalborg E	k__Bacteria	p__Proteobacteria	c__Gammaproteobacteria	o__Burkholderiales	f__Comamonadaceae			f__Comamonadaceae__ASV2364	ambiguous	others	Spring_cohort	Weak	0.0137918	0.000298161	0.001231	0.209	0.0543	2.3258	0.2596	19	2	0.2186
Aalborg E	k__Bacteria	p__Proteobacteria	c__Gammaproteobacteria	o__Burkholderiales	f__Comamonadaceae			f__Comamonadaceae__ASV25036	ambiguous	others	Spring_cohort	Moderate	0.00174505	8.46485e-05	0.0014302	0.1945	0.0416	1.9036	0.2139	16	2	0.3933
Aalborg E	k__Bacteria	p__Proteobacteria	c__Gammaproteobacteria	o__Burkholderiales	f__Comamonadaceae			f__Comamonadaceae__ASV25568	ambiguous	others	Spring_cohort	Moderate	0	1.17251e-05	5e-05	0.1782	0.0273	2.1598	0.153	18	1	0.3958
Aalborg E	k__Bacteria	p__Proteobacteria	c__Gammaproteobacteria	o__Burkholderiales	f__Comamonadaceae			f__Comamonadaceae__ASV2614	ambiguous	others	Autumn_cohort	Strong	0.0074366	9.64109e-06	-0.001197	0.4006	0.059	4.9232	0.1474	41	1	0.7024
Aalborg E	k__Bacteria	p__Proteobacteria	c__Gammaproteobacteria	o__Burkholderiales	f__Comamonadaceae			f__Comamonadaceae__ASV2663	disappearing	others	Spring_cohort	Moderate	0.0281373	1.11315e-05	0.000781	0.3696	0.0559	1.5801	0.1512	13	1	0.5105
Aalborg E	k__Bacteria	p__Proteobacteria	c__Gammaproteobacteria	o__Burkholderiales	f__Comamonadaceae			f__Comamonadaceae__ASV28	growing	others	Spring_cohort	Strong	1.61338	9.02126e-06	0.0015557	0.3853	0.0559	1.7979	0.1451	15	1	0.6974
Aalborg E	k__Bacteria	p__Proteobacteria	c__Gammaproteobacteria	o__Burkholderiales	f__Comamonadaceae			f__Comamonadaceae__ASV286	growing	others	Non-significant	NS	0.108225	0.376254	0.0001038	0.0668	0.0872	5.3984	1.3039	45	11	0.2276
Aalborg E	k__Bacteria	p__Proteobacteria	c__Gammaproteobacteria	o__Burkholderiales	f__Comamonadaceae			f__Comamonadaceae__ASV288	disappearing	others	Autumn_cohort	Moderate	0.152507	1.72734e-05	-0.0007911	0.2336	0.0385	5.0454	0.1647	42	1	0.4591
Aalborg E	k__Bacteria	p__Proteobacteria	c__Gammaproteobacteria	o__Burkholderiales	f__Comamonadaceae			f__Comamonadaceae__ASV2898	disappearing	others	Winter_cohort	Strong	0.00894015	4.5743e-05	0.0013627	0.4538	0.0878	1.2323	0.1935	10	2	0.6253
Aalborg E	k__Bacteria	p__Proteobacteria	c__Gammaproteobacteria	o__Burkholderiales	f__Comamonadaceae			f__Comamonadaceae__ASV3471	ambiguous	others	Non-significant	NS	0.0137482	0.0191031	0.0010817	0.1356	0.0717	2.2589	0.529	19	4	0.1735
Aalborg E	k__Bacteria	p__Proteobacteria	c__Gammaproteobacteria	o__Burkholderiales	f__Comamonadaceae			f__Comamonadaceae__ASV371	growing	others	Spring_cohort	Strong	0.143849	3.25727e-07	0.0018856	0.4821	0.0322	2.3048	0.0668	19	1	0.7477
Aalborg E	k__Bacteria	p__Proteobacteria	c__Gammaproteobacteria	o__Burkholderiales	f__Comamonadaceae			f__Comamonadaceae__ASV423	ambiguous	others	Spring_cohort	Weak	0.0067432	0.00541238	-0.000122	0.1282	0.0534	2.8335	0.4165	23	3	0.1649
Aalborg E	k__Bacteria	p__Proteobacteria	c__Gammaproteobacteria	o__Burkholderiales	f__Comamonadaceae			f__Comamonadaceae__ASV428	growing	others	Autumn_cohort	Weak	0.202961	8.71715e-05	-0.0006049	0.1921	0.0413	5.0327	0.2149	42	2	0.2556
Aalborg E	k__Bacteria	p__Proteobacteria	c__Gammaproteobacteria	o__Burkholderiales	f__Comamonadaceae			f__Comamonadaceae__ASV45214	ambiguous	others	Non-significant	NS	0	0.596437	-0.000131	0.0287	0.0532	5.9414	1.8495	49	15	0.2217
Aalborg E	k__Bacteria	p__Proteobacteria	c__Gammaproteobacteria	o__Burkholderiales	f__Comamonadaceae			f__Comamonadaceae__ASV486	growing	others	Winter_cohort	Weak	0.156253	0.00206945	0.0009379	0.1458	0.0516	1.0372	0.3541	9	3	0.2999
Aalborg E	k__Bacteria	p__Proteobacteria	c__Gammaproteobacteria	o__Burkholderiales	f__Comamonadaceae			f__Comamonadaceae__ASV498	ambiguous	others	Non-significant	NS	0.0257169	0.0286245	0.0005654	0.0725	0.0416	1.7107	0.5743	14	5	0.1266
Aalborg E	k__Bacteria	p__Proteobacteria	c__Gammaproteobacteria	o__Burkholderiales	f__Comamonadaceae			f__Comamonadaceae__ASV515	ambiguous	others	Non-significant	NS	0.0432339	0.141711	-3.67e-05	0.0504	0.0436	5.029	0.8641	42	7	0.1184
Aalborg E	k__Bacteria	p__Proteobacteria	c__Gammaproteobacteria	o__Burkholderiales	f__Comamonadaceae			f__Comamonadaceae__ASV551	growing	others	Non-significant	NS	0.00925087	0.52839	-0.0002118	0.0379	0.0626	5.1324	1.652	42	14	0.1589
Aalborg E	k__Bacteria	p__Proteobacteria	c__Gammaproteobacteria	o__Burkholderiales	f__Comamonadaceae			f__Comamonadaceae__ASV63	growing	others	Non-significant	NS	0.248344	0.865909	0.0005065	0.0135	0.0485	1.0819	3.1416	9	26	0.1144
Aalborg E	k__Bacteria	p__Proteobacteria	c__Gammaproteobacteria	o__Burkholderiales	f__Comamonadaceae			f__Comamonadaceae__ASV6983	ambiguous	others	Non-significant	NS	0.00672233	0.037101	0.0005248	0.0867	0.0527	2.814	0.6078	23	5	0.15
Aalborg E	k__Bacteria	p__Proteobacteria	c__Gammaproteobacteria	o__Burkholderiales	f__Comamonadaceae			f__Comamonadaceae__ASV785	growing	others	Spring_cohort	Moderate	0.0181741	2.75351e-05	0.0014162	0.2802	0.0499	1.7329	0.1779	14	1	0.4142
Aalborg E	k__Bacteria	p__Proteobacteria	c__Gammaproteobacteria	o__Burkholderiales	f__Comamonadaceae			f__Comamonadaceae__ASV835	growing	others	Non-significant	NS	0.0380141	0.40344	0.0009264	0.0581	0.0789	1.0704	1.3581	9	11	0.1017
Aalborg E	k__Bacteria	p__Proteobacteria	c__Gammaproteobacteria	o__Burkholderiales	f__Comamonadaceae			f__Comamonadaceae__ASV86138	ambiguous	others	Winter_cohort	Weak	0	8.038e-05	0.0003738	0.1626	0.0344	0.8705	0.2119	7	2	0.3133
Aalborg E	k__Bacteria	p__Proteobacteria	c__Gammaproteobacteria	o__Burkholderiales	f__Comamonadaceae			f__Comamonadaceae__ASV889	growing	others	Spring_cohort	Weak	0.0383754	9.26477e-05	0.0013711	0.2222	0.0482	2.3433	0.2171	19	2	0.2384
Aalborg E	k__Bacteria	p__Proteobacteria	c__Gammaproteobacteria	o__Burkholderiales	f__Comamonadaceae			f__Comamonadaceae__ASV948	ambiguous	others	Spring_cohort	Weak	0.0118006	0.00293474	0.0008922	0.3396	0.1274	1.5711	0.3752	13	3	0.3372
Aalborg E	k__Bacteria	p__Proteobacteria	c__Gammaproteobacteria	o__Burkholderiales	f__Comamonadaceae			f__Comamonadaceae__newASV1222	ambiguous	others	Spring_cohort	Weak	0.00200803	0.000628234	0.0012061	0.1581	0.0463	2.4367	0.293	20	2	0.2793
Aalborg E	k__Bacteria	p__Proteobacteria	c__Gammaproteobacteria	o__Burkholderiales	f__Comamonadaceae			f__Comamonadaceae__newASV279	ambiguous	others	Winter_cohort	Moderate	0	0.000260591	0.0007676	0.1845	0.0469	0.9913	0.2544	8	2	0.3822
Aalborg E	k__Bacteria	p__Proteobacteria	c__Gammaproteobacteria	o__Burkholderiales	f__Comamonadaceae			f__Comamonadaceae__newASV288	ambiguous	others	Spring_cohort	Moderate	0.00193727	0.0005818	0.0010051	0.2756	0.0798	1.5467	0.2894	13	2	0.5129
Aalborg E	k__Bacteria	p__Proteobacteria	c__Gammaproteobacteria	o__Burkholderiales	f__Comamonadaceae			f__Comamonadaceae__newASV295	ambiguous	others	Spring_cohort	Weak	0	0.0020246	0.0005363	0.0942	0.0332	2.1223	0.3529	18	3	0.2318
Aalborg E	k__Bacteria	p__Proteobacteria	c__Gammaproteobacteria	o__Burkholderiales	f__Comamonadaceae			f__Comamonadaceae__newASV398	ambiguous	others	Spring_cohort	Moderate	0.00454892	4.95069e-05	0.0012298	0.2459	0.0483	2.0004	0.1962	17	2	0.3714
Aalborg E	k__Bacteria	p__Proteobacteria	c__Gammaproteobacteria	o__Burkholderiales	f__Comamonadaceae			f__Comamonadaceae__newASV504	ambiguous	others	Spring_cohort	Weak	0.00260743	0.000173479	0.0005122	0.1439	0.0344	2.6104	0.2389	22	2	0.3069
Aalborg E	k__Bacteria	p__Proteobacteria	c__Gammaproteobacteria	o__Burkholderiales	f__Comamonadaceae	g__Acidovorax		g__Acidovorax__ASV1167	ambiguous	others	Autumn_cohort	Moderate	0.0287698	2.76282e-05	-0.0006316	0.2726	0.0485	4.6654	0.1781	39	1	0.3976
Aalborg E	k__Bacteria	p__Proteobacteria	c__Gammaproteobacteria	o__Burkholderiales	f__Comamonadaceae	g__Acidovorax		g__Acidovorax__ASV1307	disappearing	others	Autumn_cohort	Weak	0.0277526	0.00100825	-0.0003882	0.1824	0.0576	4.8441	0.3157	40	3	0.3299
Aalborg E	k__Bacteria	p__Proteobacteria	c__Gammaproteobacteria	o__Burkholderiales	f__Comamonadaceae	g__Acidovorax		g__Acidovorax__ASV179	disappearing	others	Spring_cohort	Weak	0.756098	8.77213e-05	0.0006974	0.1447	0.0311	1.751	0.2153	14	2	0.2398
Aalborg E	k__Bacteria	p__Proteobacteria	c__Gammaproteobacteria	o__Burkholderiales	f__Comamonadaceae	g__Acidovorax		g__Acidovorax__ASV2157	disappearing	others	Autumn_cohort	Weak	0.0121161	0.00252279	-0.0007504	0.2192	0.0802	5.4503	0.3658	45	3	0.3263
Aalborg E	k__Bacteria	p__Proteobacteria	c__Gammaproteobacteria	o__Burkholderiales	f__Comamonadaceae	g__Acidovorax		g__Acidovorax__ASV2262	disappearing	others	Summer_cohort	Weak	0.0200423	0.0020237	8.16e-05	0.1763	0.0622	4.3487	0.3528	36	3	0.2912
Aalborg E	k__Bacteria	p__Proteobacteria	c__Gammaproteobacteria	o__Burkholderiales	f__Comamonadaceae	g__Acidovorax		g__Acidovorax__ASV3193	disappearing	others	Spring_cohort	Weak	0.022798	0.00683101	0.0009267	0.1053	0.0457	2.4643	0.4345	20	4	0.198
Aalborg E	k__Bacteria	p__Proteobacteria	c__Gammaproteobacteria	o__Burkholderiales	f__Comamonadaceae	g__Acidovorax		g__Acidovorax__ASV4336	disappearing	others	Non-significant	NS	0.00958993	0.419552	0.0016932	0.1019	0.1419	1.2191	1.3931	10	12	0.2037
Aalborg E	k__Bacteria	p__Proteobacteria	c__Gammaproteobacteria	o__Burkholderiales	f__Comamonadaceae	g__Acidovorax		g__Acidovorax__ASV4348	ambiguous	others	Autumn_cohort	Moderate	0.00523177	6.57595e-05	8.3e-06	0.2516	0.0516	5.1622	0.2052	43	2	0.4176
Aalborg E	k__Bacteria	p__Proteobacteria	c__Gammaproteobacteria	o__Burkholderiales	f__Comamonadaceae	g__Acidovorax		g__Acidovorax__ASV9030	ambiguous	others	Non-significant	NS	0	0.147524	-0.0011468	0.0642	0.0562	4.9329	0.8751	41	7	0.2247
Aalborg E	k__Bacteria	p__Proteobacteria	c__Gammaproteobacteria	o__Burkholderiales	f__Comamonadaceae	g__Acidovorax		g__Acidovorax__newASV12	ambiguous	others	Spring_cohort	Moderate	0.0153437	0.000363574	0.0011999	0.3018	0.0809	1.602	0.2682	13	2	0.4737
Aalborg E	k__Bacteria	p__Proteobacteria	c__Gammaproteobacteria	o__Burkholderiales	f__Comamonadaceae	g__Acidovorax		g__Acidovorax__newASV229	ambiguous	others	Spring_cohort	Weak	0.00503753	0.00159687	0.0005263	0.1583	0.0537	2.127	0.3394	18	3	0.2934
Aalborg E	k__Bacteria	p__Proteobacteria	c__Gammaproteobacteria	o__Burkholderiales	f__Comamonadaceae	g__Acidovorax		g__Acidovorax__newASV247	ambiguous	others	Spring_cohort	Weak	0.0123251	1.03644e-05	0.0014246	0.2675	0.04	2.2767	0.1497	19	1	0.3457
Aalborg E	k__Bacteria	p__Proteobacteria	c__Gammaproteobacteria	o__Burkholderiales	f__Comamonadaceae	g__Acidovorax		g__Acidovorax__newASV605	ambiguous	others	Spring_cohort	Weak	0.00521914	0.000140409	0.0015767	0.1973	0.0457	2.2635	0.2317	19	2	0.2789
Aalborg E	k__Bacteria	p__Proteobacteria	c__Gammaproteobacteria	o__Burkholderiales	f__Comamonadaceae	g__Acidovorax	s__Acidovorax_caeni	s__Acidovorax_caeni	ambiguous	others	Autumn_cohort	Very strong	0.00314624	9.11004e-05	-0.0010555	0.5844	0.1265	4.5874	0.2165	38	2	0.8192
Aalborg E	k__Bacteria	p__Proteobacteria	c__Gammaproteobacteria	o__Burkholderiales	f__Comamonadaceae	g__Acidovorax	s__Acidovorax_temperans	s__Acidovorax_temperans	disappearing	others	Non-significant	NS	0.00354836	0.111414	0.0030908	0.2359	0.1897	0.9682	0.804	8	7	0.3468
Aalborg E	k__Bacteria	p__Proteobacteria	c__Gammaproteobacteria	o__Burkholderiales	f__Comamonadaceae	g__Acidovorax	s__midas_s_1484	s__midas_s_1484	growing	others	Spring_cohort	Weak	0.800967	0.00305259	0.0006538	0.106	0.04	1.5408	0.3776	13	3	0.239
Aalborg E	k__Bacteria	p__Proteobacteria	c__Gammaproteobacteria	o__Burkholderiales	f__Comamonadaceae	g__Acidovorax	s__midas_s_19103	s__midas_s_19103	ambiguous	others	Winter_cohort	Strong	0.00541663	3.19375e-05	0.002509	0.4755	0.0868	1.3115	0.1825	11	2	0.6464
Aalborg E	k__Bacteria	p__Proteobacteria	c__Gammaproteobacteria	o__Burkholderiales	f__Comamonadaceae	g__Acidovorax	s__midas_s_2077	s__midas_s_2077	disappearing	others	Non-significant	NS	1.71835	0.018755	0.0003444	0.0585	0.0308	1.8561	0.5269	15	4	0.1392
Aalborg E	k__Bacteria	p__Proteobacteria	c__Gammaproteobacteria	o__Burkholderiales	f__Comamonadaceae	g__Aquabacterium		g__Aquabacterium__ASV1495	ambiguous	others	Winter_cohort	Weak	0.00948821	0.000228023	0.0015216	0.2662	0.0663	0.979	0.2491	8	2	0.2604
Aalborg E	k__Bacteria	p__Proteobacteria	c__Gammaproteobacteria	o__Burkholderiales	f__Comamonadaceae	g__Aquabacterium		g__Aquabacterium__ASV60509	ambiguous	others	Non-significant	NS	0	0.0299106	0.0009351	0.0615	0.0357	1.3028	0.58	11	5	0.2706
Aalborg E	k__Bacteria	p__Proteobacteria	c__Gammaproteobacteria	o__Burkholderiales	f__Comamonadaceae	g__Aquabacterium	s__Aquabacterium_parvum	s__Aquabacterium_parvum	ambiguous	others	Non-significant	NS	0.00969305	0.188558	0.0006987	0.1349	0.1285	5.6913	0.9523	47	8	0.2616
Aalborg E	k__Bacteria	p__Proteobacteria	c__Gammaproteobacteria	o__Burkholderiales	f__Comamonadaceae	g__Aquabacterium	s__midas_s_248	s__midas_s_248	growing	others	Non-significant	NS	0.0624798	0.0857986	0.0006219	0.1697	0.1266	5.3493	0.7464	44	6	0.2937
Aalborg E	k__Bacteria	p__Proteobacteria	c__Gammaproteobacteria	o__Burkholderiales	f__Comamonadaceae	g__Aquabacterium	s__midas_s_333	s__midas_s_333	ambiguous	others	Autumn_cohort	Weak	0.271791	0.0032312	6.09e-05	0.1167	0.0445	4.8825	0.3812	40	3	0.1877
Aalborg E	k__Bacteria	p__Proteobacteria	c__Gammaproteobacteria	o__Burkholderiales	f__Comamonadaceae	g__Aquabacterium	s__midas_s_5125	s__midas_s_5125	growing	others	Winter_cohort	Strong	0.0115969	9.7528e-06	0.0005419	0.5417	0.0802	0.9942	0.148	8	1	0.5999
Aalborg E	k__Bacteria	p__Proteobacteria	c__Gammaproteobacteria	o__Burkholderiales	f__Comamonadaceae	g__Aquincola		g__Aquincola__ASV15612	ambiguous	others	Non-significant	NS	0	0.148958	2.48e-05	0.0173	0.0152	2.8608	0.8779	24	7	0.1663
Aalborg E	k__Bacteria	p__Proteobacteria	c__Gammaproteobacteria	o__Burkholderiales	f__Comamonadaceae	g__Brachymonas	s__Brachymonas_denitrificans	s__Brachymonas_denitrificans	disappearing	others	Non-significant	NS	0.00229864	0.363385	-0.0005072	0.0787	0.1006	4.3786	1.2788	36	11	0.2191
Aalborg E	k__Bacteria	p__Proteobacteria	c__Gammaproteobacteria	o__Burkholderiales	f__Comamonadaceae	g__Brachymonas	s__midas_s_31339	s__midas_s_31339	ambiguous	others	Non-significant	NS	0.00197227	0.046384	6.75e-05	0.1324	0.0847	4.4622	0.6399	37	5	0.2601
Aalborg E	k__Bacteria	p__Proteobacteria	c__Gammaproteobacteria	o__Burkholderiales	f__Comamonadaceae	g__Brachymonas	s__midas_s_46087	s__midas_s_46087	ambiguous	others	Non-significant	NS	0	0.0233139	0.0006613	0.0698	0.0384	1.6954	0.5499	14	5	0.1426
Aalborg E	k__Bacteria	p__Proteobacteria	c__Gammaproteobacteria	o__Burkholderiales	f__Comamonadaceae	g__Comamonas		g__Comamonas__ASV3712	disappearing	others	Autumn_cohort	Weak	0.00197867	0.000446671	-0.0004663	0.1799	0.0499	4.7693	0.2777	39	2	0.3311
Aalborg E	k__Bacteria	p__Proteobacteria	c__Gammaproteobacteria	o__Burkholderiales	f__Comamonadaceae	g__Comamonas		g__Comamonas__ASV7854	ambiguous	others	Non-significant	NS	0.00213061	0.801694	-0.0007768	0.0328	0.0947	5.6369	2.8875	47	24	0.2594
Aalborg E	k__Bacteria	p__Proteobacteria	c__Gammaproteobacteria	o__Burkholderiales	f__Comamonadaceae	g__Comamonas		g__Comamonas__ASV8553	ambiguous	others	Non-significant	NS	0.00127005	0.101227	-0.0010332	0.1021	0.0798	5.2321	0.7818	43	6	0.3021
Aalborg E	k__Bacteria	p__Proteobacteria	c__Gammaproteobacteria	o__Burkholderiales	f__Comamonadaceae	g__Comamonas	s__Comamonas_denitrificans	s__Comamonas_denitrificans	disappearing	others	Summer_cohort	Strong	0.090843	6.18829e-07	-0.0011834	0.3825	0.0297	4.5354	0.0775	38	1	0.6527
Aalborg E	k__Bacteria	p__Proteobacteria	c__Gammaproteobacteria	o__Burkholderiales	f__Comamonadaceae	g__Comamonas	s__midas_s_13072	s__midas_s_13072	ambiguous	others	Winter_cohort	Strong	0.00546607	4.94092e-06	0.0018759	0.5247	0.0677	1.359	0.129	11	1	0.6913
Aalborg E	k__Bacteria	p__Proteobacteria	c__Gammaproteobacteria	o__Burkholderiales	f__Comamonadaceae	g__Comamonas	s__midas_s_40517	s__midas_s_40517	ambiguous	others	Non-significant	NS	0	0.0878734	-0.0008702	0.103	0.0774	4.473	0.7514	37	6	0.2453
Aalborg E	k__Bacteria	p__Proteobacteria	c__Gammaproteobacteria	o__Burkholderiales	f__Comamonadaceae	g__Comamonas	s__midas_s_4793	s__midas_s_4793	ambiguous	others	Autumn_cohort	Weak	0.00382205	0.000956235	-0.000945	0.1911	0.0598	4.7335	0.3129	39	3	0.285
Aalborg E	k__Bacteria	p__Proteobacteria	c__Gammaproteobacteria	o__Burkholderiales	f__Comamonadaceae	g__Comamonas	s__midas_s_51519	s__midas_s_51519	ambiguous	others	Summer_cohort	Weak	0.00182428	0.00437	-0.0004283	0.1291	0.0518	3.9393	0.4015	33	3	0.1957
Aalborg E	k__Bacteria	p__Proteobacteria	c__Gammaproteobacteria	o__Burkholderiales	f__Comamonadaceae	g__Comamonas	s__midas_s_5587	s__midas_s_5587	disappearing	others	Non-significant	NS	0.00341285	0.539143	-0.000271	0.0386	0.0648	0.6858	1.6816	6	14	0.1693
Aalborg E	k__Bacteria	p__Proteobacteria	c__Gammaproteobacteria	o__Burkholderiales	f__Comamonadaceae	g__Comamonas	s__midas_s_5623	s__midas_s_5623	disappearing	others	Autumn_cohort	Weak	0.00548667	0.00952152	0.0001214	0.1363	0.063	5.3528	0.4625	44	4	0.2426
Aalborg E	k__Bacteria	p__Proteobacteria	c__Gammaproteobacteria	o__Burkholderiales	f__Comamonadaceae	g__Comamonas	s__midas_s_629	s__midas_s_629	growing	others	Autumn_cohort	Moderate	0	9.34089e-06	-0.0014218	0.2858	0.0419	4.7179	0.1465	39	1	0.4827
Aalborg E	k__Bacteria	p__Proteobacteria	c__Gammaproteobacteria	o__Burkholderiales	f__Comamonadaceae	g__Comamonas	s__midas_s_80413	s__midas_s_80413	ambiguous	others	Autumn_cohort	Weak	0	0.00240096	-0.0011017	0.1262	0.0457	5.0261	0.3624	42	3	0.2899
Aalborg E	k__Bacteria	p__Proteobacteria	c__Gammaproteobacteria	o__Burkholderiales	f__Comamonadaceae	g__Curvibacter	s__midas_s_6262	s__midas_s_6262	ambiguous	others	Non-significant	NS	0	0.0422759	-5.81e-05	0.0868	0.0544	4.9714	0.6261	41	5	0.2667
Aalborg E	k__Bacteria	p__Proteobacteria	c__Gammaproteobacteria	o__Burkholderiales	f__Comamonadaceae	g__Diaphorobacter		g__Diaphorobacter__ASV11244	ambiguous	others	Non-significant	NS	0	0.306852	-0.0001315	0.0405	0.0474	4.1751	1.1704	35	10	0.2025
Aalborg E	k__Bacteria	p__Proteobacteria	c__Gammaproteobacteria	o__Burkholderiales	f__Comamonadaceae	g__Diaphorobacter		g__Diaphorobacter__ASV1567	ambiguous	others	Autumn_cohort	Strong	0.0359697	3.53634e-05	-0.0016014	0.3012	0.0559	5.278	0.1855	44	2	0.5515
Aalborg E	k__Bacteria	p__Proteobacteria	c__Gammaproteobacteria	o__Burkholderiales	f__Comamonadaceae	g__Diaphorobacter		g__Diaphorobacter__ASV19148	ambiguous	others	Summer_cohort	Weak	0	0.00274614	5.67e-05	0.0731	0.0271	4.5643	0.3709	38	3	0.3163
Aalborg E	k__Bacteria	p__Proteobacteria	c__Gammaproteobacteria	o__Burkholderiales	f__Comamonadaceae	g__Diaphorobacter		g__Diaphorobacter__ASV5213	ambiguous	others	Autumn_cohort	Strong	0.00212346	3.16728e-05	-0.0018493	0.3331	0.0607	5.1328	0.1823	42	2	0.5588
Aalborg E	k__Bacteria	p__Proteobacteria	c__Gammaproteobacteria	o__Burkholderiales	f__Comamonadaceae	g__Diaphorobacter		g__Diaphorobacter__ASV7706	disappearing	others	Non-significant	NS	0	0.0295103	-0.0009164	0.0991	0.0573	4.7489	0.5782	39	5	0.2397
Aalborg E	k__Bacteria	p__Proteobacteria	c__Gammaproteobacteria	o__Burkholderiales	f__Comamonadaceae	g__Diaphorobacter		g__Diaphorobacter__ASV9310	ambiguous	others	Autumn_cohort	Moderate	0.00629247	0.00174124	-0.0014141	0.2641	0.0909	5.1383	0.3444	43	3	0.4494
Aalborg E	k__Bacteria	p__Proteobacteria	c__Gammaproteobacteria	o__Burkholderiales	f__Comamonadaceae	g__Diaphorobacter	s__midas_s_25086	s__midas_s_25086	ambiguous	others	Spring_cohort	Strong	0.00346713	1.1955e-05	0.0022442	0.379	0.0583	1.446	0.1539	12	1	0.5871
Aalborg E	k__Bacteria	p__Proteobacteria	c__Gammaproteobacteria	o__Burkholderiales	f__Comamonadaceae	g__Diaphorobacter	s__midas_s_2764	s__midas_s_2764	ambiguous	others	Autumn_cohort	Moderate	0.0124409	0.000581007	-0.0012679	0.2508	0.0726	4.9919	0.2893	41	2	0.3537
Aalborg E	k__Bacteria	p__Proteobacteria	c__Gammaproteobacteria	o__Burkholderiales	f__Comamonadaceae	g__Giesbergeria	s__midas_s_14675	s__midas_s_14675	ambiguous	others	Spring_cohort	Strong	0.00722217	1.1637e-05	0.0016014	0.4309	0.0658	1.6962	0.1527	14	1	0.6462
Aalborg E	k__Bacteria	p__Proteobacteria	c__Gammaproteobacteria	o__Burkholderiales	f__Comamonadaceae	g__Hydrogenophaga		g__Hydrogenophaga__ASV1520	disappearing	others	Non-significant	NS	0.0178813	0.0182904	0.0001314	0.0994	0.0521	1.0078	0.5241	8	4	0.1964
Aalborg E	k__Bacteria	p__Proteobacteria	c__Gammaproteobacteria	o__Burkholderiales	f__Comamonadaceae	g__Hydrogenophaga		g__Hydrogenophaga__ASV1855	ambiguous	others	Autumn_cohort	Weak	0.00403096	0.00269859	-0.0002046	0.1971	0.0729	5.3038	0.3698	44	3	0.3187
Aalborg E	k__Bacteria	p__Proteobacteria	c__Gammaproteobacteria	o__Burkholderiales	f__Comamonadaceae	g__Hydrogenophaga		g__Hydrogenophaga__ASV820	disappearing	others	Winter_cohort	Weak	0.0360739	0.00294707	0.000487	0.2953	0.1109	6.169	0.3754	51	3	0.2573
Aalborg E	k__Bacteria	p__Proteobacteria	c__Gammaproteobacteria	o__Burkholderiales	f__Comamonadaceae	g__Hydrogenophaga		g__Hydrogenophaga__ASV9516	ambiguous	others	Spring_cohort	Moderate	0.00243108	3.96975e-05	0.0011563	0.2489	0.0471	1.4856	0.1894	12	2	0.4126
Aalborg E	k__Bacteria	p__Proteobacteria	c__Gammaproteobacteria	o__Burkholderiales	f__Comamonadaceae	g__Hydrogenophaga	s__Hydrogenophaga_taeniospiralis	s__Hydrogenophaga_taeniospiralis	growing	others	Winter_cohort	Very weak	0.116403	0.00285882	0.0001285	0.1098	0.041	0.275	0.3733	2	3	0.1492
Aalborg E	k__Bacteria	p__Proteobacteria	c__Gammaproteobacteria	o__Burkholderiales	f__Comamonadaceae	g__Hydrogenophaga	s__midas_s_2645	s__midas_s_2645	disappearing	others	Non-significant	NS	0.0306147	0.173019	0.0001122	0.0527	0.0487	2.1532	0.9241	18	8	0.1845
Aalborg E	k__Bacteria	p__Proteobacteria	c__Gammaproteobacteria	o__Burkholderiales	f__Comamonadaceae	g__Ideonella	s__midas_s_1694	s__midas_s_1694	growing	others	Autumn_cohort	Weak	0.00457561	0.00363445	-0.0001714	0.1403	0.0546	5.4073	0.3892	45	3	0.253
Aalborg E	k__Bacteria	p__Proteobacteria	c__Gammaproteobacteria	o__Burkholderiales	f__Comamonadaceae	g__Leptothrix		g__Leptothrix__ASV150	growing	filaments	Summer_cohort	Weak	0.0965428	0.00640109	0.0003222	0.1127	0.0484	3.419	0.4293	28	4	0.2376
Aalborg E	k__Bacteria	p__Proteobacteria	c__Gammaproteobacteria	o__Burkholderiales	f__Comamonadaceae	g__Leptothrix		g__Leptothrix__ASV2814	growing	filaments	Winter_cohort	Weak	0.0677131	0.000395233	-0.0003454	0.2811	0.0765	0.3168	0.272	3	2	0.2562
Aalborg E	k__Bacteria	p__Proteobacteria	c__Gammaproteobacteria	o__Burkholderiales	f__Comamonadaceae	g__Leptothrix		g__Leptothrix__ASV375	growing	filaments	Spring_cohort	Strong	0.123297	0.00131076	0.0013416	0.2469	0.0813	2.099	0.3291	17	3	0.5509
Aalborg E	k__Bacteria	p__Proteobacteria	c__Gammaproteobacteria	o__Burkholderiales	f__Comamonadaceae	g__Leptothrix		g__Leptothrix__ASV598	ambiguous	filaments	Summer_cohort	Moderate	0.0409993	0.00712273	0.0008262	0.1529	0.067	3.0853	0.4382	26	4	0.3964
Aalborg E	k__Bacteria	p__Proteobacteria	c__Gammaproteobacteria	o__Burkholderiales	f__Comamonadaceae	g__Leptothrix	s__midas_s_1298	s__midas_s_1298	growing	filaments	Winter_cohort	Very weak	0.0739405	0.00206945	0.0002989	0.156	0.0552	0.7591	0.3542	6	3	0.1096
Aalborg E	k__Bacteria	p__Proteobacteria	c__Gammaproteobacteria	o__Burkholderiales	f__Comamonadaceae	g__Leptothrix	s__midas_s_345	s__midas_s_345	growing	filaments	Non-significant	NS	0.0304102	0.0163402	0.0004281	0.1451	0.0743	1.4068	0.5125	12	4	0.2835
Aalborg E	k__Bacteria	p__Proteobacteria	c__Gammaproteobacteria	o__Burkholderiales	f__Comamonadaceae	g__Leptothrix	s__midas_s_62607	s__midas_s_62607	ambiguous	filaments	Winter_cohort	Weak	0.016996	0.00633354	0.0005093	0.1294	0.0555	0.9566	0.4285	8	4	0.1631
Aalborg E	k__Bacteria	p__Proteobacteria	c__Gammaproteobacteria	o__Burkholderiales	f__Comamonadaceae	g__Leptothrix	s__midas_s_81	s__midas_s_81	growing	filaments	Summer_cohort	Moderate	0.211324	0.00015905	-0.0005244	0.1802	0.0425	4.4467	0.2358	37	2	0.3809
Aalborg E	k__Bacteria	p__Proteobacteria	c__Gammaproteobacteria	o__Burkholderiales	f__Comamonadaceae	g__Leptothrix	s__midas_s_884	s__midas_s_884	growing	filaments	Spring_cohort	Moderate	0.102929	4.64534e-05	0.0014338	0.2554	0.0496	2.0987	0.1943	17	2	0.5195
Aalborg E	k__Bacteria	p__Proteobacteria	c__Gammaproteobacteria	o__Burkholderiales	f__Comamonadaceae	g__Limnohabitans		g__Limnohabitans__ASV1370	ambiguous	others	Autumn_cohort	Weak	0.025763	0.00107238	-0.000799	0.1394	0.0445	5.5655	0.3189	46	3	0.2337
Aalborg E	k__Bacteria	p__Proteobacteria	c__Gammaproteobacteria	o__Burkholderiales	f__Comamonadaceae	g__Limnohabitans		g__Limnohabitans__ASV1930	ambiguous	others	Non-significant	NS	0.00273329	0.110813	0.0002755	0.1165	0.0935	1.2228	0.8025	10	7	0.2092
Aalborg E	k__Bacteria	p__Proteobacteria	c__Gammaproteobacteria	o__Burkholderiales	f__Comamonadaceae	g__Limnohabitans		g__Limnohabitans__ASV1970	ambiguous	others	Spring_cohort	Weak	0.0358166	0.00487058	0.0012971	0.255	0.1043	1.4767	0.4092	12	3	0.3006
Aalborg E	k__Bacteria	p__Proteobacteria	c__Gammaproteobacteria	o__Burkholderiales	f__Comamonadaceae	g__Limnohabitans		g__Limnohabitans__ASV4356	ambiguous	others	Winter_cohort	Weak	0.00203025	0.000133836	-0.0005678	0.2418	0.0556	1.0106	0.2298	8	2	0.3341
Aalborg E	k__Bacteria	p__Proteobacteria	c__Gammaproteobacteria	o__Burkholderiales	f__Comamonadaceae	g__Limnohabitans		g__Limnohabitans__ASV446	growing	others	Non-significant	NS	0.011236	0.0533146	0.0023403	0.1577	0.1043	1.2277	0.6615	10	5	0.214
Aalborg E	k__Bacteria	p__Proteobacteria	c__Gammaproteobacteria	o__Burkholderiales	f__Comamonadaceae	g__Limnohabitans	s__midas_s_2834	s__midas_s_2834	ambiguous	others	Non-significant	NS	0.0284718	0.0482825	0.0003849	0.1182	0.0764	5.0921	0.646	42	5	0.1264
Aalborg E	k__Bacteria	p__Proteobacteria	c__Gammaproteobacteria	o__Burkholderiales	f__Comamonadaceae	g__midas_g_33	s__midas_s_264	s__midas_s_264	growing	others	Non-significant	NS	0.0133967	0.0666049	-0.0006589	0.1214	0.0849	5.0057	0.6989	41	6	0.1875
Aalborg E	k__Bacteria	p__Proteobacteria	c__Gammaproteobacteria	o__Burkholderiales	f__Comamonadaceae	g__midas_g_33	s__midas_s_50	s__midas_s_50	growing	others	Non-significant	NS	0.354691	0.0153134	-0.0002033	0.0763	0.0386	3.9427	0.5062	33	4	0.2367
Aalborg E	k__Bacteria	p__Proteobacteria	c__Gammaproteobacteria	o__Burkholderiales	f__Comamonadaceae	g__midas_g_81		g__midas_g_81__ASV1036	ambiguous	others	Winter_cohort	Moderate	0.0299348	0.00037591	0.0001039	0.2134	0.0575	0.2841	0.2696	2	2	0.3656
Aalborg E	k__Bacteria	p__Proteobacteria	c__Gammaproteobacteria	o__Burkholderiales	f__Comamonadaceae	g__midas_g_81	s__midas_s_202	s__midas_s_202	growing	others	Non-significant	NS	0.0414719	0.717175	0.0001554	0.0212	0.0497	4.2327	2.3442	35	19	0.1121
Aalborg E	k__Bacteria	p__Proteobacteria	c__Gammaproteobacteria	o__Burkholderiales	f__Comamonadaceae	g__Ottowia		g__Ottowia__ASV2116	ambiguous	others	Autumn_cohort	Moderate	0.00925087	1.87235e-05	-0.0012426	0.3697	0.0617	5.0496	0.1669	42	1	0.5446
Aalborg E	k__Bacteria	p__Proteobacteria	c__Gammaproteobacteria	o__Burkholderiales	f__Comamonadaceae	g__Ottowia		g__Ottowia__ASV9932	ambiguous	others	Non-significant	NS	0	0.202837	-0.0004127	0.0336	0.0329	2.4781	0.9793	21	8	0.2096
Aalborg E	k__Bacteria	p__Proteobacteria	c__Gammaproteobacteria	o__Burkholderiales	f__Comamonadaceae	g__Ottowia	s__midas_s_17943	s__midas_s_17943	ambiguous	others	Spring_cohort	Strong	0.00734592	2.88191e-07	0.0023022	0.4805	0.0309	1.7729	0.0643	15	1	0.6928
Aalborg E	k__Bacteria	p__Proteobacteria	c__Gammaproteobacteria	o__Burkholderiales	f__Comamonadaceae	g__Ottowia	s__midas_s_26503	s__midas_s_26503	ambiguous	others	Non-significant	NS	0.00193607	0.440602	-0.0002767	0.0501	0.072	0.3706	1.4389	3	12	0.2175
Aalborg E	k__Bacteria	p__Proteobacteria	c__Gammaproteobacteria	o__Burkholderiales	f__Comamonadaceae	g__Ottowia	s__midas_s_2753	s__midas_s_2753	disappearing	others	Non-significant	NS	0.0127836	0.598739	0.0002969	0.0261	0.0486	4.7168	1.8586	39	15	0.162
Aalborg E	k__Bacteria	p__Proteobacteria	c__Gammaproteobacteria	o__Burkholderiales	f__Comamonadaceae	g__Ottowia	s__midas_s_482	s__midas_s_482	growing	others	Non-significant	NS	0.0250453	0.0180388	-0.000661	0.1447	0.0756	4.7816	0.5226	40	4	0.2764
Aalborg E	k__Bacteria	p__Proteobacteria	c__Gammaproteobacteria	o__Burkholderiales	f__Comamonadaceae	g__Ottowia	s__Ottowia_beijingensis	s__Ottowia_beijingensis	ambiguous	others	Autumn_cohort	Moderate	0.00210624	0.00635461	-0.0025199	0.2049	0.0878	5.0897	0.4288	42	4	0.3746
Aalborg E	k__Bacteria	p__Proteobacteria	c__Gammaproteobacteria	o__Burkholderiales	f__Comamonadaceae	g__Paucibacter		g__Paucibacter__ASV10443	ambiguous	others	Winter_cohort	Weak	0	0.00283552	0.0009048	0.1405	0.0524	1.0515	0.3728	9	3	0.26
Aalborg E	k__Bacteria	p__Proteobacteria	c__Gammaproteobacteria	o__Burkholderiales	f__Comamonadaceae	g__Pelomonas		g__Pelomonas__ASV24156	ambiguous	others	Non-significant	NS	0	0.789677	0.0002353	0.0166	0.0461	4.698	2.7856	39	23	0.1769
Aalborg E	k__Bacteria	p__Proteobacteria	c__Gammaproteobacteria	o__Burkholderiales	f__Comamonadaceae	g__Piscinibacter		g__Piscinibacter__ASV379	growing	others	Autumn_cohort	Very weak	0.0656086	0.00402506	-7.1e-05	0.0931	0.0369	4.696	0.3963	39	3	0.1211
Aalborg E	k__Bacteria	p__Proteobacteria	c__Gammaproteobacteria	o__Burkholderiales	f__Comamonadaceae	g__Polaromonas		g__Polaromonas__ASV2531	ambiguous	others	Spring_cohort	Very strong	0.00577834	6.18829e-07	0.0016814	0.6753	0.0503	1.4058	0.0744	12	1	0.7933
Aalborg E	k__Bacteria	p__Proteobacteria	c__Gammaproteobacteria	o__Burkholderiales	f__Comamonadaceae	g__Polaromonas		g__Polaromonas__ASV2861	ambiguous	others	Spring_cohort	Very strong	0.00307787	8.36868e-06	0.001671	0.6086	0.0871	1.3818	0.1432	11	1	0.7633
Aalborg E	k__Bacteria	p__Proteobacteria	c__Gammaproteobacteria	o__Burkholderiales	f__Comamonadaceae	g__Polaromonas		g__Polaromonas__ASV5405	ambiguous	others	Winter_cohort	Moderate	0.0191205	1.72264e-05	0.0015492	0.3256	0.0536	1.2687	0.1645	10	1	0.4938
Aalborg E	k__Bacteria	p__Proteobacteria	c__Gammaproteobacteria	o__Burkholderiales	f__Comamonadaceae	g__Polaromonas	s__Polaromonas_naphthalenivorans	s__Polaromonas_naphthalenivorans	ambiguous	others	Spring_cohort	Strong	0.00174392	1.49936e-05	0.0020201	0.4497	0.0723	1.8166	0.1608	15	1	0.7247
Aalborg E	k__Bacteria	p__Proteobacteria	c__Gammaproteobacteria	o__Burkholderiales	f__Comamonadaceae	g__Ramlibacter		g__Ramlibacter__ASV791	growing	others	Spring_cohort	Strong	0.0127689	2.2152e-06	0.0028329	0.4877	0.053	2.1125	0.1086	17	1	0.7329
Aalborg E	k__Bacteria	p__Proteobacteria	c__Gammaproteobacteria	o__Burkholderiales	f__Comamonadaceae	g__Rhizobacter		g__Rhizobacter__ASV661	ambiguous	others	Spring_cohort	Moderate	0.018879	6.02152e-06	0.0013806	0.2925	0.0393	2.4654	0.1342	20	1	0.469
Aalborg E	k__Bacteria	p__Proteobacteria	c__Gammaproteobacteria	o__Burkholderiales	f__Comamonadaceae	g__Rhizobacter		g__Rhizobacter__ASV9299	ambiguous	others	Spring_cohort	Weak	0.00388901	0.00134501	0.0006679	0.1633	0.054	2.7962	0.3305	23	3	0.2858
Aalborg E	k__Bacteria	p__Proteobacteria	c__Gammaproteobacteria	o__Burkholderiales	f__Comamonadaceae	g__Rhizobacter	s__midas_s_6061	s__midas_s_6061	ambiguous	others	Autumn_cohort	Weak	0.00878225	0.000143989	-0.0003003	0.112	0.026	4.8766	0.2325	40	2	0.2141
Aalborg E	k__Bacteria	p__Proteobacteria	c__Gammaproteobacteria	o__Burkholderiales	f__Comamonadaceae	g__Rhizobacter	s__Rhizobacter_profundi	s__Rhizobacter_profundi	growing	others	Spring_cohort	Very strong	0.00808708	7.49769e-07	0.0011027	0.5547	0.0457	2.7033	0.0824	22	1	0.7572
Aalborg E	k__Bacteria	p__Proteobacteria	c__Gammaproteobacteria	o__Burkholderiales	f__Comamonadaceae	g__Rhodoferax		g__Rhodoferax__ASV1498	ambiguous	others	Non-significant	NS	0.00191799	0.222396	-0.0003169	0.0737	0.0747	3.9712	1.0137	33	8	0.1703
Aalborg E	k__Bacteria	p__Proteobacteria	c__Gammaproteobacteria	o__Burkholderiales	f__Comamonadaceae	g__Rhodoferax		g__Rhodoferax__ASV1565	disappearing	others	Winter_cohort	Strong	0.0453378	8.0306e-07	0.0022364	0.5284	0.0451	1.2981	0.0853	11	1	0.673
Aalborg E	k__Bacteria	p__Proteobacteria	c__Gammaproteobacteria	o__Burkholderiales	f__Comamonadaceae	g__Rhodoferax		g__Rhodoferax__ASV214	growing	others	Non-significant	NS	0.0355897	0.444819	0.0008092	0.0539	0.0781	3.2951	1.4493	27	12	0.1421
Aalborg E	k__Bacteria	p__Proteobacteria	c__Gammaproteobacteria	o__Burkholderiales	f__Comamonadaceae	g__Rhodoferax		g__Rhodoferax__ASV311	growing	others	Spring_cohort	Moderate	0.0798157	2.28894e-05	0.0016068	0.2426	0.0418	1.4786	0.1722	12	1	0.5027
Aalborg E	k__Bacteria	p__Proteobacteria	c__Gammaproteobacteria	o__Burkholderiales	f__Comamonadaceae	g__Rhodoferax		g__Rhodoferax__ASV4810	ambiguous	others	Winter_cohort	Weak	0.00180554	0.00108917	0.0017152	0.1688	0.054	1.2311	0.3198	10	3	0.2481
Aalborg E	k__Bacteria	p__Proteobacteria	c__Gammaproteobacteria	o__Burkholderiales	f__Comamonadaceae	g__Rhodoferax		g__Rhodoferax__ASV567	ambiguous	others	Non-significant	NS	0.052841	0.272919	0.0007287	0.0701	0.0775	1.718	1.1059	14	9	0.1653
Aalborg E	k__Bacteria	p__Proteobacteria	c__Gammaproteobacteria	o__Burkholderiales	f__Comamonadaceae	g__Rhodoferax		g__Rhodoferax__ASV9062	ambiguous	others	Spring_cohort	Strong	0.00395577	1.13194e-05	0.0017801	0.4076	0.0619	2.0237	0.1519	17	1	0.6639
Aalborg E	k__Bacteria	p__Proteobacteria	c__Gammaproteobacteria	o__Burkholderiales	f__Comamonadaceae	g__Rhodoferax		g__Rhodoferax__ASV977	ambiguous	others	Spring_cohort	Weak	0.00923361	0.000279987	0.0007162	0.2201	0.0566	2.1181	0.2572	18	2	0.2797
Aalborg E	k__Bacteria	p__Proteobacteria	c__Gammaproteobacteria	o__Burkholderiales	f__Comamonadaceae	g__Rhodoferax	s__midas_s_1744	s__midas_s_1744	disappearing	others	Spring_cohort	Strong	0.0912599	2.12528e-06	0.0008308	0.3812	0.041	1.4345	0.1076	12	1	0.71
Aalborg E	k__Bacteria	p__Proteobacteria	c__Gammaproteobacteria	o__Burkholderiales	f__Comamonadaceae	g__Rhodoferax	s__midas_s_320	s__midas_s_320	growing	others	Winter_cohort	Weak	0.191855	0.001781	0.000678	0.1147	0.0396	1.2885	0.3456	11	3	0.1855
Aalborg E	k__Bacteria	p__Proteobacteria	c__Gammaproteobacteria	o__Burkholderiales	f__Comamonadaceae	g__Rhodoferax	s__midas_s_33	s__midas_s_33	growing	others	Spring_cohort	Weak	1.09613	0.00342158	0.0003543	0.0851	0.0328	1.9434	0.3853	16	3	0.2398
Aalborg E	k__Bacteria	p__Proteobacteria	c__Gammaproteobacteria	o__Burkholderiales	f__Comamonadaceae	g__Rhodoferax	s__midas_s_647	s__midas_s_647	ambiguous	others	Non-significant	NS	0	0.787221	-0.000305	0.0178	0.0491	5.033	2.7646	42	23	0.1557
Aalborg E	k__Bacteria	p__Proteobacteria	c__Gammaproteobacteria	o__Burkholderiales	f__Comamonadaceae	g__Rhodoferax	s__midas_s_8140	s__midas_s_8140	ambiguous	others	Spring_cohort	Moderate	0.0153894	4.52586e-06	0.0020267	0.3375	0.0428	1.9332	0.1269	16	1	0.4172
Aalborg E	k__Bacteria	p__Proteobacteria	c__Gammaproteobacteria	o__Burkholderiales	f__Comamonadaceae	g__Rhodoferax	s__midas_s_901	s__midas_s_901	growing	others	Non-significant	NS	0.0456071	0.0889743	0.0004501	0.1311	0.0989	5.1428	0.7543	43	6	0.1667
Aalborg E	k__Bacteria	p__Proteobacteria	c__Gammaproteobacteria	o__Burkholderiales	f__Comamonadaceae	g__Rhodoferax	s__Rhodoferax_saidenbachensis	s__Rhodoferax_saidenbachensis	growing	others	Non-significant	NS	0.0122759	0.61199	0.0009533	0.0532	0.1014	5.3819	1.9043	45	16	0.184
Aalborg E	k__Bacteria	p__Proteobacteria	c__Gammaproteobacteria	o__Burkholderiales	f__Comamonadaceae	g__Simplicispira		g__Simplicispira__ASV1166	disappearing	others	Spring_cohort	Moderate	0.0541126	5.55577e-06	0.0010946	0.2866	0.038	1.459	0.1326	12	1	0.5341
Aalborg E	k__Bacteria	p__Proteobacteria	c__Gammaproteobacteria	o__Burkholderiales	f__Comamonadaceae	g__Simplicispira		g__Simplicispira__ASV2104	ambiguous	others	Spring_cohort	Very strong	0.0206203	1.12327e-05	0.0021217	0.613	0.0929	1.8879	0.1515	16	1	0.8037
Aalborg E	k__Bacteria	p__Proteobacteria	c__Gammaproteobacteria	o__Burkholderiales	f__Comamonadaceae	g__Simplicispira		g__Simplicispira__ASV726	disappearing	others	Spring_cohort	Moderate	0.233921	3.20646e-06	0.0010169	0.2591	0.0305	1.7662	0.1176	15	1	0.5326
Aalborg E	k__Bacteria	p__Proteobacteria	c__Gammaproteobacteria	o__Burkholderiales	f__Comamonadaceae	g__Simplicispira		g__Simplicispira__ASV765	ambiguous	others	Spring_cohort	Very strong	0.0396825	4.08548e-06	0.0038162	0.7876	0.098	1.9637	0.1244	16	1	0.8571
Aalborg E	k__Bacteria	p__Proteobacteria	c__Gammaproteobacteria	o__Burkholderiales	f__Comamonadaceae	g__Simplicispira	s__midas_s_2606	s__midas_s_2606	ambiguous	others	Spring_cohort	Strong	0.0619599	2.31941e-05	0.0017838	0.4819	0.0833	1.831	0.1728	15	1	0.7198
Aalborg E	k__Bacteria	p__Proteobacteria	c__Gammaproteobacteria	o__Burkholderiales	f__Comamonadaceae	g__Simplicispira	s__midas_s_31416	s__midas_s_31416	ambiguous	others	Spring_cohort	Weak	0	0.00386995	0.0005313	0.0641	0.0252	1.9768	0.3935	16	3	0.2256
Aalborg E	k__Bacteria	p__Proteobacteria	c__Gammaproteobacteria	o__Burkholderiales	f__Comamonadaceae	g__Simplicispira	s__Simplicispira_piscis	s__Simplicispira_piscis	disappearing	others	Non-significant	NS	0.144799	0.0189951	5.99e-05	0.0869	0.0459	4.1611	0.5283	34	4	0.2081
Aalborg E	k__Bacteria	p__Proteobacteria	c__Gammaproteobacteria	o__Burkholderiales	f__Comamonadaceae	g__Sphaerotilus	s__midas_s_14876	s__midas_s_14876	ambiguous	filaments	Autumn_cohort	Weak	0	0.0022339	-0.0006361	0.1708	0.0612	5.6176	0.3584	46	3	0.283
Aalborg E	k__Bacteria	p__Proteobacteria	c__Gammaproteobacteria	o__Burkholderiales	f__Comamonadaceae	g__Sphaerotilus	s__midas_s_2709	s__midas_s_2709	ambiguous	filaments	Winter_cohort	Moderate	0	0.000233133	0.0006173	0.2935	0.0734	0.5436	0.25	4	2	0.4473
Aalborg E	k__Bacteria	p__Proteobacteria	c__Gammaproteobacteria	o__Burkholderiales	f__Comamonadaceae	g__Sphaerotilus	s__midas_s_4338	s__midas_s_4338	ambiguous	filaments	Autumn_cohort	Weak	0.00447007	3.72892e-05	-0.0014286	0.3034	0.0568	5.2753	0.1873	44	2	0.3043
Aalborg E	k__Bacteria	p__Proteobacteria	c__Gammaproteobacteria	o__Burkholderiales	f__Comamonadaceae	g__Sphaerotilus	s__Sphaerotilus_montanus	s__Sphaerotilus_montanus	disappearing	filaments	Winter_cohort	Moderate	0.0413907	0.000108192	0.0010859	0.6239	0.1385	0.8539	0.222	7	2	0.5486
Aalborg E	k__Bacteria	p__Proteobacteria	c__Gammaproteobacteria	o__Burkholderiales	f__Comamonadaceae	g__Sphaerotilus	s__Sphaerotilus_natans	s__Sphaerotilus_natans	disappearing	filaments	Autumn_cohort	Very strong	0.00185017	0.000379908	-0.0024015	0.6022	0.1627	4.7022	0.2701	39	2	0.7501
Aalborg E	k__Bacteria	p__Proteobacteria	c__Gammaproteobacteria	o__Burkholderiales	f__Comamonadaceae	g__Variovorax	s__midas_s_24463	s__midas_s_24463	ambiguous	others	Spring_cohort	Moderate	0.00593366	0.000548196	0.0004082	0.2977	0.0854	1.4162	0.2868	12	2	0.5026
Aalborg E	k__Bacteria	p__Proteobacteria	c__Gammaproteobacteria	o__Burkholderiales	f__Gallionellaceae	g__Nitrotoga		g__Nitrotoga__ASV223	growing	nitrifiers	Non-significant	NS	0.192826	0.0126779	0.0009408	0.1379	0.0673	2.8675	0.4879	24	4	0.2303
Aalborg E	k__Bacteria	p__Proteobacteria	c__Gammaproteobacteria	o__Burkholderiales	f__Gallionellaceae	g__Nitrotoga	s__midas_s_181	s__midas_s_181	growing	nitrifiers	Non-significant	NS	0.936997	0.0173889	0.0003069	0.0624	0.0323	1.6909	0.5186	14	4	0.1458
Aalborg E	k__Bacteria	p__Proteobacteria	c__Gammaproteobacteria	o__Burkholderiales	f__Hydrogenophilaceae	g__midas_g_1040	s__midas_s_1040	s__midas_s_1040	growing	others	Autumn_cohort	Weak	0	0.000107947	-0.0004176	0.2172	0.0482	5.2249	0.2219	43	2	0.3334
Aalborg E	k__Bacteria	p__Proteobacteria	c__Gammaproteobacteria	o__Burkholderiales	f__Leeiaceae	g__midas_g_7657	s__midas_s_7657	s__midas_s_7657	growing	others	Spring_cohort	Strong	0.00187266	1.0507e-05	0.0021444	0.6367	0.0955	1.4686	0.15	12	1	0.6795
Aalborg E	k__Bacteria	p__Proteobacteria	c__Gammaproteobacteria	o__Burkholderiales	f__Neisseriaceae	g__Alysiella	s__midas_s_1478	s__midas_s_1478	disappearing	others	Spring_cohort	Strong	0.0238791	7.20323e-06	0.0014022	0.375	0.052	2.0539	0.1387	17	1	0.5909
Aalborg E	k__Bacteria	p__Proteobacteria	c__Gammaproteobacteria	o__Burkholderiales	f__Neisseriaceae	g__midas_g_17510	s__midas_s_17510	s__midas_s_17510	ambiguous	others	Non-significant	NS	0	0.103682	0.0013085	0.1303	0.1026	1.9437	0.7874	16	7	0.2016
Aalborg E	k__Bacteria	p__Proteobacteria	c__Gammaproteobacteria	o__Burkholderiales	f__Neisseriaceae	g__Uruburuella	s__Uruburuella_suis	s__Uruburuella_suis	disappearing	others	Autumn_cohort	Moderate	0.0455094	5.93091e-05	-0.0018504	0.3065	0.0619	4.6321	0.2019	38	2	0.5283
Aalborg E	k__Bacteria	p__Proteobacteria	c__Gammaproteobacteria	o__Burkholderiales	f__Neisseriaceae	g__Vitreoscilla		g__Vitreoscilla__ASV2228	disappearing	others	Summer_cohort	Strong	0.0122167	1.57073e-05	-0.0010281	0.3493	0.0566	4.5641	0.162	38	1	0.5574
Aalborg E	k__Bacteria	p__Proteobacteria	c__Gammaproteobacteria	o__Burkholderiales	f__Neisseriaceae	g__Vitreoscilla		g__Vitreoscilla__ASV3423	ambiguous	others	Non-significant	NS	0.0138939	0.598245	-0.0006575	0.0511	0.0949	1.9051	1.856	16	15	0.2469
Aalborg E	k__Bacteria	p__Proteobacteria	c__Gammaproteobacteria	o__Burkholderiales	f__Neisseriaceae	g__Vitreoscilla		g__Vitreoscilla__ASV7209	ambiguous	others	Non-significant	NS	0.00380822	0.0176594	0.0001414	0.1217	0.0633	4.6268	0.5202	38	4	0.2758
Aalborg E	k__Bacteria	p__Proteobacteria	c__Gammaproteobacteria	o__Burkholderiales	f__Neisseriaceae	g__Vitreoscilla	s__midas_s_2033	s__midas_s_2033	disappearing	others	Non-significant	NS	0.0544198	0.103009	-0.000762	0.091	0.0715	4.0039	0.7857	33	7	0.2561
Aalborg E	k__Bacteria	p__Proteobacteria	c__Gammaproteobacteria	o__Burkholderiales	f__Nitrosomonadaceae	g__Ellin6067	s__midas_s_284	s__midas_s_284	growing	others	Spring_cohort	Weak	0.175089	0.000106339	0.0008749	0.1784	0.0395	1.936	0.2213	16	2	0.3206
Aalborg E	k__Bacteria	p__Proteobacteria	c__Gammaproteobacteria	o__Burkholderiales	f__Nitrosomonadaceae	g__Ellin6067	s__midas_s_31440	s__midas_s_31440	ambiguous	others	Autumn_cohort	Moderate	0.0116236	0.000175822	-0.0005645	0.2849	0.0682	4.7256	0.2394	39	2	0.4887
Aalborg E	k__Bacteria	p__Proteobacteria	c__Gammaproteobacteria	o__Burkholderiales	f__Nitrosomonadaceae	g__Ellin6067	s__midas_s_323	s__midas_s_323	ambiguous	others	Autumn_cohort	Weak	0.0817643	0.00580672	-0.0002594	0.1185	0.05	4.73	0.4217	39	3	0.2445
Aalborg E	k__Bacteria	p__Proteobacteria	c__Gammaproteobacteria	o__Burkholderiales	f__Nitrosomonadaceae	g__Nitrosomonas		g__Nitrosomonas__ASV575	growing	nitrifiers	Non-significant	NS	0.0552093	0.0274117	-0.0001655	0.1031	0.0586	5.4738	0.5689	45	5	0.1277
Aalborg E	k__Bacteria	p__Proteobacteria	c__Gammaproteobacteria	o__Burkholderiales	f__Nitrosomonadaceae	g__Nitrosomonas		g__Nitrosomonas__ASV8136	ambiguous	nitrifiers	Non-significant	NS	0.00191799	0.198187	0.0002	0.0881	0.0855	4.3641	0.9702	36	8	0.191
Aalborg E	k__Bacteria	p__Proteobacteria	c__Gammaproteobacteria	o__Burkholderiales	f__Nitrosomonadaceae	g__Nitrosomonas	s__midas_s_1299	s__midas_s_1299	growing	nitrifiers	Autumn_cohort	Weak	0.0058083	4.6694e-05	-9.22e-05	0.1862	0.0362	5.5519	0.1945	46	2	0.2955
Aalborg E	k__Bacteria	p__Proteobacteria	c__Gammaproteobacteria	o__Burkholderiales	f__Nitrosomonadaceae	g__Nitrosomonas	s__midas_s_139	s__midas_s_139	growing	nitrifiers	Autumn_cohort	Moderate	0.21212	2.82568e-06	-0.0012996	0.3862	0.044	5.6199	0.1139	47	1	0.5359
Aalborg E	k__Bacteria	p__Proteobacteria	c__Gammaproteobacteria	o__Burkholderiales	f__Nitrosomonadaceae	g__Nitrosomonas	s__midas_s_2254	s__midas_s_2254	growing	nitrifiers	Autumn_cohort	Weak	0	1.38541e-05	-0.0008799	0.2151	0.0341	5.5661	0.1584	46	1	0.3244
Aalborg E	k__Bacteria	p__Proteobacteria	c__Gammaproteobacteria	o__Burkholderiales	f__Nitrosomonadaceae	g__Nitrosomonas	s__midas_s_6091	s__midas_s_6091	ambiguous	nitrifiers	Autumn_cohort	Moderate	0	4.5845e-05	-0.000121	0.248	0.048	5.8829	0.1937	49	2	0.3756
Aalborg E	k__Bacteria	p__Proteobacteria	c__Gammaproteobacteria	o__Burkholderiales	f__Nitrosomonadaceae	g__Nitrosomonas	s__midas_s_717	s__midas_s_717	growing	nitrifiers	Non-significant	NS	0.140486	0.194536	0.0002214	0.0696	0.0671	1.212	0.9636	10	8	0.1683
Aalborg E	k__Bacteria	p__Proteobacteria	c__Gammaproteobacteria	o__Burkholderiales	f__Nitrosomonadaceae	g__Nitrosomonas	s__Nitrosomonas_europaea	s__Nitrosomonas_europaea	ambiguous	nitrifiers	Non-significant	NS	0	0.0280425	-0.0004725	0.0499	0.0285	4.0797	0.5716	34	5	0.2529
Aalborg E	k__Bacteria	p__Proteobacteria	c__Gammaproteobacteria	o__Burkholderiales	f__Nitrosomonadaceae	g__oc32	s__midas_s_2881	s__midas_s_2881	ambiguous	others	Winter_cohort	Very weak	0.0146664	0.00737836	-0.0005195	0.1174	0.0518	0.7909	0.4413	7	4	0.1001
Aalborg E	k__Bacteria	p__Proteobacteria	c__Gammaproteobacteria	o__Burkholderiales	f__Oxalobacteraceae			f__Oxalobacteraceae__ASV101147	ambiguous	others	Non-significant	NS	0	0.192834	0.0004027	0.0145	0.014	1.3197	0.9602	11	8	0.1834
Aalborg E	k__Bacteria	p__Proteobacteria	c__Gammaproteobacteria	o__Burkholderiales	f__Oxalobacteraceae	g__Janthinobacterium	s__midas_s_21454	s__midas_s_21454	ambiguous	others	Winter_cohort	Moderate	0	0.000444805	0.0016689	0.1828	0.0507	1.347	0.2774	11	2	0.3535
Aalborg E	k__Bacteria	p__Proteobacteria	c__Gammaproteobacteria	o__Burkholderiales	f__Oxalobacteraceae	g__Massilia		g__Massilia__ASV5256	ambiguous	others	Non-significant	NS	0	0.01639	0.0007596	0.074	0.0379	1.4363	0.5129	12	4	0.2206
Aalborg E	k__Bacteria	p__Proteobacteria	c__Gammaproteobacteria	o__Burkholderiales	f__Oxalobacteraceae	g__Undibacterium		g__Undibacterium__ASV16621	ambiguous	others	Autumn_cohort	Weak	0	0.00255724	-0.0008534	0.1253	0.0459	5.4423	0.3667	45	3	0.3353
Aalborg E	k__Bacteria	p__Proteobacteria	c__Gammaproteobacteria	o__Burkholderiales	f__Oxalobacteraceae	g__Undibacterium	s__midas_s_13749	s__midas_s_13749	ambiguous	others	Winter_cohort	Moderate	0.00366771	0.000279723	0.0017553	0.3051	0.0784	1.2655	0.257	10	2	0.5132
Aalborg E	k__Bacteria	p__Proteobacteria	c__Gammaproteobacteria	o__Burkholderiales	f__Oxalobacteraceae	g__Undibacterium	s__midas_s_18310	s__midas_s_18310	ambiguous	others	Non-significant	NS	0	0.0199787	0.0034276	0.2602	0.1389	0.9925	0.5337	8	4	0.5763
Aalborg E	k__Bacteria	p__Proteobacteria	c__Gammaproteobacteria	o__Burkholderiales	f__Oxalobacteraceae	g__Undibacterium	s__midas_s_20919	s__midas_s_20919	ambiguous	others	Winter_cohort	Moderate	0	0.000131405	0.001446	0.2133	0.0489	1.359	0.229	11	2	0.5269
Aalborg E	k__Bacteria	p__Proteobacteria	c__Gammaproteobacteria	o__Burkholderiales	f__Oxalobacteraceae	g__Undibacterium	s__Undibacterium_parvum	s__Undibacterium_parvum	ambiguous	others	Spring_cohort	Strong	0	0.00166888	0.0038128	0.404	0.1381	1.6012	0.3419	13	3	0.606
Aalborg E	k__Bacteria	p__Proteobacteria	c__Gammaproteobacteria	o__Burkholderiales	f__Oxalobacteraceae	g__Undibacterium	s__Undibacterium_seohonense	s__Undibacterium_seohonense	ambiguous	others	Non-significant	NS	0.0019445	0.147343	0.0010631	0.0829	0.0725	0.4829	0.8746	4	7	0.1756
Aalborg E	k__Bacteria	p__Proteobacteria	c__Gammaproteobacteria	o__Burkholderiales	f__Rhodocyclaceae			f__Rhodocyclaceae__ASV1741	ambiguous	others	Non-significant	NS	0.0129921	0.0199918	0.0001305	0.1229	0.0656	1.0484	0.534	9	4	0.1907
Aalborg E	k__Bacteria	p__Proteobacteria	c__Gammaproteobacteria	o__Burkholderiales	f__Rhodocyclaceae			f__Rhodocyclaceae__ASV21	ambiguous	others	Non-significant	NS	0.0305883	0.113346	-0.0004803	0.0975	0.0788	5.5266	0.8082	46	7	0.1411
Aalborg E	k__Bacteria	p__Proteobacteria	c__Gammaproteobacteria	o__Burkholderiales	f__Rhodocyclaceae			f__Rhodocyclaceae__ASV3059	ambiguous	others	Spring_cohort	Moderate	0.00369085	0.000469268	0.0009353	0.2564	0.0717	2.4336	0.2797	20	2	0.3527
Aalborg E	k__Bacteria	p__Proteobacteria	c__Gammaproteobacteria	o__Burkholderiales	f__Rhodocyclaceae			f__Rhodocyclaceae__ASV5868	ambiguous	others	Autumn_cohort	Strong	0	0.0053533	-0.0007308	0.3311	0.1376	4.833	0.4156	40	3	0.6332
Aalborg E	k__Bacteria	p__Proteobacteria	c__Gammaproteobacteria	o__Burkholderiales	f__Rhodocyclaceae	g__Azospira		g__Azospira__ASV1707	ambiguous	others	Autumn_cohort	Very strong	0.0194005	9.95606e-06	-0.0039205	0.7615	0.113	4.8326	0.1484	40	1	0.7715
Aalborg E	k__Bacteria	p__Proteobacteria	c__Gammaproteobacteria	o__Burkholderiales	f__Rhodocyclaceae	g__Ca_Accumulibacter		g__Ca_Accumulibacter__ASV154	growing	PAO	Non-significant	NS	0.19622	0.158053	0.000479	0.0669	0.0599	4.9455	0.8955	41	7	0.1841
Aalborg E	k__Bacteria	p__Proteobacteria	c__Gammaproteobacteria	o__Burkholderiales	f__Rhodocyclaceae	g__Ca_Accumulibacter		g__Ca_Accumulibacter__ASV1608	ambiguous	PAO	Non-significant	NS	0.0165679	0.0554934	-0.0007956	0.066	0.0441	4.8319	0.668	40	6	0.1047
Aalborg E	k__Bacteria	p__Proteobacteria	c__Gammaproteobacteria	o__Burkholderiales	f__Rhodocyclaceae	g__Ca_Accumulibacter		g__Ca_Accumulibacter__ASV2216	ambiguous	PAO	Autumn_cohort	Weak	0.00865244	0.00234594	-0.0010973	0.2311	0.0834	4.9713	0.361	41	3	0.3471
Aalborg E	k__Bacteria	p__Proteobacteria	c__Gammaproteobacteria	o__Burkholderiales	f__Rhodocyclaceae	g__Ca_Accumulibacter		g__Ca_Accumulibacter__ASV6655	ambiguous	PAO	Autumn_cohort	Strong	0	1.45467e-05	-0.0021726	0.5297	0.0846	4.623	0.1597	38	1	0.6465
Aalborg E	k__Bacteria	p__Proteobacteria	c__Gammaproteobacteria	o__Burkholderiales	f__Rhodocyclaceae	g__Ca_Accumulibacter		g__Ca_Accumulibacter__ASV719	growing	PAO	Non-significant	NS	0.00907507	0.248347	-2.7e-06	0.0706	0.0749	4.1042	1.0608	34	9	0.1353
Aalborg E	k__Bacteria	p__Proteobacteria	c__Gammaproteobacteria	o__Burkholderiales	f__Rhodocyclaceae	g__Ca_Accumulibacter	s__Ca_Accumulibacter_aalborgensis	s__Ca_Accumulibacter_aalborgensis	growing	PAO	Non-significant	NS	0.0250952	0.0745091	0.0001791	0.0979	0.0704	1.838	0.7191	15	6	0.1235
Aalborg E	k__Bacteria	p__Proteobacteria	c__Gammaproteobacteria	o__Burkholderiales	f__Rhodocyclaceae	g__Ca_Accumulibacter	s__Ca_Accumulibacter_phosphatis	s__Ca_Accumulibacter_phosphatis	growing	PAO	Autumn_cohort	Weak	0.17493	0.00342158	-0.0006628	0.1806	0.0696	5.1944	0.3853	43	3	0.2162
Aalborg E	k__Bacteria	p__Proteobacteria	c__Gammaproteobacteria	o__Burkholderiales	f__Rhodocyclaceae	g__Ca_Accumulibacter	s__midas_s_15738	s__midas_s_15738	ambiguous	PAO	Non-significant	NS	0.00770624	0.0177739	-0.0004686	0.1036	0.054	5.8623	0.5209	49	4	0.1151
Aalborg E	k__Bacteria	p__Proteobacteria	c__Gammaproteobacteria	o__Burkholderiales	f__Rhodocyclaceae	g__Ca_Accumulibacter	s__midas_s_168	s__midas_s_168	growing	PAO	Non-significant	NS	0.0477517	0.800435	0.0006276	0.0201	0.0576	1.6963	2.8737	14	24	0.1331
Aalborg E	k__Bacteria	p__Proteobacteria	c__Gammaproteobacteria	o__Burkholderiales	f__Rhodocyclaceae	g__Ca_Accumulibacter	s__midas_s_2081	s__midas_s_2081	growing	PAO	Autumn_cohort	Moderate	0.0448723	3.07184e-05	-0.0009102	0.3033	0.0549	5.2139	0.1811	43	1	0.4365
Aalborg E	k__Bacteria	p__Proteobacteria	c__Gammaproteobacteria	o__Burkholderiales	f__Rhodocyclaceae	g__Ca_Accumulibacter	s__midas_s_315	s__midas_s_315	growing	PAO	Summer_cohort	Weak	0.0093633	0.00931156	-0.0005016	0.1251	0.0576	4.382	0.4605	36	4	0.1848
Aalborg E	k__Bacteria	p__Proteobacteria	c__Gammaproteobacteria	o__Burkholderiales	f__Rhodocyclaceae	g__Ca_Accumulibacter	s__midas_s_3472	s__midas_s_3472	growing	PAO	Non-significant	NS	0.0747957	0.0401903	0.0005792	0.0554	0.0343	1.7563	0.6187	15	5	0.1337
Aalborg E	k__Bacteria	p__Proteobacteria	c__Gammaproteobacteria	o__Burkholderiales	f__Rhodocyclaceae	g__Dechlorobacter	s__midas_s_25444	s__midas_s_25444	ambiguous	others	Autumn_cohort	Strong	0.00228781	0.000305883	-0.0003313	0.4167	0.1087	4.6326	0.2609	38	2	0.6963
Aalborg E	k__Bacteria	p__Proteobacteria	c__Gammaproteobacteria	o__Burkholderiales	f__Rhodocyclaceae	g__Dechloromonas		g__Dechloromonas__ASV1162	ambiguous	PAO	Autumn_cohort	Moderate	0.00682571	6.47257e-05	-0.0013008	0.4053	0.083	4.8978	0.2047	41	2	0.5041
Aalborg E	k__Bacteria	p__Proteobacteria	c__Gammaproteobacteria	o__Burkholderiales	f__Rhodocyclaceae	g__Dechloromonas		g__Dechloromonas__ASV12879	ambiguous	PAO	Non-significant	NS	0	0.0148653	-0.0001567	0.0423	0.0213	4.0138	0.5032	33	4	0.1727
Aalborg E	k__Bacteria	p__Proteobacteria	c__Gammaproteobacteria	o__Burkholderiales	f__Rhodocyclaceae	g__Dechloromonas		g__Dechloromonas__ASV34331	ambiguous	PAO	Non-significant	NS	0	0.860266	0.0001414	0.0035	0.0123	3.1606	3.1416	26	26	0.1681
Aalborg E	k__Bacteria	p__Proteobacteria	c__Gammaproteobacteria	o__Burkholderiales	f__Rhodocyclaceae	g__Dechloromonas		g__Dechloromonas__ASV85	growing	PAO	Non-significant	NS	0.0704982	0.292927	0.0006407	0.071	0.0813	1.6695	1.1444	14	9	0.1079
Aalborg E	k__Bacteria	p__Proteobacteria	c__Gammaproteobacteria	o__Burkholderiales	f__Rhodocyclaceae	g__Dechloromonas	s__Dechloromonas_hortensis	s__Dechloromonas_hortensis	ambiguous	PAO	Non-significant	NS	0	0.0148461	0.0001952	0.095	0.0478	4.5406	0.503	38	4	0.2747
Aalborg E	k__Bacteria	p__Proteobacteria	c__Gammaproteobacteria	o__Burkholderiales	f__Rhodocyclaceae	g__Dechloromonas	s__midas_s_173	s__midas_s_173	growing	PAO	Non-significant	NS	0.233583	0.528946	0.0002492	0.0486	0.0805	2.8214	1.655	23	14	0.1256
Aalborg E	k__Bacteria	p__Proteobacteria	c__Gammaproteobacteria	o__Burkholderiales	f__Rhodocyclaceae	g__Dechloromonas	s__midas_s_2534	s__midas_s_2534	growing	PAO	Summer_cohort	Weak	0.011236	0.000492457	-0.0006042	0.1905	0.0537	4.5121	0.2819	37	2	0.1592
Aalborg E	k__Bacteria	p__Proteobacteria	c__Gammaproteobacteria	o__Burkholderiales	f__Rhodocyclaceae	g__Dechloromonas	s__midas_s_32638	s__midas_s_32638	ambiguous	PAO	Non-significant	NS	0	0.171018	0.0006808	0.0754	0.0693	4.664	0.92	39	8	0.2009
Aalborg E	k__Bacteria	p__Proteobacteria	c__Gammaproteobacteria	o__Burkholderiales	f__Rhodocyclaceae	g__Dechloromonas	s__midas_s_5653	s__midas_s_5653	ambiguous	PAO	Non-significant	NS	0.0100535	0.0743212	0.00019	0.0642	0.0461	4.3661	0.7185	36	6	0.155
Aalborg E	k__Bacteria	p__Proteobacteria	c__Gammaproteobacteria	o__Burkholderiales	f__Rhodocyclaceae	g__Dechloromonas	s__midas_s_5762	s__midas_s_5762	ambiguous	PAO	Spring_cohort	Strong	0.0528721	8.51111e-05	0.0021751	0.4419	0.0946	2.0964	0.2141	17	2	0.6279
Aalborg E	k__Bacteria	p__Proteobacteria	c__Gammaproteobacteria	o__Burkholderiales	f__Rhodocyclaceae	g__Dechloromonas	s__midas_s_9060	s__midas_s_9060	growing	PAO	Non-significant	NS	0.0295159	0.0118036	0.0015585	0.1569	0.0755	0.8632	0.4812	7	4	0.212
Aalborg E	k__Bacteria	p__Proteobacteria	c__Gammaproteobacteria	o__Burkholderiales	f__Rhodocyclaceae	g__Dechloromonas	s__midas_s_96	s__midas_s_96	growing	PAO	Autumn_cohort	Weak	0.271363	0.00803466	-1.16e-05	0.2197	0.0985	5.4396	0.4482	45	4	0.2018
Aalborg E	k__Bacteria	p__Proteobacteria	c__Gammaproteobacteria	o__Burkholderiales	f__Rhodocyclaceae	g__Denitratisoma	s__midas_s_369	s__midas_s_369	ambiguous	others	Autumn_cohort	Weak	0	0.000131252	-0.0004151	0.1223	0.028	4.6986	0.2288	39	2	0.2556
Aalborg E	k__Bacteria	p__Proteobacteria	c__Gammaproteobacteria	o__Burkholderiales	f__Rhodocyclaceae	g__Denitratisoma	s__midas_s_5897	s__midas_s_5897	growing	others	Autumn_cohort	Moderate	0.00902772	9.64109e-06	-0.0010091	0.4491	0.0662	5.388	0.1475	45	1	0.4727
Aalborg E	k__Bacteria	p__Proteobacteria	c__Gammaproteobacteria	o__Burkholderiales	f__Rhodocyclaceae	g__midas_g_5535	s__midas_s_5535	s__midas_s_5535	growing	others	Autumn_cohort	Strong	0.0741727	1.09071e-05	-0.0016684	0.5515	0.0832	5.2417	0.1508	43	1	0.6817
Aalborg E	k__Bacteria	p__Proteobacteria	c__Gammaproteobacteria	o__Burkholderiales	f__Rhodocyclaceae	g__midas_g_94		g__midas_g_94__ASV129	ambiguous	others	Non-significant	NS	0.134999	0.223216	-0.0002529	0.0715	0.0726	4.3246	1.0153	36	8	0.167
Aalborg E	k__Bacteria	p__Proteobacteria	c__Gammaproteobacteria	o__Burkholderiales	f__Rhodocyclaceae	g__midas_g_94	s__midas_s_16340	s__midas_s_16340	ambiguous	others	Non-significant	NS	0.00828398	0.216013	0.0003904	0.0712	0.0714	5.2118	1.0024	43	8	0.1096
Aalborg E	k__Bacteria	p__Proteobacteria	c__Gammaproteobacteria	o__Burkholderiales	f__Rhodocyclaceae	g__Sterolibacterium	s__midas_s_1218	s__midas_s_1218	ambiguous	others	Spring_cohort	Weak	0.00183422	1.01767e-05	0.0009167	0.2218	0.0331	2.3798	0.1492	20	1	0.3044
Aalborg E	k__Bacteria	p__Proteobacteria	c__Gammaproteobacteria	o__Burkholderiales	f__Rhodocyclaceae	g__Sterolibacterium	s__midas_s_2024	s__midas_s_2024	ambiguous	others	Non-significant	NS	0.0102386	0.0233139	4.7e-06	0.1352	0.0743	1.4092	0.5499	12	5	0.1562
Aalborg E	k__Bacteria	p__Proteobacteria	c__Gammaproteobacteria	o__Burkholderiales	f__Rhodocyclaceae	g__Sulfuritalea		g__Sulfuritalea__ASV1030	growing	others	Non-significant	NS	0.0154607	0.592994	0.0001746	0.0327	0.0601	4.5284	1.8374	37	15	0.1432
Aalborg E	k__Bacteria	p__Proteobacteria	c__Gammaproteobacteria	o__Burkholderiales	f__Rhodocyclaceae	g__Sulfuritalea		g__Sulfuritalea__ASV1082	ambiguous	others	Non-significant	NS	0.0213518	0.0324125	-0.0007549	0.1111	0.0655	3.7959	0.5898	31	5	0.1786
Aalborg E	k__Bacteria	p__Proteobacteria	c__Gammaproteobacteria	o__Burkholderiales	f__Rhodocyclaceae	g__Sulfuritalea		g__Sulfuritalea__ASV354	growing	others	Autumn_cohort	Moderate	0.015685	2.90078e-05	-0.0012757	0.3138	0.0564	4.6193	0.1796	38	1	0.3971
Aalborg E	k__Bacteria	p__Proteobacteria	c__Gammaproteobacteria	o__Burkholderiales	f__Rhodocyclaceae	g__Sulfuritalea		g__Sulfuritalea__ASV526	ambiguous	others	Non-significant	NS	0.0186498	0.280939	0.0003389	0.0471	0.0528	4.4607	1.122	37	9	0.1211
Aalborg E	k__Bacteria	p__Proteobacteria	c__Gammaproteobacteria	o__Burkholderiales	f__Rhodocyclaceae	g__Sulfuritalea		g__Sulfuritalea__newASV24	ambiguous	others	Summer_cohort	Moderate	0.00393654	5.16399e-05	-0.0014361	0.2648	0.0524	4.5191	0.1977	37	2	0.437
Aalborg E	k__Bacteria	p__Proteobacteria	c__Gammaproteobacteria	o__Burkholderiales	f__Rhodocyclaceae	g__Sulfuritalea	s__midas_s_1127	s__midas_s_1127	ambiguous	others	Non-significant	NS	0.0420345	0.152977	-0.0004324	0.0529	0.0468	3.6887	0.8858	31	7	0.1532
Aalborg E	k__Bacteria	p__Proteobacteria	c__Gammaproteobacteria	o__Burkholderiales	f__Rhodocyclaceae	g__Sulfuritalea	s__midas_s_3635	s__midas_s_3635	growing	others	Summer_cohort	Weak	0.0163172	0.000589665	-0.0015154	0.186	0.054	4.4475	0.2901	37	2	0.1887
Aalborg E	k__Bacteria	p__Proteobacteria	c__Gammaproteobacteria	o__Burkholderiales	f__Rhodocyclaceae	g__Sulfuritalea	s__midas_s_6500	s__midas_s_6500	growing	others	Non-significant	NS	0.0603533	0.0185774	-1.15e-05	0.1156	0.0608	4.3413	0.5258	36	4	0.1634
Aalborg E	k__Bacteria	p__Proteobacteria	c__Gammaproteobacteria	o__Burkholderiales	f__Rhodocyclaceae	g__Sulfuritalea	s__midas_s_6721	s__midas_s_6721	ambiguous	others	Spring_cohort	Weak	0.0228722	0.000249969	0.0008625	0.2622	0.0663	2.1989	0.2527	18	2	0.3254
Aalborg E	k__Bacteria	p__Proteobacteria	c__Gammaproteobacteria	o__Burkholderiales	f__Rhodocyclaceae	g__Sulfuritalea	s__midas_s_730	s__midas_s_730	growing	others	Non-significant	NS	0.03292	0.0670105	0.0001752	0.11	0.077	2.5036	0.7	21	6	0.1743
Aalborg E	k__Bacteria	p__Proteobacteria	c__Gammaproteobacteria	o__Burkholderiales	f__Rhodocyclaceae	g__Sulfuritalea	s__Sulfuritalea_hydrogenivorans	s__Sulfuritalea_hydrogenivorans	growing	others	Summer_cohort	Weak	0.0687558	0.0032312	-0.0004986	0.1692	0.0645	4.2912	0.3812	36	3	0.2854
Aalborg E	k__Bacteria	p__Proteobacteria	c__Gammaproteobacteria	o__Burkholderiales	f__Rhodocyclaceae	g__Thauera		g__Thauera__ASV2044	growing	others	Autumn_cohort	Strong	0.0924535	9.2228e-05	-0.0015783	0.4349	0.0943	4.8053	0.2169	40	2	0.7376
Aalborg E	k__Bacteria	p__Proteobacteria	c__Gammaproteobacteria	o__Burkholderiales	f__Rhodocyclaceae	g__Thauera	s__midas_s_1356	s__midas_s_1356	disappearing	others	Autumn_cohort	Moderate	0.0245223	5.55577e-06	-0.0016104	0.3704	0.0491	5.0724	0.1326	42	1	0.4683
Aalborg E	k__Bacteria	p__Proteobacteria	c__Gammaproteobacteria	o__Burkholderiales	f__Rhodocyclaceae	g__Thauera	s__midas_s_256	s__midas_s_256	ambiguous	others	Autumn_cohort	Weak	0.143849	0.00562113	-0.0001069	0.1348	0.0565	5.1059	0.4193	42	3	0.2983
Aalborg E	k__Bacteria	p__Proteobacteria	c__Gammaproteobacteria	o__Burkholderiales	f__Rhodocyclaceae	g__Thauera	s__Thauera_humireducens	s__Thauera_humireducens	ambiguous	others	Non-significant	NS	0	0.28756	0.0006487	0.0243	0.0276	0.3996	1.1346	3	9	0.2157
Aalborg E	k__Bacteria	p__Proteobacteria	c__Gammaproteobacteria	o__Burkholderiales	f__Rhodocyclaceae	g__Thauera	s__Thauera_terpenica	s__Thauera_terpenica	disappearing	others	Non-significant	NS	0.341791	0.0791682	0.0002967	0.0581	0.0424	2.0054	0.7309	17	6	0.1687
Aalborg E	k__Bacteria	p__Proteobacteria	c__Gammaproteobacteria	o__Burkholderiales	f__Rhodocyclaceae	g__Uliginosibacterium	s__midas_s_53	s__midas_s_53	growing	others	Summer_cohort	Weak	0.174537	0.00388439	-8.33e-05	0.1906	0.075	4.4643	0.3938	37	3	0.2883
Aalborg E	k__Bacteria	p__Proteobacteria	c__Gammaproteobacteria	o__Burkholderiales	f__Rhodocyclaceae	g__Uliginosibacterium	s__midas_s_809	s__midas_s_809	ambiguous	others	Autumn_cohort	Weak	0.00185017	0.00843855	-0.0019448	0.1749	0.0791	4.8506	0.4521	40	4	0.2607
Aalborg E	k__Bacteria	p__Proteobacteria	c__Gammaproteobacteria	o__Burkholderiales	f__Rhodocyclaceae	g__Zoogloea		g__Zoogloea__ASV238	ambiguous	others	Non-significant	NS	0.0122379	0.80496	-0.0002592	0.016	0.0467	5.4921	2.9175	45	24	0.0644
Aalborg E	k__Bacteria	p__Proteobacteria	c__Gammaproteobacteria	o__Burkholderiales	f__Rhodocyclaceae	g__Zoogloea		g__Zoogloea__ASV3283	ambiguous	others	Autumn_cohort	Weak	0.00170791	8.43159e-05	-6.74e-05	0.1868	0.0399	5.3981	0.2136	45	2	0.3062
Aalborg E	k__Bacteria	p__Proteobacteria	c__Gammaproteobacteria	o__Burkholderiales	f__Rhodocyclaceae	g__Zoogloea	s__midas_s_1080	s__midas_s_1080	disappearing	others	Non-significant	NS	0.0234687	0.120259	-0.0007256	0.1004	0.0826	5.7711	0.8222	48	7	0.1328
Aalborg E	k__Bacteria	p__Proteobacteria	c__Gammaproteobacteria	o__Burkholderiales	f__Rhodocyclaceae	g__Zoogloea	s__Zoogloea_oleivorans	s__Zoogloea_oleivorans	disappearing	others	Winter_cohort	Weak	0.0114305	0.000228779	0.0006403	0.2675	0.0667	0.9692	0.2492	8	2	0.2876
Aalborg E	k__Bacteria	p__Proteobacteria	c__Gammaproteobacteria	o__Burkholderiales	f__Rhodocyclaceae	g__Zoogloea	s__Zoogloea_ramigera	s__Zoogloea_ramigera	disappearing	others	Autumn_cohort	Strong	0.0115567	1.01767e-05	-0.0023743	0.6081	0.0907	4.9167	0.1491	41	1	0.6677
Aalborg E	k__Bacteria	p__Proteobacteria	c__Gammaproteobacteria	o__Burkholderiales	f__SC-I-84	g__midas_g_1341	s__midas_s_3265	s__midas_s_3265	ambiguous	others	Summer_cohort	Weak	0.00889036	0.00835029	3.15e-05	0.1072	0.0484	3.0653	0.4512	25	4	0.1999
Aalborg E	k__Bacteria	p__Proteobacteria	c__Gammaproteobacteria	o__Burkholderiales	f__SC-I-84	g__midas_g_1341	s__midas_s_3347	s__midas_s_3347	growing	others	Autumn_cohort	Weak	0.0944328	7.9701e-05	-1.72e-05	0.1327	0.0281	4.917	0.2115	41	2	0.2296
Aalborg E	k__Bacteria	p__Proteobacteria	c__Gammaproteobacteria	o__Burkholderiales	f__SC-I-84	g__midas_g_1341	s__midas_s_3710	s__midas_s_3710	growing	others	Summer_cohort	Weak	0.0343664	0.0037478	-0.0005851	0.1618	0.0633	4.3237	0.3912	36	3	0.3128
Aalborg E	k__Bacteria	p__Proteobacteria	c__Gammaproteobacteria	o__Burkholderiales	f__SC-I-84	g__midas_g_41102	s__midas_s_59116	s__midas_s_59116	ambiguous	others	Autumn_cohort	Moderate	0.117743	1.67273e-05	-0.0011047	0.2195	0.0359	4.7577	0.1637	39	1	0.5078
Aalborg E	k__Bacteria	p__Proteobacteria	c__Gammaproteobacteria	o__Burkholderiales	f__Sulfuricellaceae	g__Ferritrophicum	s__midas_s_29206	s__midas_s_29206	ambiguous	others	Summer_cohort	Moderate	0	0.00292719	8.1e-05	0.138	0.0517	4.233	0.3748	35	3	0.3592
Aalborg E	k__Bacteria	p__Proteobacteria	c__Gammaproteobacteria	o__Burkholderiales	f__Sutterellaceae	g__AAP99		g__AAP99__ASV374	growing	others	Winter_cohort	Moderate	0.0965135	0.000565803	0.0008986	0.2274	0.0655	1.1741	0.2882	10	2	0.4526
Aalborg E	k__Bacteria	p__Proteobacteria	c__Gammaproteobacteria	o__Burkholderiales	f__Sutterellaceae	g__AAP99	s__midas_s_215	s__midas_s_215	growing	others	Spring_cohort	Weak	0.112952	0.00037709	0.0002973	0.1543	0.0416	2.6007	0.2698	22	2	0.266
Aalborg E	k__Bacteria	p__Proteobacteria	c__Gammaproteobacteria	o__Burkholderiales	f__Sutterellaceae	g__AAP99	s__midas_s_22449	s__midas_s_22449	ambiguous	others	Winter_cohort	Weak	0.0196766	0.00591097	0.0007359	0.18	0.0761	1.0115	0.4232	8	4	0.3125
Aalborg E	k__Bacteria	p__Proteobacteria	c__Gammaproteobacteria	o__Chromatiales	f__Chromatiaceae	g__midas_g_3746	s__midas_s_3746	s__midas_s_3746	ambiguous	others	Winter_cohort	Weak	0	1.38541e-05	-0.0002375	0.1906	0.0302	0.0096	0.1584	0	1	0.2829
Aalborg E	k__Bacteria	p__Proteobacteria	c__Gammaproteobacteria	o__Competibacterales	f__Competibacteraceae	g__Ca_Competibacter		g__Ca_Competibacter__ASV15279	ambiguous	GAO	Non-significant	NS	0	0.0124226	-0.0006739	0.0643	0.0313	4.486	0.4861	37	4	0.2404
Aalborg E	k__Bacteria	p__Proteobacteria	c__Gammaproteobacteria	o__Competibacterales	f__Competibacteraceae	g__Ca_Competibacter	s__midas_s_12054	s__midas_s_12054	ambiguous	GAO	Autumn_cohort	Strong	0.00419375	4.07372e-05	-0.0024861	0.4253	0.0809	5.1661	0.1902	43	2	0.676
Aalborg E	k__Bacteria	p__Proteobacteria	c__Gammaproteobacteria	o__Competibacterales	f__Competibacteraceae	g__Ca_Competibacter	s__midas_s_1724	s__midas_s_1724	ambiguous	GAO	Autumn_cohort	Moderate	0.0465842	7.91255e-05	-0.0010375	0.2279	0.0481	4.9505	0.2112	41	2	0.4802
Aalborg E	k__Bacteria	p__Proteobacteria	c__Gammaproteobacteria	o__Competibacterales	f__Competibacteraceae	g__Ca_Competibacter	s__midas_s_1775	s__midas_s_1775	growing	GAO	Autumn_cohort	Moderate	0.1086	8.57666e-06	-0.0009812	0.2857	0.041	4.8773	0.1437	40	1	0.4862
Aalborg E	k__Bacteria	p__Proteobacteria	c__Gammaproteobacteria	o__Competibacterales	f__Competibacteraceae	g__Ca_Competibacter	s__midas_s_1820	s__midas_s_1820	growing	GAO	Summer_cohort	Moderate	0.0702127	2.19458e-05	-0.0003862	0.2146	0.0367	4.2848	0.1712	35	1	0.415
Aalborg E	k__Bacteria	p__Proteobacteria	c__Gammaproteobacteria	o__Competibacterales	f__Competibacteraceae	g__Ca_Competibacter	s__midas_s_2376	s__midas_s_2376	growing	GAO	Autumn_cohort	Moderate	0.018316	3.82727e-05	-0.0011953	0.2269	0.0427	4.8202	0.1883	40	2	0.3716
Aalborg E	k__Bacteria	p__Proteobacteria	c__Gammaproteobacteria	o__Competibacterales	f__Competibacteraceae	g__Ca_Competibacter	s__midas_s_2882	s__midas_s_2882	growing	GAO	Autumn_cohort	Moderate	0.0134483	2.77755e-05	-0.0011035	0.319	0.0569	5.1739	0.1784	43	1	0.4596
Aalborg E	k__Bacteria	p__Proteobacteria	c__Gammaproteobacteria	o__Competibacterales	f__Competibacteraceae	g__Ca_Competibacter	s__midas_s_2964	s__midas_s_2964	ambiguous	GAO	Autumn_cohort	Strong	0.0165879	2.44291e-05	-0.0009735	0.3305	0.0576	4.956	0.1742	41	1	0.5807
Aalborg E	k__Bacteria	p__Proteobacteria	c__Gammaproteobacteria	o__Competibacterales	f__Competibacteraceae	g__Ca_Competibacter	s__midas_s_3219	s__midas_s_3219	ambiguous	GAO	Autumn_cohort	Strong	0.0128405	3.23718e-06	-0.0011837	0.4354	0.0514	5.0975	0.1181	42	1	0.6488
Aalborg E	k__Bacteria	p__Proteobacteria	c__Gammaproteobacteria	o__Competibacterales	f__Competibacteraceae	g__Ca_Competibacter	s__midas_s_38019	s__midas_s_38019	ambiguous	GAO	Autumn_cohort	Weak	0	0.00307793	-0.0004733	0.1051	0.0397	4.9978	0.3781	41	3	0.3174
Aalborg E	k__Bacteria	p__Proteobacteria	c__Gammaproteobacteria	o__Competibacterales	f__Competibacteraceae	g__Ca_Competibacter	s__midas_s_5409	s__midas_s_5409	growing	GAO	Autumn_cohort	Strong	0.0074366	1.34586e-06	-0.0012943	0.3827	0.0375	4.9696	0.098	41	1	0.5828
Aalborg E	k__Bacteria	p__Proteobacteria	c__Gammaproteobacteria	o__Competibacterales	f__Competibacteraceae	g__Ca_Contendobacter	s__Ca_Contendobacter_odensis	s__Ca_Contendobacter_odensis	growing	GAO	Non-significant	NS	0.00370819	0.261607	-4.59e-05	0.0525	0.057	4.0865	1.0854	34	9	0.1726
Aalborg E	k__Bacteria	p__Proteobacteria	c__Gammaproteobacteria	o__Competibacterales	f__Competibacteraceae	g__Ca_Contendobacter	s__midas_s_1952	s__midas_s_1952	ambiguous	GAO	Non-significant	NS	0.00145692	0.135235	-0.0005507	0.0679	0.0578	4.3905	0.8517	36	7	0.1772
Aalborg E	k__Bacteria	p__Proteobacteria	c__Gammaproteobacteria	o__Competibacterales	f__Competibacteraceae	g__Ca_Contendobacter	s__midas_s_981	s__midas_s_981	growing	GAO	Non-significant	NS	0.00203025	0.183891	-0.000525	0.0512	0.0483	2.0801	0.9434	17	8	0.1741
Aalborg E	k__Bacteria	p__Proteobacteria	c__Gammaproteobacteria	o__Competibacterales	f__Competibacteraceae	g__Plasticicumulans	s__midas_s_10157	s__midas_s_10157	ambiguous	others	Non-significant	NS	0	0.0401628	-0.0001258	0.019	0.0118	5.3074	0.6186	44	5	0.2035
Aalborg E	k__Bacteria	p__Proteobacteria	c__Gammaproteobacteria	o__eub62A3	f__midas_f_1324	g__midas_g_1324	s__midas_s_1324	s__midas_s_1324	ambiguous	others	Autumn_cohort	Moderate	0	0.000131405	8.95e-05	0.333	0.0763	4.7075	0.229	39	2	0.5024
Aalborg E	k__Bacteria	p__Proteobacteria	c__Gammaproteobacteria	o__eub62A3	f__midas_f_1324	g__midas_g_1324	s__midas_s_2594	s__midas_s_2594	ambiguous	others	Summer_cohort	Weak	0	0.00455384	0.0002225	0.1372	0.0555	4.5044	0.4044	37	3	0.2869
Aalborg E	k__Bacteria	p__Proteobacteria	c__Gammaproteobacteria	o__eub62A3	f__midas_f_1324	g__midas_g_9117	s__midas_s_15459	s__midas_s_15459	ambiguous	others	Non-significant	NS	0	0.713007	-0.0016208	0.0395	0.0917	5.2671	2.3221	44	19	0.1141
Aalborg E	k__Bacteria	p__Proteobacteria	c__Gammaproteobacteria	o__Legionellales	f__Legionellaceae	g__Legionella	s__midas_s_28775	s__midas_s_28775	ambiguous	others	Non-significant	NS	0	0.0321654	0.0002325	0.0791	0.0466	2.3973	0.5887	20	5	0.1988
Aalborg E	k__Bacteria	p__Proteobacteria	c__Gammaproteobacteria	o__Legionellales	f__Legionellaceae	g__Legionella	s__midas_s_63875	s__midas_s_63875	ambiguous	others	Autumn_cohort	Weak	0	0.00162608	-0.0005509	0.0951	0.0324	5.3534	0.3405	44	3	0.2501
Aalborg E	k__Bacteria	p__Proteobacteria	c__Gammaproteobacteria	o__midas_o_147	f__midas_f_2362	g__Ca_Ovatusbacter		g__Ca_Ovatusbacter__ASV107614	ambiguous	others	Winter_cohort	Weak	0	0.00691246	0.0014867	0.2416	0.1053	1.3521	0.4357	11	4	0.3046
Aalborg E	k__Bacteria	p__Proteobacteria	c__Gammaproteobacteria	o__midas_o_147	f__midas_f_2362	g__Ca_Ovatusbacter	s__midas_s_12115	s__midas_s_12115	ambiguous	others	Spring_cohort	Weak	0	5.40445e-05	0.0012156	0.2017	0.0402	1.4341	0.1992	12	2	0.2419
Aalborg E	k__Bacteria	p__Proteobacteria	c__Gammaproteobacteria	o__midas_o_147	f__midas_f_2362	g__Ca_Ovatusbacter	s__midas_s_2362	s__midas_s_2362	growing	others	Winter_cohort	Weak	0.00210624	0.000750657	0.0016364	0.3777	0.1139	1.2591	0.3015	10	2	0.3151
Aalborg E	k__Bacteria	p__Proteobacteria	c__Gammaproteobacteria	o__midas_o_147	f__midas_f_2362	g__Ca_Ovatusbacter	s__midas_s_4674	s__midas_s_4674	ambiguous	others	Winter_cohort	Weak	0	0.000446671	0.0001738	0.1402	0.0389	0.8229	0.2777	7	2	0.2393
Aalborg E	k__Bacteria	p__Proteobacteria	c__Gammaproteobacteria	o__midas_o_147	f__midas_f_2362	g__midas_g_24497	s__midas_s_24497	s__midas_s_24497	ambiguous	others	Non-significant	NS	0	0.123303	0.0003666	0.1051	0.0871	1.1942	0.8284	10	7	0.2155
Aalborg E	k__Bacteria	p__Proteobacteria	c__Gammaproteobacteria	o__midas_o_147	f__midas_f_7774	g__midas_g_7774	s__midas_s_7774	s__midas_s_7774	ambiguous	others	Summer_cohort	Moderate	0.00720401	0.000148419	-9.97e-05	0.3486	0.0814	4.0618	0.2336	34	2	0.5147
Aalborg E	k__Bacteria	p__Proteobacteria	c__Gammaproteobacteria	o__midas_o_26	f__midas_f_98	g__Acidibacter	s__midas_s_1058	s__midas_s_1058	ambiguous	others	Autumn_cohort	Weak	0.0257125	0.0020252	-0.000116	0.1256	0.0443	4.7268	0.353	39	3	0.2736
Aalborg E	k__Bacteria	p__Proteobacteria	c__Gammaproteobacteria	o__midas_o_26	f__midas_f_98	g__Acidibacter	s__midas_s_197	s__midas_s_197	growing	others	Autumn_cohort	Weak	0.0279411	0.00270269	-0.0006178	0.1029	0.0381	4.5793	0.3699	38	3	0.2118
Aalborg E	k__Bacteria	p__Proteobacteria	c__Gammaproteobacteria	o__midas_o_26	f__midas_f_98	g__Acidibacter	s__midas_s_656	s__midas_s_656	ambiguous	others	Spring_cohort	Moderate	0.0327849	0.000483233	0.0007651	0.1615	0.0454	2.425	0.2811	20	2	0.4319
Aalborg E	k__Bacteria	p__Proteobacteria	c__Gammaproteobacteria	o__midas_o_26	f__midas_f_98	g__midas_g_197	s__midas_s_2581	s__midas_s_2581	ambiguous	others	Autumn_cohort	Moderate	0.00403448	1.53453e-06	-0.0012686	0.337	0.0341	5.4624	0.1012	45	1	0.4957
Aalborg E	k__Bacteria	p__Proteobacteria	c__Gammaproteobacteria	o__midas_o_26	f__midas_f_98	g__midas_g_268	s__midas_s_268	s__midas_s_268	growing	others	Summer_cohort	Weak	0.192876	0.00376009	-0.000306	0.0911	0.0357	3.8938	0.3916	32	3	0.2767
Aalborg E	k__Bacteria	p__Proteobacteria	c__Gammaproteobacteria	o__midas_o_26	f__midas_f_98	g__midas_g_273		g__midas_g_273__ASV1777	ambiguous	others	Summer_cohort	Moderate	0.0339315	0.000235426	-0.0001936	0.1621	0.0406	4.131	0.2504	34	2	0.3978
Aalborg E	k__Bacteria	p__Proteobacteria	c__Gammaproteobacteria	o__midas_o_26	f__midas_f_98	g__midas_g_273		g__midas_g_273__ASV456	ambiguous	others	Autumn_cohort	Moderate	0.0661588	0.000298161	-0.0008778	0.146	0.0379	4.8254	0.2597	40	2	0.4052
Aalborg E	k__Bacteria	p__Proteobacteria	c__Gammaproteobacteria	o__midas_o_26	f__midas_f_98	g__midas_g_523	s__midas_s_523	s__midas_s_523	growing	others	Autumn_cohort	Moderate	0.0106225	4.56038e-06	-0.001247	0.3071	0.0391	5.6131	0.1273	46	1	0.5123
Aalborg E	k__Bacteria	p__Proteobacteria	c__Gammaproteobacteria	o__Pseudomonadales	f__Moraxellaceae	g__Acinetobacter		g__Acinetobacter__newASV1439	ambiguous	filaments	Non-significant	NS	0	0.0104077	7.5e-06	0.0309	0.0145	3.1743	0.4702	26	4	0.1912
Aalborg E	k__Bacteria	p__Proteobacteria	c__Gammaproteobacteria	o__Pseudomonadales	f__Pseudomonadaceae	g__Pseudomonas		g__Pseudomonas__ASV6552	ambiguous	others	Non-significant	NS	0	0.815748	0.0010877	0.0237	0.0713	1.1081	3.0128	9	25	0.2279
Aalborg E	k__Bacteria	p__Proteobacteria	c__Gammaproteobacteria	o__Pseudomonadales	f__Pseudomonadaceae	g__Pseudomonas	s__midas_s_20666	s__midas_s_20666	ambiguous	others	Winter_cohort	Weak	0	0.00479048	0.0014739	0.1234	0.0503	1.1677	0.408	10	3	0.3332
Aalborg E	k__Bacteria	p__Proteobacteria	c__Gammaproteobacteria	o__Run-SP154	f__midas_f_27	g__midas_g_70		g__midas_g_70__ASV146	growing	others	Autumn_cohort	Strong	0.0156994	2.17625e-05	-0.0015151	0.3681	0.0628	4.9872	0.1707	41	1	0.6225
Aalborg E	k__Bacteria	p__Proteobacteria	c__Gammaproteobacteria	o__Run-SP154	f__midas_f_27	g__midas_g_70		g__midas_g_70__ASV153	growing	others	Autumn_cohort	Strong	0.200156	3.74995e-06	-0.0012223	0.3328	0.0409	5.1914	0.1229	43	1	0.6928
Aalborg E	k__Bacteria	p__Proteobacteria	c__Gammaproteobacteria	o__Run-SP154	f__midas_f_27	g__midas_g_70		g__midas_g_70__ASV254	growing	others	Autumn_cohort	Moderate	0.0147931	1.45467e-05	-0.0010772	0.2878	0.046	5.3265	0.1597	44	1	0.4864
Aalborg E	k__Bacteria	p__Proteobacteria	c__Gammaproteobacteria	o__Run-SP154	f__midas_f_27	g__midas_g_70		g__midas_g_70__ASV32	growing	others	Autumn_cohort	Strong	0.0489836	2.33578e-05	-0.0014663	0.2874	0.0497	5.1924	0.173	43	1	0.6086
Aalborg E	k__Bacteria	p__Proteobacteria	c__Gammaproteobacteria	o__Salinisphaerales	f__Solimonadaceae	g__midas_g_37797	s__midas_s_37797	s__midas_s_37797	ambiguous	others	Non-significant	NS	0	0.48159	3.38e-05	0.01	0.0153	3.0583	1.5299	25	13	0.1674
Aalborg E	k__Bacteria	p__Proteobacteria	c__Gammaproteobacteria	o__Steroidobacterales	f__Steroidobacteraceae	g__midas_g_98	s__midas_s_98	s__midas_s_98	growing	others	Autumn_cohort	Weak	0.0922074	0.00107377	-0.0007809	0.1236	0.0394	4.9324	0.319	41	3	0.2904
Aalborg E	k__Bacteria	p__Proteobacteria	c__Gammaproteobacteria	o__Thiotrichales	f__Thiotrichaceae	g__Thiothrix		g__Thiothrix__ASV392	disappearing	filaments	Winter_cohort	Moderate	0.0829981	0.00236441	0.0007848	0.1832	0.0662	1.0304	0.3616	9	3	0.3953
Aalborg E	k__Bacteria	p__Proteobacteria	c__Gammaproteobacteria	o__Thiotrichales	f__Thiotrichaceae	g__Thiothrix		g__Thiothrix__ASV587	ambiguous	filaments	Winter_cohort	Weak	0.0989932	0.00723265	0.0003102	0.1361	0.0598	0.5175	0.4394	4	4	0.2607
Aalborg E	k__Bacteria	p__Proteobacteria	c__Gammaproteobacteria	o__Thiotrichales	f__Thiotrichaceae	g__Thiothrix		g__Thiothrix__ASV704	disappearing	filaments	Autumn_cohort	Moderate	0.0339112	0.000730531	-0.0003565	0.1866	0.056	5.3176	0.3002	44	2	0.4096
Aalborg E	k__Bacteria	p__Proteobacteria	c__Gammaproteobacteria	o__Thiotrichales	f__Thiotrichaceae	g__Thiothrix	s__midas_s_16928	s__midas_s_16928	ambiguous	filaments	Non-significant	NS	0	0.036662	-0.0010585	0.085	0.0515	5.6865	0.606	47	5	0.3111
Aalborg E	k__Bacteria	p__Proteobacteria	c__Gammaproteobacteria	o__Thiotrichales	f__Thiotrichaceae	g__Thiothrix	s__midas_s_6986	s__midas_s_6986	disappearing	filaments	Non-significant	NS	0.00613817	0.0233645	0.0001725	0.158	0.0869	6.1788	0.5502	51	5	0.3036
Aalborg E	k__Bacteria	p__Proteobacteria	c__Gammaproteobacteria	o__Thiotrichales	f__Thiotrichaceae	g__Thiothrix	s__Thiothrix_eikelboomii	s__Thiothrix_eikelboomii	ambiguous	filaments	Non-significant	NS	0	0.227152	8.52e-05	0.044	0.045	2.5728	1.0232	21	8	0.1541
Aalborg E	k__Bacteria	p__Proteobacteria	c__Gammaproteobacteria	o__Thiotrichales	f__Thiotrichaceae	g__Thiothrix	s__Thiothrix_unzii	s__Thiothrix_unzii	disappearing	filaments	Autumn_cohort	Strong	0.0502558	4.00012e-05	-0.0011374	0.2696	0.0511	4.7268	0.1897	39	2	0.5619
Aalborg E	k__Bacteria	p__Proteobacteria	c__Gammaproteobacteria	o__Xanthomonadales				o__Xanthomonadales__ASV11558	ambiguous	others	Non-significant	NS	0	0.0347703	-0.0003878	0.0602	0.036	3.7754	0.5987	31	5	0.1955
Aalborg E	k__Bacteria	p__Proteobacteria	c__Gammaproteobacteria	o__Xanthomonadales	f__Rhodanobacteraceae	g__Ahniella		g__Ahniella__ASV1818	ambiguous	others	Non-significant	NS	0.00688931	0.255081	-0.0002003	0.0511	0.0548	3.3725	1.0735	28	9	0.1871
Aalborg E	k__Bacteria	p__Proteobacteria	c__Gammaproteobacteria	o__Xanthomonadales	f__Rhodanobacteraceae	g__Ahniella		g__Ahniella__ASV886	growing	others	Autumn_cohort	Moderate	0.00197227	6.09344e-06	-0.0005624	0.3784	0.0511	5.4193	0.1349	45	1	0.4795
Aalborg E	k__Bacteria	p__Proteobacteria	c__Gammaproteobacteria	o__Xanthomonadales	f__Rhodanobacteraceae	g__Ahniella	s__midas_s_116	s__midas_s_116	growing	others	Spring_cohort	Moderate	0.515341	0.00691246	0.0010857	0.2145	0.0935	1.9909	0.4357	16	4	0.3788
Aalborg E	k__Bacteria	p__Proteobacteria	c__Gammaproteobacteria	o__Xanthomonadales	f__Rhodanobacteraceae	g__Ahniella	s__midas_s_12325	s__midas_s_12325	ambiguous	others	Spring_cohort	Moderate	0.0136514	0.000381551	2.24e-05	0.2818	0.0762	2.1172	0.2703	18	2	0.5215
[truncated: 3,566 more rows]
