# Supplementary material for: Microbial communities across activated sludge plants show recurring species-level seasonal patterns
Source: ISME Commun. 2022 Feb 18;2:18. doi: 10.1038/s43705-022-00098-4 (PMC9723569; doi:10.1038/s43705-022-00098-4)
Supplement: Supplementary file 3 — Dataset2 [file 43705_2022_98_MOESM3_ESM.xlsx]

## Sheet: supplementary_file_s2
SampleDate	inflow_m3d	HRT_d	SS_influent_mgL	pH_influent	BOD_influent_mgL	COD_influent_mgL	TN_influent_mgL	NH4_influent_mgL	TP_influent_mgL	Chlorides_influent_mgL	Conductivity_influent_mSm	FOG_influent_mgL	(TN-NH4)_influent_mgL	AS_SS_tank_mgL	return_SS_tank_mgL	SVI_tank_mLg	DSVI_tank_mLg	DO_setpoint_mgL	Molasses_Ld	PAX_Ld	FeCl_dosed_Ld	effluent_flow_m3d_effluent	SS_effluent_mgL	BOD_effluent_mgL	COD_effluent_mgL	TN_effluent_mgL	NH4_effluent_mgL	NO3_effluent_mgL	TP_effluent_mgL	PO4_effluent_mgL	Pinsol_effluent_mgL	(TN-NH4)_effluent_mgL	Temperature_oC
2015-01-01	50280.8	0.588892	NA	NA	NA	NA	NA	NA	NA	NA	NA	NA	NA	NA	NA	NA	NA	0.838009	NA	NA	NA	NA	NA	NA	NA	NA	NA	NA	NA	NA	NA	NA	NA
2015-01-02	94127.8	0.314572	NA	NA	NA	NA	NA	NA	NA	NA	NA	NA	NA	NA	NA	NA	NA	0.948935	NA	NA	NA	NA	NA	NA	NA	NA	NA	NA	NA	NA	NA	NA	NA
2015-01-03	64768.6	0.457166	NA	NA	NA	NA	NA	NA	NA	NA	NA	NA	NA	NA	NA	NA	NA	0.807847	NA	NA	NA	NA	NA	NA	NA	NA	NA	NA	NA	NA	NA	NA	NA
2015-01-04	53501.1	0.553446	NA	NA	NA	NA	NA	NA	NA	NA	NA	NA	NA	NA	NA	NA	NA	0.868704	NA	NA	NA	NA	NA	NA	NA	NA	NA	NA	NA	NA	NA	NA	NA
2015-01-05	94764.2	0.31246	NA	NA	NA	NA	NA	NA	NA	NA	NA	NA	NA	NA	NA	NA	NA	1.04535	NA	NA	NA	NA	NA	NA	NA	NA	NA	NA	NA	NA	NA	NA	NA
2015-01-06	60045.4	0.493127	NA	NA	NA	NA	NA	NA	NA	NA	NA	NA	NA	3900	12900	246.154	179.487	0.895718	NA	NA	NA	NA	NA	NA	NA	NA	NA	NA	NA	NA	NA	NA	10.3
2015-01-07	66674.1	0.4441	NA	NA	NA	NA	NA	NA	NA	NA	NA	NA	NA	NA	NA	NA	NA	0.965347	NA	NA	NA	NA	NA	NA	NA	NA	NA	NA	NA	NA	NA	NA	NA
2015-01-08	67229.8	0.44043	NA	NA	NA	NA	NA	NA	NA	NA	NA	NA	NA	NA	NA	NA	NA	0.867269	NA	NA	NA	NA	NA	NA	NA	NA	NA	NA	NA	NA	NA	NA	NA
2015-01-09	70565.5	0.41961	200	7.7	150	340	32	20	4.7	200	130	73	12	NA	NA	NA	NA	0.670718	NA	NA	NA	63370	8.5	4.1	34	6.3	0.13	5.3	1.1	0.48	0.62	6.17	NA
2015-01-10	63465.3	0.466554	NA	NA	NA	NA	NA	NA	NA	NA	NA	NA	NA	NA	NA	NA	NA	0.556458	NA	NA	NA	NA	NA	NA	NA	NA	NA	NA	NA	NA	NA	NA	NA
2015-01-11	56198.4	0.526883	NA	NA	NA	NA	NA	NA	NA	NA	NA	NA	NA	NA	NA	NA	NA	0.535856	NA	NA	NA	NA	NA	NA	NA	NA	NA	NA	NA	NA	NA	NA	NA
2015-01-12	64072.7	0.462131	NA	NA	NA	NA	NA	NA	NA	NA	NA	NA	NA	NA	NA	NA	NA	0.68162	NA	NA	NA	NA	NA	NA	NA	NA	NA	NA	NA	NA	NA	NA	NA
2015-01-13	57707.7	0.513103	NA	NA	NA	NA	NA	NA	NA	NA	NA	NA	NA	NA	NA	NA	NA	0.50412	NA	NA	NA	NA	NA	NA	NA	NA	NA	NA	NA	NA	NA	NA	NA
2015-01-14	71091.4	0.416506	NA	NA	NA	NA	NA	NA	NA	NA	NA	NA	NA	NA	NA	NA	NA	0.762037	NA	NA	NA	NA	NA	NA	NA	NA	NA	NA	NA	NA	NA	NA	NA
2015-01-15	65702	0.450671	NA	NA	NA	NA	NA	NA	NA	NA	NA	NA	NA	NA	NA	NA	NA	0.74412	NA	NA	NA	NA	NA	NA	NA	NA	NA	NA	NA	NA	NA	NA	NA
2015-01-16	67211.6	0.440549	NA	NA	NA	NA	NA	NA	NA	NA	NA	NA	NA	NA	NA	NA	NA	0.760417	NA	NA	NA	NA	NA	NA	NA	NA	NA	NA	NA	NA	NA	NA	NA
2015-01-17	69717.6	0.424713	NA	NA	NA	NA	NA	NA	NA	NA	NA	NA	NA	NA	NA	NA	NA	0.93338	NA	NA	NA	NA	NA	NA	NA	NA	NA	NA	NA	NA	NA	NA	NA
2015-01-18	61195.7	0.483858	NA	NA	NA	NA	NA	NA	NA	NA	NA	NA	NA	NA	NA	NA	NA	0.786481	NA	NA	NA	NA	NA	NA	NA	NA	NA	NA	NA	NA	NA	NA	NA
2015-01-19	62275.4	0.475468	NA	NA	NA	NA	NA	NA	NA	NA	NA	NA	NA	NA	NA	NA	NA	0.694213	NA	NA	NA	NA	NA	NA	NA	NA	NA	NA	NA	NA	NA	NA	NA
2015-01-20	74038.2	0.399929	NA	NA	NA	NA	NA	NA	NA	NA	NA	NA	NA	NA	NA	NA	NA	0.665093	NA	NA	NA	NA	NA	NA	NA	NA	NA	NA	NA	NA	NA	NA	NA
2015-01-21	55353.3	0.534928	NA	NA	NA	NA	NA	NA	NA	NA	NA	NA	NA	NA	NA	NA	NA	0.514792	NA	NA	NA	NA	NA	NA	NA	NA	NA	NA	NA	NA	NA	NA	NA
2015-01-22	56113.4	0.527681	NA	NA	NA	NA	NA	NA	NA	NA	NA	NA	NA	NA	NA	NA	NA	0.631042	NA	NA	NA	NA	NA	NA	NA	NA	NA	NA	NA	NA	NA	NA	NA
2015-01-23	61557.9	0.48101	NA	NA	NA	NA	NA	NA	NA	NA	NA	NA	NA	4500	12700	217.778	194.444	0.834028	NA	NA	NA	NA	NA	NA	NA	NA	NA	NA	NA	NA	NA	NA	9.8
2015-01-24	61267.9	0.483287	NA	NA	NA	NA	NA	NA	NA	NA	NA	NA	NA	NA	NA	NA	NA	0.955579	NA	NA	NA	NA	NA	NA	NA	NA	NA	NA	NA	NA	NA	NA	NA
2015-01-25	58326.4	0.507661	NA	NA	NA	NA	NA	NA	NA	NA	NA	NA	NA	NA	NA	NA	NA	0.65912	NA	NA	NA	NA	NA	NA	NA	NA	NA	NA	NA	NA	NA	NA	NA
2015-01-26	67188.9	0.440698	NA	NA	NA	NA	NA	NA	NA	NA	NA	NA	NA	NA	NA	NA	NA	0.545648	NA	NA	NA	NA	NA	NA	NA	NA	NA	NA	NA	NA	NA	NA	NA
2015-01-27	60522.2	0.489242	NA	NA	NA	NA	NA	NA	NA	NA	NA	NA	NA	NA	NA	NA	NA	0.502315	NA	NA	NA	NA	NA	NA	NA	NA	NA	NA	NA	NA	NA	NA	NA
2015-01-28	65368.4	0.452971	NA	NA	NA	NA	NA	NA	NA	NA	NA	NA	NA	NA	NA	NA	NA	0.695718	NA	NA	NA	NA	NA	NA	NA	NA	NA	NA	NA	NA	NA	NA	NA
2015-01-29	64235.7	0.460958	NA	NA	NA	NA	NA	NA	NA	NA	NA	NA	NA	NA	NA	NA	NA	0.470231	NA	NA	NA	NA	NA	NA	NA	NA	NA	NA	NA	NA	NA	NA	NA
2015-01-30	54170.7	0.546605	NA	NA	NA	NA	NA	NA	NA	NA	NA	NA	NA	NA	NA	NA	NA	0.538611	NA	NA	NA	NA	NA	NA	NA	NA	NA	NA	NA	NA	NA	NA	NA
2015-01-31	56979.2	0.519664	NA	NA	NA	NA	NA	NA	NA	NA	NA	NA	NA	NA	NA	NA	NA	0.553102	NA	NA	NA	NA	NA	NA	NA	NA	NA	NA	NA	NA	NA	NA	NA
2015-02-01	59538.7	0.497323	NA	NA	NA	NA	NA	NA	NA	NA	NA	NA	NA	NA	NA	NA	NA	0.682847	NA	NA	NA	NA	NA	NA	NA	NA	NA	NA	NA	NA	NA	NA	NA
2015-02-02	58499.5	0.506158	NA	NA	NA	NA	NA	NA	NA	NA	NA	NA	NA	5100	12500	194.118	191.176	0.533657	NA	NA	NA	NA	NA	NA	NA	NA	NA	NA	NA	NA	NA	NA	9.8
2015-02-03	54368.9	0.544613	180	7.7	160	450	31	21	5.1	620	270	31	10	NA	NA	NA	NA	0.62162	NA	NA	NA	58060	12	4.5	43	5.1	0.014	3.2	1.5	0.56	0.94	5.086	NA
2015-02-04	50788.3	0.583008	NA	NA	NA	NA	NA	NA	NA	NA	NA	NA	NA	NA	NA	NA	NA	0.767431	NA	NA	NA	NA	NA	NA	NA	NA	NA	NA	NA	NA	NA	NA	NA
2015-02-05	49113.7	0.602887	220	7.6	220	440	36	24	5.4	270	170	42	12	NA	NA	NA	NA	0.68537	NA	NA	NA	50380	12	3.5	34	6	0.38	4.8	1	0.66	0.34	5.62	NA
2015-02-06	53778.5	0.550592	NA	NA	NA	NA	NA	NA	NA	NA	NA	NA	NA	NA	NA	NA	NA	0.596296	NA	NA	NA	NA	NA	NA	NA	NA	NA	NA	NA	NA	NA	NA	NA
2015-02-07	53413.5	0.554354	NA	NA	NA	NA	NA	NA	NA	NA	NA	NA	NA	NA	NA	NA	NA	0.441713	NA	NA	NA	NA	NA	NA	NA	NA	NA	NA	NA	NA	NA	NA	NA
2015-02-08	52977.5	0.558916	NA	NA	NA	NA	NA	NA	NA	NA	NA	NA	NA	NA	NA	NA	NA	0.46162	NA	NA	NA	NA	NA	NA	NA	NA	NA	NA	NA	NA	NA	NA	NA
2015-02-09	51921.1	0.570288	NA	NA	NA	NA	NA	NA	NA	NA	NA	NA	NA	NA	NA	NA	NA	0.432755	NA	NA	NA	NA	NA	NA	NA	NA	NA	NA	NA	NA	NA	NA	NA
2015-02-10	54104.5	0.547274	NA	NA	NA	NA	NA	NA	NA	NA	NA	NA	NA	NA	NA	NA	NA	0.58419	NA	NA	NA	NA	NA	NA	NA	NA	NA	NA	NA	NA	NA	NA	NA
2015-02-11	52617.3	0.562743	NA	NA	NA	NA	NA	NA	NA	NA	NA	NA	NA	NA	NA	NA	NA	0.834051	NA	NA	NA	NA	NA	NA	NA	NA	NA	NA	NA	NA	NA	NA	NA
2015-02-12	46467.1	0.637225	NA	NA	NA	NA	NA	NA	NA	NA	NA	NA	NA	NA	NA	NA	NA	0.893681	NA	NA	NA	NA	NA	NA	NA	NA	NA	NA	NA	NA	NA	NA	NA
2015-02-13	54303.8	0.545266	230	7.7	170	370	38	26	5.2	230	160	57	12	NA	NA	NA	NA	0.938426	NA	NA	NA	47120	7.5	4	37	9.2	0.76	6.4	1	0.48	0.52	8.44	NA
2015-02-14	51210.3	0.578204	NA	NA	NA	NA	NA	NA	NA	NA	NA	NA	NA	NA	NA	NA	NA	0.850926	NA	NA	NA	NA	NA	NA	NA	NA	NA	NA	NA	NA	NA	NA	NA
2015-02-15	48488.2	0.610664	NA	NA	NA	NA	NA	NA	NA	NA	NA	NA	NA	NA	NA	NA	NA	0.696921	NA	NA	NA	NA	NA	NA	NA	NA	NA	NA	NA	NA	NA	NA	NA
2015-02-16	49267.4	0.601005	NA	NA	NA	NA	NA	NA	NA	NA	NA	NA	NA	NA	NA	NA	NA	0.515093	NA	NA	NA	NA	NA	NA	NA	NA	NA	NA	NA	NA	NA	NA	NA
2015-02-17	49530.3	0.597816	NA	NA	NA	NA	NA	NA	NA	NA	NA	NA	NA	NA	NA	NA	NA	0.651551	NA	NA	NA	NA	NA	NA	NA	NA	NA	NA	NA	NA	NA	NA	NA
2015-02-18	53948.4	0.548858	NA	NA	NA	NA	NA	NA	NA	NA	NA	NA	NA	NA	NA	NA	NA	0.970833	NA	NA	NA	NA	NA	NA	NA	NA	NA	NA	NA	NA	NA	NA	NA
2015-02-19	45177.4	0.655417	NA	NA	NA	NA	NA	NA	NA	NA	NA	NA	NA	NA	NA	NA	NA	0.795741	NA	NA	NA	NA	NA	NA	NA	NA	NA	NA	NA	NA	NA	NA	NA
2015-02-20	50500.7	0.586329	NA	NA	NA	NA	NA	NA	NA	NA	NA	NA	NA	NA	NA	NA	NA	0.670694	NA	NA	NA	NA	NA	NA	NA	NA	NA	NA	NA	NA	NA	NA	NA
2015-02-21	44314.1	0.668185	NA	NA	NA	NA	NA	NA	NA	NA	NA	NA	NA	NA	NA	NA	NA	0.503079	NA	NA	NA	NA	NA	NA	NA	NA	NA	NA	NA	NA	NA	NA	NA
2015-02-22	42412.6	0.698142	NA	NA	NA	NA	NA	NA	NA	NA	NA	NA	NA	NA	NA	NA	NA	0.521458	NA	NA	NA	NA	NA	NA	NA	NA	NA	NA	NA	NA	NA	NA	NA
2015-02-23	51885.3	0.570682	NA	NA	NA	NA	NA	NA	NA	NA	NA	NA	NA	4700	12300	210.638	184.397	0.529838	NA	NA	NA	NA	NA	NA	NA	NA	NA	NA	NA	NA	NA	NA	10.5
2015-02-24	52191.2	0.567337	NA	NA	NA	NA	NA	NA	NA	NA	NA	NA	NA	NA	NA	NA	NA	0.670486	NA	NA	NA	NA	NA	NA	NA	NA	NA	NA	NA	NA	NA	NA	NA
2015-02-25	37352.5	0.792719	NA	NA	NA	NA	NA	NA	NA	NA	NA	NA	NA	NA	NA	NA	NA	0.886829	NA	NA	NA	NA	NA	NA	NA	NA	NA	NA	NA	NA	NA	NA	NA
2015-02-26	29921	0.989608	NA	NA	NA	NA	NA	NA	NA	NA	NA	NA	NA	NA	NA	NA	NA	1.09769	NA	NA	NA	NA	NA	NA	NA	NA	NA	NA	NA	NA	NA	NA	NA
2015-02-27	47114.7	0.628466	NA	NA	NA	NA	NA	NA	NA	NA	NA	NA	NA	NA	NA	NA	NA	0.834167	NA	NA	NA	NA	NA	NA	NA	NA	NA	NA	NA	NA	NA	NA	NA
2015-02-28	41256	0.717714	NA	NA	NA	NA	NA	NA	NA	NA	NA	NA	NA	NA	NA	NA	NA	0.779861	NA	NA	NA	NA	NA	NA	NA	NA	NA	NA	NA	NA	NA	NA	NA
2015-03-01	57565.7	0.514369	NA	NA	NA	NA	NA	NA	NA	NA	NA	NA	NA	NA	NA	NA	NA	0.812616	NA	NA	NA	NA	NA	NA	NA	NA	NA	NA	NA	NA	NA	NA	NA
2015-03-02	50259.2	0.589146	NA	NA	NA	NA	NA	NA	NA	NA	NA	NA	NA	NA	NA	NA	NA	0.506199	NA	NA	NA	NA	NA	NA	NA	NA	NA	NA	NA	NA	NA	NA	NA
2015-03-03	51547.3	0.574424	NA	NA	NA	NA	NA	NA	NA	NA	NA	NA	NA	NA	NA	NA	NA	0.631181	NA	NA	NA	NA	NA	NA	NA	NA	NA	NA	NA	NA	NA	NA	NA
2015-03-04	54817.3	0.540158	NA	NA	NA	NA	NA	NA	NA	NA	NA	NA	NA	3700	12000	264.865	182.432	0.796921	NA	NA	NA	NA	NA	NA	NA	NA	NA	NA	NA	NA	NA	NA	9.5
2015-03-05	52002.4	0.569396	NA	NA	NA	NA	NA	NA	NA	NA	NA	NA	NA	NA	NA	NA	NA	0.842014	NA	NA	NA	NA	NA	NA	NA	NA	NA	NA	NA	NA	NA	NA	NA
2015-03-06	54094.5	0.547375	NA	NA	NA	NA	NA	NA	NA	NA	NA	NA	NA	NA	NA	NA	NA	0.927477	NA	NA	NA	NA	NA	NA	NA	NA	NA	NA	NA	NA	NA	NA	NA
2015-03-07	53142.3	0.557183	NA	NA	NA	NA	NA	NA	NA	NA	NA	NA	NA	NA	NA	NA	NA	0.911968	NA	NA	NA	NA	NA	NA	NA	NA	NA	NA	NA	NA	NA	NA	NA
2015-03-08	51822.3	0.571375	NA	NA	NA	NA	NA	NA	NA	NA	NA	NA	NA	4800	12100	206.25	180.556	0.714352	NA	NA	NA	NA	NA	NA	NA	NA	NA	NA	NA	NA	NA	NA	10.7
2015-03-09	51363.6	0.576478	NA	NA	NA	NA	NA	NA	NA	NA	NA	NA	NA	NA	NA	NA	NA	0.591693	NA	NA	NA	NA	NA	NA	NA	NA	NA	NA	NA	NA	NA	NA	NA
2015-03-10	40546.3	0.730276	NA	NA	NA	NA	NA	NA	NA	NA	NA	NA	NA	NA	NA	NA	NA	0.670786	NA	NA	NA	NA	NA	NA	NA	NA	NA	NA	NA	NA	NA	NA	NA
2015-03-11	50146.1	0.590475	NA	NA	NA	NA	NA	NA	NA	NA	NA	NA	NA	NA	NA	NA	NA	0.788009	NA	NA	NA	NA	NA	NA	NA	NA	NA	NA	NA	NA	NA	NA	NA
2015-03-12	49248.3	0.601238	NA	NA	NA	NA	NA	NA	NA	NA	NA	NA	NA	NA	NA	NA	NA	0.85081	NA	NA	NA	NA	NA	NA	NA	NA	NA	NA	NA	NA	NA	NA	NA
2015-03-13	48851.7	0.60612	220	7.7	190	420	38	24	6.9	190	140	50	14	NA	NA	NA	NA	0.942662	NA	NA	NA	50090	5.5	4.1	27	5.4	0.31	4.2	0.51	0.38	0.13	5.09	NA
2015-03-14	46576.6	0.635727	NA	NA	NA	NA	NA	NA	NA	NA	NA	NA	NA	NA	NA	NA	NA	0.940394	NA	NA	NA	NA	NA	NA	NA	NA	NA	NA	NA	NA	NA	NA	NA
2015-03-15	45793.3	0.646601	270	7.7	210	500	44	30	8.1	190	150	45	14	NA	NA	NA	NA	0.877986	NA	NA	NA	46160	3.8	2.6	31	9.9	1.2	7.3	0.8	0.63	0.17	8.7	NA
2015-03-16	46584.2	0.635624	NA	NA	NA	NA	NA	NA	NA	NA	NA	NA	NA	NA	NA	NA	NA	0.836968	NA	NA	NA	NA	NA	NA	NA	NA	NA	NA	NA	NA	NA	NA	NA
2015-03-17	47398.2	0.624707	NA	NA	NA	NA	NA	NA	NA	NA	NA	NA	NA	NA	NA	NA	NA	0.827222	NA	NA	NA	NA	NA	NA	NA	NA	NA	NA	NA	NA	NA	NA	NA
2015-03-18	47005	0.629933	NA	NA	NA	NA	NA	NA	NA	NA	NA	NA	NA	NA	NA	NA	NA	0.876481	NA	NA	NA	NA	NA	NA	NA	NA	NA	NA	NA	NA	NA	NA	NA
2015-03-19	46402.3	0.638115	NA	NA	NA	NA	NA	NA	NA	NA	NA	NA	NA	NA	NA	NA	NA	0.884537	NA	NA	NA	NA	NA	NA	NA	NA	NA	NA	NA	NA	NA	NA	NA
2015-03-20	49384.3	0.599584	NA	NA	NA	NA	NA	NA	NA	NA	NA	NA	NA	NA	NA	NA	NA	0.858634	NA	NA	NA	NA	NA	NA	NA	NA	NA	NA	NA	NA	NA	NA	NA
2015-03-21	54119.5	0.547122	NA	NA	NA	NA	NA	NA	NA	NA	NA	NA	NA	NA	NA	NA	NA	0.728264	NA	NA	NA	NA	NA	NA	NA	NA	NA	NA	NA	NA	NA	NA	NA
2015-03-22	44282.4	0.668663	NA	NA	NA	NA	NA	NA	NA	NA	NA	NA	NA	NA	NA	NA	NA	0.476713	NA	NA	NA	NA	NA	NA	NA	NA	NA	NA	NA	NA	NA	NA	NA
2015-03-23	46092.1	0.642409	NA	NA	NA	NA	NA	NA	NA	NA	NA	NA	NA	NA	NA	NA	NA	0.418333	NA	NA	NA	NA	NA	NA	NA	NA	NA	NA	NA	NA	NA	NA	NA
2015-03-24	47578.8	0.622337	NA	NA	NA	NA	NA	NA	NA	NA	NA	NA	NA	5000	12300	198	180	0.456574	NA	NA	NA	NA	NA	NA	NA	NA	NA	NA	NA	NA	NA	NA	11.2
2015-03-25	51298.5	0.57721	NA	NA	NA	NA	NA	NA	NA	NA	NA	NA	NA	NA	NA	NA	NA	0.615347	NA	NA	NA	NA	NA	NA	NA	NA	NA	NA	NA	NA	NA	NA	NA
2015-03-26	60967.9	0.485665	NA	NA	NA	NA	NA	NA	NA	NA	NA	NA	NA	NA	NA	NA	NA	0.506134	NA	NA	NA	NA	NA	NA	NA	NA	NA	NA	NA	NA	NA	NA	NA
2015-03-27	52403.2	0.565041	NA	NA	NA	NA	NA	NA	NA	NA	NA	NA	NA	NA	NA	NA	NA	0.728102	NA	NA	NA	NA	NA	NA	NA	NA	NA	NA	NA	NA	NA	NA	NA
2015-03-28	51041.5	0.580116	NA	NA	NA	NA	NA	NA	NA	NA	NA	NA	NA	NA	NA	NA	NA	0.770648	NA	NA	NA	NA	NA	NA	NA	NA	NA	NA	NA	NA	NA	NA	NA
2015-03-29	60143	0.492327	NA	NA	NA	NA	NA	NA	NA	NA	NA	NA	NA	NA	NA	NA	NA	0.76599	NA	NA	NA	NA	NA	NA	NA	NA	NA	NA	NA	NA	NA	NA	NA
2015-03-30	55328.1	0.535172	NA	NA	NA	NA	NA	NA	NA	NA	NA	NA	NA	NA	NA	NA	NA	0.808403	NA	NA	NA	NA	NA	NA	NA	NA	NA	NA	NA	NA	NA	NA	NA
2015-03-31	57282.4	0.516912	NA	NA	NA	NA	NA	NA	NA	NA	NA	NA	NA	NA	NA	NA	NA	0.696782	NA	NA	NA	NA	NA	NA	NA	NA	NA	NA	NA	NA	NA	NA	NA
2015-04-01	50927.8	0.581411	NA	NA	NA	NA	NA	NA	NA	NA	NA	NA	NA	NA	NA	NA	NA	0.589259	NA	NA	NA	NA	NA	NA	NA	NA	NA	NA	NA	NA	NA	NA	NA
2015-04-02	49203.5	0.601787	NA	NA	NA	NA	NA	NA	NA	NA	NA	NA	NA	NA	NA	NA	NA	0.542778	NA	NA	NA	NA	NA	NA	NA	NA	NA	NA	NA	NA	NA	NA	NA
2015-04-03	46883.1	0.631571	NA	NA	NA	NA	NA	NA	NA	NA	NA	NA	NA	NA	NA	NA	NA	0.522708	NA	NA	NA	NA	NA	NA	NA	NA	NA	NA	NA	NA	NA	NA	NA
2015-04-04	44757.6	0.661564	NA	NA	NA	NA	NA	NA	NA	NA	NA	NA	NA	NA	NA	NA	NA	0.483588	NA	NA	NA	NA	NA	NA	NA	NA	NA	NA	NA	NA	NA	NA	NA
2015-04-05	43992.7	0.673066	NA	NA	NA	NA	NA	NA	NA	NA	NA	NA	NA	NA	NA	NA	NA	0.536852	NA	NA	NA	NA	NA	NA	NA	NA	NA	NA	NA	NA	NA	NA	NA
2015-04-06	44487.7	0.665577	NA	NA	NA	NA	NA	NA	NA	NA	NA	NA	NA	NA	NA	NA	NA	0.614676	NA	NA	NA	NA	NA	NA	NA	NA	NA	NA	NA	NA	NA	NA	NA
2015-04-07	46368.4	0.638581	NA	NA	NA	NA	NA	NA	NA	NA	NA	NA	NA	NA	NA	NA	NA	0.648657	NA	NA	NA	NA	NA	NA	NA	NA	NA	NA	NA	NA	NA	NA	NA
2015-04-08	45691.6	0.64804	NA	NA	NA	NA	NA	NA	NA	NA	NA	NA	NA	NA	NA	NA	NA	0.769977	NA	NA	NA	NA	NA	NA	NA	NA	NA	NA	NA	NA	NA	NA	NA
2015-04-09	45895	0.645168	NA	NA	NA	NA	NA	NA	NA	NA	NA	NA	NA	NA	NA	NA	NA	0.846551	NA	NA	NA	NA	NA	NA	NA	NA	NA	NA	NA	NA	NA	NA	NA
2015-04-10	45721.6	0.647615	440	7.8	400	630	52	33	9.4	NA	170	NA	19	NA	NA	NA	NA	0.801134	758	0	480	45960	4.1	3.2	32	7.4	0.63	5.3	0.62	0.49	0.13	6.77	NA
2015-04-11	51953.1	0.569937	NA	NA	NA	NA	NA	NA	NA	NA	NA	NA	NA	NA	NA	NA	NA	0.953056	685	0	215	NA	NA	NA	NA	NA	NA	NA	NA	NA	NA	NA	NA
2015-04-12	53395.9	0.554537	NA	NA	NA	NA	NA	NA	NA	NA	NA	NA	NA	NA	NA	NA	NA	0.909398	565	0	194	NA	NA	NA	NA	NA	NA	NA	NA	NA	NA	NA	NA
2015-04-13	52599.1	0.562938	NA	NA	NA	NA	NA	NA	NA	NA	NA	NA	NA	NA	NA	NA	NA	0.640162	778	0	354	NA	NA	NA	NA	NA	NA	NA	NA	NA	NA	NA	NA
2015-04-14	58479.6	0.506331	NA	NA	NA	NA	NA	NA	NA	NA	NA	NA	NA	NA	NA	NA	NA	0.746852	388	0	920	NA	NA	NA	NA	NA	NA	NA	NA	NA	NA	NA	NA
2015-04-15	58674.7	0.504647	NA	NA	NA	NA	NA	NA	NA	NA	NA	NA	NA	NA	NA	NA	NA	0.692269	353	0	770	NA	NA	NA	NA	NA	NA	NA	NA	NA	NA	NA	NA
2015-04-16	51312.5	0.577052	NA	NA	NA	NA	NA	NA	NA	NA	NA	NA	NA	NA	NA	NA	NA	0.762639	1024	0	3693	NA	NA	NA	NA	NA	NA	NA	NA	NA	NA	NA	NA
2015-04-17	49292.8	0.600696	NA	NA	NA	NA	NA	NA	NA	NA	NA	NA	NA	NA	NA	NA	NA	0.929236	1034	0	1839	NA	NA	NA	NA	NA	NA	NA	NA	NA	NA	NA	NA
2015-04-18	46378.4	0.638443	NA	NA	NA	NA	NA	NA	NA	NA	NA	NA	NA	NA	NA	NA	NA	0.873588	943	0	943	NA	NA	NA	NA	NA	NA	NA	NA	NA	NA	NA	NA
2015-04-19	45439	0.651643	NA	NA	NA	NA	NA	NA	NA	NA	NA	NA	NA	4300	NA	230.233	209.302	0.679444	595	0	535	NA	NA	NA	NA	NA	NA	NA	NA	NA	NA	NA	12.1
2015-04-20	46797.3	0.632729	NA	NA	NA	NA	NA	NA	NA	NA	NA	NA	NA	NA	NA	NA	NA	0.569236	338	0	174	NA	NA	NA	NA	NA	NA	NA	NA	NA	NA	NA	NA
2015-04-21	47249.3	0.626676	NA	NA	NA	NA	NA	NA	NA	NA	NA	NA	NA	NA	NA	NA	NA	0.590532	397	0	270	NA	NA	NA	NA	NA	NA	NA	NA	NA	NA	NA	NA
2015-04-22	46909	0.631222	NA	NA	NA	NA	NA	NA	NA	NA	NA	NA	NA	NA	NA	NA	NA	0.807407	615	0	0	NA	NA	NA	NA	NA	NA	NA	NA	NA	NA	NA	NA
2015-04-23	47525	0.623041	NA	NA	NA	NA	NA	NA	NA	NA	NA	NA	NA	NA	NA	NA	NA	0.788403	784	0	0	NA	NA	NA	NA	NA	NA	NA	NA	NA	NA	NA	NA
2015-04-24	47415.1	0.624485	NA	NA	NA	NA	NA	NA	NA	NA	NA	NA	NA	NA	NA	NA	NA	0.844954	848	0	39	NA	NA	NA	NA	NA	NA	NA	NA	NA	NA	NA	NA
2015-04-25	48519.4	0.610271	NA	NA	NA	NA	NA	NA	NA	NA	NA	NA	NA	NA	NA	NA	NA	0.870903	973	0	239	NA	NA	NA	NA	NA	NA	NA	NA	NA	NA	NA	NA
2015-04-26	47189.6	0.627468	NA	NA	NA	NA	NA	NA	NA	NA	NA	NA	NA	NA	NA	NA	NA	0.77375	890	0	252	NA	NA	NA	NA	NA	NA	NA	NA	NA	NA	NA	NA
2015-04-27	45663.1	0.648444	NA	NA	NA	NA	NA	NA	NA	NA	NA	NA	NA	NA	NA	NA	NA	0.682847	743	0	61	NA	NA	NA	NA	NA	NA	NA	NA	NA	NA	NA	NA
2015-04-28	46049.8	0.643	NA	NA	NA	NA	NA	NA	NA	NA	NA	NA	NA	NA	NA	NA	NA	0.743912	763	0	311	NA	NA	NA	NA	NA	NA	NA	NA	NA	NA	NA	NA
2015-04-29	47388.4	0.624836	NA	NA	NA	NA	NA	NA	NA	NA	NA	NA	NA	NA	NA	NA	NA	1.02243	691	0	1304	NA	NA	NA	NA	NA	NA	NA	NA	NA	NA	NA	NA
2015-04-30	66658.3	0.444205	NA	NA	NA	NA	NA	NA	NA	NA	NA	NA	NA	NA	NA	NA	NA	1.07667	171	0	498	NA	NA	NA	NA	NA	NA	NA	NA	NA	NA	NA	NA
2015-05-01	57095.5	0.518605	NA	NA	NA	NA	NA	NA	NA	NA	NA	NA	NA	NA	NA	NA	NA	0.851574	252	0	296	NA	NA	NA	NA	NA	NA	NA	NA	NA	NA	NA	NA
2015-05-02	42960.4	0.689239	NA	NA	NA	NA	NA	NA	NA	NA	NA	NA	NA	NA	NA	NA	NA	0.801412	802	0	2398	NA	NA	NA	NA	NA	NA	NA	NA	NA	NA	NA	NA
2015-05-03	42715.5	0.69319	NA	NA	NA	NA	NA	NA	NA	NA	NA	NA	NA	NA	NA	NA	NA	0.807338	829	0	1108	NA	NA	NA	NA	NA	NA	NA	NA	NA	NA	NA	NA
2015-05-04	61690.6	0.479976	NA	NA	NA	NA	NA	NA	NA	NA	NA	NA	NA	NA	NA	NA	NA	0.892662	537	0	1073	NA	NA	NA	NA	NA	NA	NA	NA	NA	NA	NA	NA
2015-05-05	57083.1	0.518718	NA	NA	NA	NA	NA	NA	NA	NA	NA	NA	NA	NA	NA	NA	NA	0.86669	316	0	1052	NA	NA	NA	NA	NA	NA	NA	NA	NA	NA	NA	NA
2015-05-06	63370.6	0.467251	250	7.6	130	450	24	24	5.3	500	230	23	0	4050	14700	237.037	189.3	0.74301	645	0	2251	67380	11	5	38	4.6	0.019	3.8	1.2	0.57	0.63	4.581	12.8
2015-05-07	54998.1	0.538382	NA	NA	NA	NA	NA	NA	NA	NA	NA	NA	NA	NA	NA	NA	NA	0.893958	559	0	3505	NA	NA	NA	NA	NA	NA	NA	NA	NA	NA	NA	NA
2015-05-08	45030	0.657562	NA	NA	NA	NA	NA	NA	NA	NA	NA	NA	NA	NA	NA	NA	NA	0.789699	936	0	3819	NA	NA	NA	NA	NA	NA	NA	NA	NA	NA	NA	NA
2015-05-09	51227.8	0.578007	NA	NA	NA	NA	NA	NA	NA	NA	NA	NA	NA	NA	NA	NA	NA	0.905486	456	0	2800	NA	NA	NA	NA	NA	NA	NA	NA	NA	NA	NA	NA
2015-05-10	42969.3	0.689096	NA	NA	NA	NA	NA	NA	NA	NA	NA	NA	NA	4740	11500	208.861	210.97	0.667917	492	0	484	NA	NA	NA	NA	NA	NA	NA	NA	NA	NA	NA	13
2015-05-11	46117.9	0.64205	280	7.7	190	480	40	26	6.5	890	380	59	14	NA	NA	NA	NA	0.743611	58	0	132	41980	19	6.4	56	3.9	0.015	1.7	1.5	0.26	1.24	3.885	NA
2015-05-12	57381.7	0.516018	330	7.8	240	680	47	31	8.3	530	270	77	16	NA	NA	NA	NA	0.938681	127	0	134	46520	9.7	3	35	2.7	0.045	1.8	0.63	0.26	0.37	2.655	NA
2015-05-13	48864	0.605967	NA	NA	NA	NA	NA	NA	NA	NA	NA	NA	NA	NA	NA	NA	NA	0.754167	775	0	58	NA	NA	NA	NA	NA	NA	NA	NA	NA	NA	NA	NA
2015-05-14	45047.3	0.657309	NA	NA	NA	NA	NA	NA	NA	NA	NA	NA	NA	NA	NA	NA	NA	0.855625	932	0	1136	NA	NA	NA	NA	NA	NA	NA	NA	NA	NA	NA	NA
2015-05-15	45729.6	0.647501	NA	NA	NA	NA	NA	NA	NA	NA	NA	NA	NA	NA	NA	NA	NA	0.786829	795	0	765	NA	NA	NA	NA	NA	NA	NA	NA	NA	NA	NA	NA
2015-05-16	44636	0.663366	NA	NA	NA	NA	NA	NA	NA	NA	NA	NA	NA	NA	NA	NA	NA	0.935972	941	0	998	NA	NA	NA	NA	NA	NA	NA	NA	NA	NA	NA	NA
2015-05-17	49693	0.595858	NA	NA	NA	NA	NA	NA	NA	NA	NA	NA	NA	4390	11500	218.679	167.046	0.944792	617	0	486	NA	NA	NA	NA	NA	NA	NA	NA	NA	NA	NA	13.4
2015-05-18	50240.8	0.589362	NA	NA	NA	NA	NA	NA	NA	NA	NA	NA	NA	NA	NA	NA	NA	0.771829	510	0	174	NA	NA	NA	NA	NA	NA	NA	NA	NA	NA	NA	NA
2015-05-19	69621.8	0.425298	NA	NA	NA	NA	NA	NA	NA	NA	NA	NA	NA	NA	NA	NA	NA	0.919745	73	0	0	NA	NA	NA	NA	NA	NA	NA	NA	NA	NA	NA	NA
2015-05-20	53579.1	0.552641	NA	NA	NA	NA	NA	NA	NA	NA	NA	NA	NA	NA	NA	NA	NA	0.820046	661	0	1068	NA	NA	NA	NA	NA	NA	NA	NA	NA	NA	NA	NA
2015-05-21	47848.2	0.618832	NA	NA	NA	NA	NA	NA	NA	NA	NA	NA	NA	NA	NA	NA	NA	1.00595	932	0	1839	NA	NA	NA	NA	NA	NA	NA	NA	NA	NA	NA	NA
2015-05-22	48807.9	0.606664	NA	NA	NA	NA	NA	NA	NA	NA	NA	NA	NA	NA	NA	NA	NA	1.07407	1005	0	1184	NA	NA	NA	NA	NA	NA	NA	NA	NA	NA	NA	NA
2015-05-23	49713.4	0.595614	NA	NA	NA	NA	NA	NA	NA	NA	NA	NA	NA	NA	NA	NA	NA	0.785046	611	0	174	NA	NA	NA	NA	NA	NA	NA	NA	NA	NA	NA	NA
2015-05-24	45193.3	0.655186	NA	NA	NA	NA	NA	NA	NA	NA	NA	NA	NA	NA	NA	NA	NA	0.788449	494	0	0	NA	NA	NA	NA	NA	NA	NA	NA	NA	NA	NA	NA
2015-05-25	55144.2	0.536956	NA	NA	NA	NA	NA	NA	NA	NA	NA	NA	NA	NA	NA	NA	NA	0.741181	850	0	0	NA	NA	NA	NA	NA	NA	NA	NA	NA	NA	NA	NA
2015-05-26	45503.5	0.65072	NA	NA	NA	NA	NA	NA	NA	NA	NA	NA	NA	NA	NA	NA	NA	0.641597	340	0	67	NA	NA	NA	NA	NA	NA	NA	NA	NA	NA	NA	NA
2015-05-27	41860.9	0.707343	300	7.7	220	570	44	30	7.8	320	200	61	14	NA	NA	NA	NA	1.00443	120	0	1164	45490	3.5	1.8	27	3.3	0.027	2.6	0.53	0.42	0.11	3.273	NA
2015-05-28	52790	0.560901	NA	NA	NA	NA	NA	NA	NA	NA	NA	NA	NA	NA	NA	NA	NA	0.790856	504	0	761	NA	NA	NA	NA	NA	NA	NA	NA	NA	NA	NA	NA
2015-05-29	58385.2	0.507149	NA	NA	NA	NA	NA	NA	NA	NA	NA	NA	NA	NA	NA	NA	NA	0.776204	618	0	174	NA	NA	NA	NA	NA	NA	NA	NA	NA	NA	NA	NA
2015-05-30	62606.1	0.472957	NA	NA	NA	NA	NA	NA	NA	NA	NA	NA	NA	NA	NA	NA	NA	0.560417	363	0	0	NA	NA	NA	NA	NA	NA	NA	NA	NA	NA	NA	NA
2015-05-31	51818.8	0.571414	NA	NA	NA	NA	NA	NA	NA	NA	NA	NA	NA	NA	NA	NA	NA	0.719537	538	0	240	NA	NA	NA	NA	NA	NA	NA	NA	NA	NA	NA	NA
2015-06-01	59008.8	0.50179	NA	NA	NA	NA	NA	NA	NA	NA	NA	NA	NA	NA	NA	NA	NA	0.609352	443	0	241	NA	NA	NA	NA	NA	NA	NA	NA	NA	NA	NA	NA
2015-06-02	59713.2	0.495871	NA	NA	NA	NA	NA	NA	NA	NA	NA	NA	NA	NA	NA	NA	NA	0.635509	555	0	595	NA	NA	NA	NA	NA	NA	NA	NA	NA	NA	NA	NA
2015-06-03	59046.9	0.501465	NA	NA	NA	NA	NA	NA	NA	NA	NA	NA	NA	NA	NA	NA	NA	0.594676	487	0	1849	NA	NA	NA	NA	NA	NA	NA	NA	NA	NA	NA	NA
2015-06-04	48943.2	0.604987	NA	NA	NA	NA	NA	NA	NA	NA	NA	NA	NA	NA	NA	NA	NA	0.766412	893	0	2809	NA	NA	NA	NA	NA	NA	NA	NA	NA	NA	NA	NA
2015-06-05	47924.6	0.617846	NA	NA	NA	NA	NA	NA	NA	NA	NA	NA	NA	NA	NA	NA	NA	0.86463	913	0	1483	NA	NA	NA	NA	NA	NA	NA	NA	NA	NA	NA	NA
2015-06-06	48321.6	0.61277	NA	NA	NA	NA	NA	NA	NA	NA	NA	NA	NA	NA	NA	NA	NA	0.792384	767	0	1046	NA	NA	NA	NA	NA	NA	NA	NA	NA	NA	NA	NA
2015-06-07	46421	0.637858	NA	NA	NA	NA	NA	NA	NA	NA	NA	NA	NA	5200	NA	NA	NA	0.744398	741	0	1081	NA	NA	NA	NA	NA	NA	NA	NA	NA	NA	NA	14.2
2015-06-08	47043.9	0.629412	NA	NA	NA	NA	NA	NA	NA	NA	NA	NA	NA	NA	NA	NA	NA	0.731088	824	0	1049	NA	NA	NA	NA	NA	NA	NA	NA	NA	NA	NA	NA
2015-06-09	46896	0.631397	NA	NA	NA	NA	NA	NA	NA	NA	NA	NA	NA	NA	NA	NA	NA	0.796968	972	0	823	NA	NA	NA	NA	NA	NA	NA	NA	NA	NA	NA	NA
2015-06-10	45509.2	0.650637	NA	NA	NA	NA	NA	NA	NA	NA	NA	NA	NA	NA	NA	NA	NA	0.875926	974	0	942	NA	NA	NA	NA	NA	NA	NA	NA	NA	NA	NA	NA
2015-06-11	46093.4	0.642391	NA	NA	NA	NA	NA	NA	NA	NA	NA	NA	NA	NA	NA	NA	NA	0.859977	955	0	639	NA	NA	NA	NA	NA	NA	NA	NA	NA	NA	NA	NA
2015-06-12	45948.6	0.644415	NA	NA	NA	NA	NA	NA	NA	NA	NA	NA	NA	NA	NA	NA	NA	0.843171	85	0	40	NA	NA	NA	NA	NA	NA	NA	NA	NA	NA	NA	NA
2015-06-13	47950.9	0.617506	NA	NA	NA	NA	NA	NA	NA	NA	NA	NA	NA	NA	NA	NA	NA	0.779769	579	0	35	NA	NA	NA	NA	NA	NA	NA	NA	NA	NA	NA	NA
2015-06-14	51299.3	0.5772	230	7.6	220	710	41	25	9	150	120	26	16	NA	NA	NA	NA	0.523449	393	0	47	52930	5	4.3	51	4	0.21	2.6	1.1	0.59	0.51	3.79	NA
2015-06-15	44857.7	0.660088	NA	NA	NA	NA	NA	NA	NA	NA	NA	NA	NA	4800	13500	202.083	166.667	0.649375	765	0	1445	NA	NA	NA	NA	NA	NA	NA	NA	NA	NA	NA	15.1
2015-06-16	44701.9	0.662388	NA	NA	NA	NA	NA	NA	NA	NA	NA	NA	NA	NA	NA	NA	NA	0.666898	356	0	1584	NA	NA	NA	NA	NA	NA	NA	NA	NA	NA	NA	NA
2015-06-17	68456.1	0.43254	NA	NA	NA	NA	NA	NA	NA	NA	NA	NA	NA	NA	NA	NA	NA	0.773819	0	0	338	NA	NA	NA	NA	NA	NA	NA	NA	NA	NA	NA	NA
2015-06-18	59046.1	0.501473	NA	NA	NA	NA	NA	NA	NA	NA	NA	NA	NA	NA	NA	NA	NA	0.733449	640	0	2867	NA	NA	NA	NA	NA	NA	NA	NA	NA	NA	NA	NA
2015-06-19	46951	0.630657	NA	NA	NA	NA	NA	NA	NA	NA	NA	NA	NA	NA	NA	NA	NA	0.758634	895	0	1511	NA	NA	NA	NA	NA	NA	NA	NA	NA	NA	NA	NA
2015-06-20	43387.9	0.682449	NA	NA	NA	NA	NA	NA	NA	NA	NA	NA	NA	NA	NA	NA	NA	0.641204	330	0	174	NA	NA	NA	NA	NA	NA	NA	NA	NA	NA	NA	NA
2015-06-21	42500.1	0.696704	NA	NA	NA	NA	NA	NA	NA	NA	NA	NA	NA	NA	NA	NA	NA	0.547801	335	0	0	NA	NA	NA	NA	NA	NA	NA	NA	NA	NA	NA	NA
2015-06-22	71713.6	0.412892	NA	NA	NA	NA	NA	NA	NA	NA	NA	NA	NA	NA	NA	NA	NA	0.776181	124	0	196	NA	NA	NA	NA	NA	NA	NA	NA	NA	NA	NA	NA
2015-06-23	50966.1	0.580975	NA	NA	NA	NA	NA	NA	NA	NA	NA	NA	NA	NA	NA	NA	NA	0.59419	324	0	122	NA	NA	NA	NA	NA	NA	NA	NA	NA	NA	NA	NA
2015-06-24	43997.3	0.672995	NA	NA	NA	NA	NA	NA	NA	NA	NA	NA	NA	NA	NA	NA	NA	0.621574	572	0	1373	NA	NA	NA	NA	NA	NA	NA	NA	NA	NA	NA	NA
2015-06-25	43857	0.675149	NA	NA	NA	NA	NA	NA	NA	NA	NA	NA	NA	NA	NA	NA	NA	0.625139	564	0	966	NA	NA	NA	NA	NA	NA	NA	NA	NA	NA	NA	NA
2015-06-26	42949.5	0.689414	NA	NA	NA	NA	NA	NA	NA	NA	NA	NA	NA	NA	NA	NA	NA	0.704838	505	0	184	NA	NA	NA	NA	NA	NA	NA	NA	NA	NA	NA	NA
2015-06-27	43056.7	0.687697	NA	NA	NA	NA	NA	NA	NA	NA	NA	NA	NA	NA	NA	NA	NA	0.621435	401	0	0	NA	NA	NA	NA	NA	NA	NA	NA	NA	NA	NA	NA
2015-06-28	43368.6	0.682752	NA	NA	NA	NA	NA	NA	NA	NA	NA	NA	NA	NA	NA	NA	NA	0.632963	380	0	18	NA	NA	NA	NA	NA	NA	NA	NA	NA	NA	NA	NA
2015-06-29	63373.2	0.467232	NA	NA	NA	NA	NA	NA	NA	NA	NA	NA	NA	4300	14200	223.256	162.791	0.637176	161	0	87	NA	NA	NA	NA	NA	NA	NA	NA	NA	NA	NA	15.4
2015-06-30	42239.2	0.701007	NA	NA	NA	NA	NA	NA	NA	NA	NA	NA	NA	NA	NA	NA	NA	0.43662	90	0	105	NA	NA	NA	NA	NA	NA	NA	NA	NA	NA	NA	NA
2015-07-01	41264.3	0.71757	NA	NA	NA	NA	NA	NA	NA	NA	NA	NA	NA	NA	15500	NA	NA	0.664213	335	0	1311	NA	NA	NA	NA	NA	NA	NA	NA	NA	NA	NA	15.6
2015-07-02	39295.1	0.75353	540	7.6	400	940	56	34	11	400	220	170	22	3800	15500	247.368	121.053	0.884336	652	0	2475	40950	5.5	2.5	29	3.2	0.35	2	0.77	0.5	0.27	2.85	15.8
2015-07-02	39295.1	0.75353	540	7.6	400	940	56	34	11	400	220	170	22	NA	15500	NA	NA	0.884336	652	0	2475	40950	5.5	2.5	29	3.2	0.35	2	0.77	0.5	0.27	2.85	15.8
2015-07-03	37492.7	0.789754	NA	NA	NA	NA	NA	NA	NA	NA	NA	NA	NA	3800	15500	247.368	121.053	0.912037	723	0	1144	NA	NA	NA	NA	NA	NA	NA	NA	NA	NA	NA	16
2015-07-04	34157.8	0.866858	NA	NA	NA	NA	NA	NA	NA	NA	NA	NA	NA	NA	NA	NA	NA	0.694329	254	0	561	NA	NA	NA	NA	NA	NA	NA	NA	NA	NA	NA	NA
2015-07-05	34659.7	0.854305	NA	NA	NA	NA	NA	NA	NA	NA	NA	NA	NA	NA	NA	NA	NA	0.669005	166	0	204	NA	NA	NA	NA	NA	NA	NA	NA	NA	NA	NA	NA
2015-07-06	51686.9	0.572872	NA	NA	NA	NA	NA	NA	NA	NA	NA	NA	NA	4400	14400	213.636	200	0.795787	53	0	143	NA	NA	NA	NA	NA	NA	NA	NA	NA	NA	NA	17.4
2015-07-07	36071.7	0.820866	NA	NA	NA	NA	NA	NA	NA	NA	NA	NA	NA	NA	NA	NA	NA	0.679398	41	0	378	NA	NA	NA	NA	NA	NA	NA	NA	NA	NA	NA	NA
2015-07-08	74188.7	0.399118	NA	NA	NA	NA	NA	NA	NA	NA	NA	NA	NA	4000	14400	242.5	250	1.01509	33	0	586	NA	NA	NA	NA	NA	NA	NA	NA	NA	NA	NA	17.3
2015-07-09	81444.9	0.363558	NA	NA	NA	NA	NA	NA	NA	NA	NA	NA	NA	NA	NA	NA	NA	0.733843	4	0	223	NA	NA	NA	NA	NA	NA	NA	NA	NA	NA	NA	NA
2015-07-10	38110	0.776961	NA	NA	NA	NA	NA	NA	NA	NA	NA	NA	NA	4100	14700	231.707	170.732	0.685231	309	0	920	NA	NA	NA	NA	NA	NA	NA	NA	NA	NA	NA	15.5
2015-07-11	33457.4	0.885006	NA	NA	NA	NA	NA	NA	NA	NA	NA	NA	NA	NA	NA	NA	NA	0.601644	221	0	702	NA	NA	NA	NA	NA	NA	NA	NA	NA	NA	NA	NA
2015-07-12	36208	0.817775	NA	NA	NA	NA	NA	NA	NA	NA	NA	NA	NA	NA	NA	NA	NA	0.599144	192	0	718	NA	NA	NA	NA	NA	NA	NA	NA	NA	NA	NA	NA
2015-07-13	38420.4	0.770684	NA	NA	NA	NA	NA	NA	NA	NA	NA	NA	NA	4400	14800	218.182	159.091	0.518194	135	0	626	NA	NA	NA	NA	NA	NA	NA	NA	NA	NA	NA	16.6
2015-07-14	33946.2	0.872263	NA	NA	NA	NA	NA	NA	NA	NA	NA	NA	NA	NA	NA	NA	NA	0.668819	11	0	40	NA	NA	NA	NA	NA	NA	NA	NA	NA	NA	NA	NA
2015-07-15	33244.6	0.890672	NA	NA	NA	NA	NA	NA	NA	NA	NA	NA	NA	4000	14300	227.5	166.667	0.840255	379	0	352	NA	NA	NA	NA	NA	NA	NA	NA	NA	NA	NA	16.6
2015-07-16	32653.4	0.906797	NA	NA	NA	NA	NA	NA	NA	NA	NA	NA	NA	4500	14400	200	138.889	0.82375	548	0	1166	NA	NA	NA	NA	NA	NA	NA	NA	NA	NA	NA	16.6
2015-07-17	32363.8	0.914911	NA	NA	NA	NA	NA	NA	NA	NA	NA	NA	NA	NA	NA	NA	NA	0.652199	351	0	1117	NA	NA	NA	NA	NA	NA	NA	NA	NA	NA	NA	NA
2015-07-18	30747.6	0.963001	NA	NA	NA	NA	NA	NA	NA	NA	NA	NA	NA	NA	NA	NA	NA	0.554491	188	0	860	NA	NA	NA	NA	NA	NA	NA	NA	NA	NA	NA	NA
2015-07-19	42947.7	0.689443	NA	NA	NA	NA	NA	NA	NA	NA	NA	NA	NA	NA	NA	NA	NA	0.629676	70	0	545	NA	NA	NA	NA	NA	NA	NA	NA	NA	NA	NA	NA
2015-07-20	48606.1	0.609183	NA	NA	NA	NA	NA	NA	NA	NA	NA	NA	NA	4300	14100	181.395	116.279	0.504676	59	0	535	NA	NA	NA	NA	NA	NA	NA	NA	NA	NA	NA	16.3
2015-07-21	52313.9	0.566006	NA	NA	NA	NA	NA	NA	NA	NA	NA	NA	NA	NA	NA	NA	NA	0.617477	200	0	497	NA	NA	NA	NA	NA	NA	NA	NA	NA	NA	NA	NA
2015-07-22	32977.1	0.897896	NA	NA	NA	NA	NA	NA	NA	NA	NA	NA	NA	NA	NA	NA	NA	0.602755	307	0	565	NA	NA	NA	NA	NA	NA	NA	NA	NA	NA	NA	NA
2015-07-23	32815.6	0.902316	NA	NA	NA	NA	NA	NA	NA	NA	NA	NA	NA	4400	14600	202.273	136.364	0.795509	540	0	808	NA	NA	NA	NA	NA	NA	NA	NA	NA	NA	NA	16.8
2015-07-24	32728.7	0.90471	NA	NA	NA	NA	NA	NA	NA	NA	NA	NA	NA	4300	14600	202.326	145.349	0.740208	522	0	791	NA	NA	NA	NA	NA	NA	NA	NA	NA	NA	NA	16.8
2015-07-25	90275.6	0.327996	NA	NA	NA	NA	NA	NA	NA	NA	NA	NA	NA	NA	NA	NA	NA	0.780278	59	0	477	NA	NA	NA	NA	NA	NA	NA	NA	NA	NA	NA	NA
2015-07-26	95505.6	0.310034	NA	NA	NA	NA	NA	NA	NA	NA	NA	NA	NA	NA	NA	NA	NA	0.629954	134	0	593	NA	NA	NA	NA	NA	NA	NA	NA	NA	NA	NA	NA
2015-07-27	43865.7	0.675015	NA	NA	NA	NA	NA	NA	NA	NA	NA	NA	NA	3750	14300	192	133.333	0.656319	612	0	2178	NA	NA	NA	NA	NA	NA	NA	NA	NA	NA	NA	15.3
2015-07-28	121638	0.243428	NA	NA	NA	NA	NA	NA	NA	NA	NA	NA	NA	NA	NA	NA	NA	1.03405	463	0	2284	NA	NA	NA	NA	NA	NA	NA	NA	NA	NA	NA	NA
2015-07-29	95289.8	0.310736	NA	NA	NA	NA	NA	NA	NA	NA	NA	NA	NA	NA	NA	NA	NA	0.824676	279	0	2621	NA	NA	NA	NA	NA	NA	NA	NA	NA	NA	NA	NA
2015-07-30	49905.9	0.593317	NA	NA	NA	NA	NA	NA	NA	NA	NA	NA	NA	NA	NA	NA	NA	0.693189	801	0	2629	NA	NA	NA	NA	NA	NA	NA	NA	NA	NA	NA	NA
2015-07-31	46072.7	0.64268	NA	NA	NA	NA	NA	NA	NA	NA	NA	NA	NA	3500	14500	177.143	128.571	0.884815	1232	0	2285	NA	NA	NA	NA	NA	NA	NA	NA	NA	NA	NA	16.1
2015-08-01	41693.1	0.71019	NA	NA	NA	NA	NA	NA	NA	NA	NA	NA	NA	NA	NA	NA	NA	0.871875	1077	0	889	NA	NA	NA	NA	NA	NA	NA	NA	NA	NA	NA	NA
2015-08-02	41175.9	0.719111	NA	NA	NA	NA	NA	NA	NA	NA	NA	NA	NA	NA	NA	NA	NA	0.832269	1003	0	494	NA	NA	NA	NA	NA	NA	NA	NA	NA	NA	NA	NA
2015-08-03	40036.3	0.73958	NA	NA	NA	NA	NA	NA	NA	NA	NA	NA	NA	3870	14100	193.798	118.863	0.75956	940	0	286	NA	NA	NA	NA	NA	NA	NA	NA	NA	NA	NA	16.3
2015-08-04	59274.6	0.499539	NA	NA	NA	NA	NA	NA	NA	NA	NA	NA	NA	NA	NA	NA	NA	0.85956	499	0	0	NA	NA	NA	NA	NA	NA	NA	NA	NA	NA	NA	NA
2015-08-05	85370.4	0.346842	NA	NA	NA	NA	NA	NA	NA	NA	NA	NA	NA	NA	NA	NA	NA	0.896759	503	0	843	NA	NA	NA	NA	NA	NA	NA	NA	NA	NA	NA	NA
2015-08-06	41722.7	0.709686	NA	NA	NA	NA	NA	NA	NA	NA	NA	NA	NA	NA	NA	NA	NA	0.864097	1117	0	3787	NA	NA	NA	NA	NA	NA	NA	NA	NA	NA	NA	NA
2015-08-07	39811.7	0.743751	NA	NA	NA	NA	NA	NA	NA	NA	NA	NA	NA	NA	NA	NA	NA	0.731597	582	0	2342	NA	NA	NA	NA	NA	NA	NA	NA	NA	NA	NA	NA
2015-08-08	36882.2	0.802827	NA	NA	NA	NA	NA	NA	NA	NA	NA	NA	NA	NA	NA	NA	NA	0.770255	529	0	1034	NA	NA	NA	NA	NA	NA	NA	NA	NA	NA	NA	NA
2015-08-09	35969.8	0.823191	NA	NA	NA	NA	NA	NA	NA	NA	NA	NA	NA	NA	NA	NA	NA	0.726644	574	0	1146	NA	NA	NA	NA	NA	NA	NA	NA	NA	NA	NA	NA
2015-08-10	38494.1	0.76921	360	7.7	270	600	48	33	7.3	350	200	61	15	NA	NA	NA	NA	0.742894	620	0	970	36480	4.8	1.3	25	2.6	0.19	1.4	0.38	0.29	0.09	2.41	NA
2015-08-11	38263.4	0.773847	NA	NA	NA	NA	NA	NA	NA	NA	NA	NA	NA	3500	14000	194.286	146.939	0.929676	518	0	1144	NA	NA	NA	NA	NA	NA	NA	NA	NA	NA	NA	17.9
2015-08-12	38110.2	0.776958	NA	NA	NA	NA	NA	NA	NA	NA	NA	NA	NA	NA	NA	NA	NA	0.820648	383	0	713	NA	NA	NA	NA	NA	NA	NA	NA	NA	NA	NA	NA
2015-08-13	38116.7	0.776825	NA	NA	NA	NA	NA	NA	NA	NA	NA	NA	NA	NA	NA	NA	NA	0.749329	260	0	788	NA	NA	NA	NA	NA	NA	NA	NA	NA	NA	NA	NA
2015-08-14	36947.9	0.801399	NA	NA	NA	NA	NA	NA	NA	NA	NA	NA	NA	NA	NA	NA	NA	0.772801	209	0	704	NA	NA	NA	NA	NA	NA	NA	NA	NA	NA	NA	NA
2015-08-15	99621.1	0.297226	NA	NA	NA	NA	NA	NA	NA	NA	NA	NA	NA	NA	NA	NA	NA	0.985671	35	0	40	NA	NA	NA	NA	NA	NA	NA	NA	NA	NA	NA	NA
2015-08-16	117740	0.251486	NA	NA	NA	NA	NA	NA	NA	NA	NA	NA	NA	NA	NA	NA	NA	0.76162	3	0	692	NA	NA	NA	NA	NA	NA	NA	NA	NA	NA	NA	NA
2015-08-17	48199	0.614328	NA	NA	NA	NA	NA	NA	NA	NA	NA	NA	NA	3500	14600	214.286	138.776	0.646134	433	0	838	NA	NA	NA	NA	NA	NA	NA	NA	NA	NA	NA	17.5
2015-08-18	43204	0.685353	NA	NA	NA	NA	NA	NA	NA	NA	NA	NA	NA	NA	NA	NA	NA	0.676644	222	0	888	NA	NA	NA	NA	NA	NA	NA	NA	NA	NA	NA	NA
2015-08-19	41725.9	0.709631	NA	NA	NA	NA	NA	NA	NA	NA	NA	NA	NA	3900	14600	189.744	139.194	0.777662	201	0	746	NA	NA	NA	NA	NA	NA	NA	NA	NA	NA	NA	18.1
2015-08-20	39410.7	0.751319	250	7.9	250	510	47	32	7.2	270	180	66	15	NA	NA	NA	NA	0.888264	375	0	990	40960	1.7	2.1	28	2.3	0.21	1.2	0.45	0.34	0.11	2.09	NA
2015-08-21	39379.1	0.751921	NA	NA	NA	NA	NA	NA	NA	NA	NA	NA	NA	NA	NA	NA	NA	0.973935	392	0	1111	NA	NA	NA	NA	NA	NA	NA	NA	NA	NA	NA	NA
2015-08-22	35869.6	0.82549	NA	NA	NA	NA	NA	NA	NA	NA	NA	NA	NA	NA	NA	NA	NA	0.994074	379	0	1313	NA	NA	NA	NA	NA	NA	NA	NA	NA	NA	NA	NA
2015-08-23	35395.4	0.836548	NA	NA	NA	NA	NA	NA	NA	NA	NA	NA	NA	NA	NA	NA	NA	0.892338	161	0	949	NA	NA	NA	NA	NA	NA	NA	NA	NA	NA	NA	NA
2015-08-24	55871.9	0.529963	NA	NA	NA	NA	NA	NA	NA	NA	NA	NA	NA	NA	NA	NA	NA	0.981296	227	0	622	NA	NA	NA	NA	NA	NA	NA	NA	NA	NA	NA	NA
2015-08-25	95023	0.311609	NA	NA	NA	NA	NA	NA	NA	NA	NA	NA	NA	NA	NA	NA	NA	1.211	49	0	1324	NA	NA	NA	NA	NA	NA	NA	NA	NA	NA	NA	NA
2015-08-26	49381.7	0.599615	NA	NA	NA	NA	NA	NA	NA	NA	NA	NA	NA	4600	13700	171.739	136.646	0.986875	367	0	1358	NA	NA	NA	NA	NA	NA	NA	NA	NA	NA	NA	18
2015-08-27	67590	0.438083	NA	NA	NA	NA	NA	NA	NA	NA	NA	NA	NA	NA	NA	NA	NA	1.08014	108	0	1362	NA	NA	NA	NA	NA	NA	NA	NA	NA	NA	NA	NA
2015-08-28	42160.6	0.702314	NA	NA	NA	NA	NA	NA	NA	NA	NA	NA	NA	NA	NA	NA	NA	0.737662	271	0	761	NA	NA	NA	NA	NA	NA	NA	NA	NA	NA	NA	NA
2015-08-29	36673.6	0.807393	NA	NA	NA	NA	NA	NA	NA	NA	NA	NA	NA	NA	NA	NA	NA	0.734097	270	0	939	NA	NA	NA	NA	NA	NA	NA	NA	NA	NA	NA	NA
2015-08-30	35577	0.832278	NA	NA	NA	NA	NA	NA	NA	NA	NA	NA	NA	NA	NA	NA	NA	0.660532	283	0	949	NA	NA	NA	NA	NA	NA	NA	NA	NA	NA	NA	NA
2015-08-31	49940.8	0.592903	NA	NA	NA	NA	NA	NA	NA	NA	NA	NA	NA	4200	14000	188.095	115.079	0.773032	340	0	550	NA	NA	NA	NA	NA	NA	NA	NA	NA	NA	NA	18.2
2015-09-01	129902	0.227941	NA	NA	NA	NA	NA	NA	NA	NA	NA	NA	NA	NA	NA	NA	NA	1.15826	0	0	1703	NA	NA	NA	NA	NA	NA	NA	NA	NA	NA	NA	NA
2015-09-02	62492.2	0.473819	NA	NA	NA	NA	NA	NA	NA	NA	NA	NA	NA	NA	NA	NA	NA	0.944653	40	0	1329	NA	NA	NA	NA	NA	NA	NA	NA	NA	NA	NA	NA
2015-09-03	52222.8	0.566994	NA	NA	NA	NA	NA	NA	NA	NA	NA	NA	NA	NA	NA	NA	NA	0.929977	79	0	1062	NA	NA	NA	NA	NA	NA	NA	NA	NA	NA	NA	NA
2015-09-04	44660.5	0.663002	250	7.7	220	520	38	27	6.5	210	150	21	11	NA	NA	NA	NA	0.856968	536	0	870	51590	4.4	2	23	3.7	0.66	2.2	0.44	0.29	0.15	3.04	NA
2015-09-05	108935	0.271813	NA	NA	NA	NA	NA	NA	NA	NA	NA	NA	NA	NA	NA	NA	NA	1.0072	139	0	1593	NA	NA	NA	NA	NA	NA	NA	NA	NA	NA	NA	NA
2015-09-06	102788	0.28807	NA	NA	NA	NA	NA	NA	NA	NA	NA	NA	NA	NA	NA	NA	NA	0.891227	0	0	896	NA	NA	NA	NA	NA	NA	NA	NA	NA	NA	NA	NA
2015-09-07	51597.8	0.573862	NA	NA	NA	NA	NA	NA	NA	NA	NA	NA	NA	NA	NA	NA	NA	0.86081	1750	0	3274	NA	NA	NA	NA	NA	NA	NA	NA	NA	NA	NA	NA
2015-09-08	49664.2	0.596204	NA	NA	NA	NA	NA	NA	NA	NA	NA	NA	NA	3800	14000	171.053	114.035	1.02468	1697	0	1751	NA	NA	NA	NA	NA	NA	NA	NA	NA	NA	NA	17.5
2015-09-09	47583.4	0.622276	NA	NA	NA	NA	NA	NA	NA	NA	NA	NA	NA	NA	NA	NA	NA	1.02563	1087	0	806	NA	NA	NA	NA	NA	NA	NA	NA	NA	NA	NA	NA
2015-09-10	44719.4	0.662129	NA	NA	NA	NA	NA	NA	NA	NA	NA	NA	NA	NA	NA	NA	NA	1.01734	704	0	819	NA	NA	NA	NA	NA	NA	NA	NA	NA	NA	NA	NA
2015-09-11	43607.5	0.679012	NA	NA	NA	NA	NA	NA	NA	NA	NA	NA	NA	NA	NA	NA	NA	1.06481	855	0	1058	NA	NA	NA	NA	NA	NA	NA	NA	NA	NA	NA	NA
2015-09-12	41091.2	0.720592	NA	NA	NA	NA	NA	NA	NA	NA	NA	NA	NA	NA	NA	NA	NA	0.864144	488	0	1066	NA	NA	NA	NA	NA	NA	NA	NA	NA	NA	NA	NA
2015-09-13	64927.5	0.456047	290	7.7	280	610	45	31	8	230	170	78	14	NA	NA	NA	NA	1.16167	73	0	2077	40680	4.8	3.2	28	2.8	0.22	1.5	0.52	0.35	0.17	2.58	NA
2015-09-14	89710.8	0.330061	NA	NA	NA	NA	NA	NA	NA	NA	NA	NA	NA	NA	NA	NA	NA	1.09461	62	0	2465	NA	NA	NA	NA	NA	NA	NA	NA	NA	NA	NA	NA
2015-09-15	81560	0.363046	NA	NA	NA	NA	NA	NA	NA	NA	NA	NA	NA	NA	NA	NA	NA	0.929769	0	0	1410	NA	NA	NA	NA	NA	NA	NA	NA	NA	NA	NA	NA
2015-09-16	72687.9	0.407358	NA	NA	NA	NA	NA	NA	NA	NA	NA	NA	NA	NA	NA	NA	NA	0.937153	8	0	40	NA	NA	NA	NA	NA	NA	NA	NA	NA	NA	NA	NA
2015-09-17	81641.4	0.362683	NA	NA	NA	NA	NA	NA	NA	NA	NA	NA	NA	NA	NA	NA	NA	1.14035	498	0	457	NA	NA	NA	NA	NA	NA	NA	NA	NA	NA	NA	NA
2015-09-18	86128.6	0.343788	NA	NA	NA	NA	NA	NA	NA	NA	NA	NA	NA	NA	NA	NA	NA	1.11912	312	0	1396	NA	NA	NA	NA	NA	NA	NA	NA	NA	NA	NA	NA
2015-09-19	49778.3	0.594837	NA	NA	NA	NA	NA	NA	NA	NA	NA	NA	NA	NA	NA	NA	NA	0.839213	686	0	639	NA	NA	NA	NA	NA	NA	NA	NA	NA	NA	NA	NA
2015-09-20	46122	0.641992	NA	NA	NA	NA	NA	NA	NA	NA	NA	NA	NA	NA	NA	NA	NA	0.824468	641	0	311	NA	NA	NA	NA	NA	NA	NA	NA	NA	NA	NA	NA
2015-09-21	50683	0.58422	NA	NA	NA	NA	NA	NA	NA	NA	NA	NA	NA	3900	14900	228.205	174.359	0.902917	461	0	406	NA	NA	NA	NA	NA	NA	NA	NA	NA	NA	NA	16.2
2015-09-22	80828.1	0.366333	NA	NA	NA	NA	NA	NA	NA	NA	NA	NA	NA	NA	NA	NA	NA	1.11708	84	0	1386	NA	NA	NA	NA	NA	NA	NA	NA	NA	NA	NA	NA
2015-09-23	53486.4	0.553599	NA	NA	NA	NA	NA	NA	NA	NA	NA	NA	NA	NA	NA	NA	NA	0.904375	613	0	775	NA	NA	NA	NA	NA	NA	NA	NA	NA	NA	NA	NA
2015-09-24	50407.1	0.587417	NA	NA	NA	NA	NA	NA	NA	NA	NA	NA	NA	NA	NA	NA	NA	0.859236	361	0	597	NA	NA	NA	NA	NA	NA	NA	NA	NA	NA	NA	NA
2015-09-25	61293.2	0.483088	NA	NA	NA	NA	NA	NA	NA	NA	NA	NA	NA	NA	NA	NA	NA	1.00398	183	0	621	NA	NA	NA	NA	NA	NA	NA	NA	NA	NA	NA	NA
2015-09-26	43557	0.679799	NA	NA	NA	NA	NA	NA	NA	NA	NA	NA	NA	NA	NA	NA	NA	0.752569	469	0	338	NA	NA	NA	NA	NA	NA	NA	NA	NA	NA	NA	NA
2015-09-27	42118.9	0.703011	NA	NA	NA	NA	NA	NA	NA	NA	NA	NA	NA	NA	NA	NA	NA	0.691343	323	0	309	NA	NA	NA	NA	NA	NA	NA	NA	NA	NA	NA	NA
2015-09-28	42658	0.694126	NA	NA	NA	NA	NA	NA	NA	NA	NA	NA	NA	5000	14600	184	136	0.828634	502	0	434	NA	NA	NA	NA	NA	NA	NA	NA	NA	NA	NA	16.2
2015-09-29	42169.3	0.702169	NA	NA	NA	NA	NA	NA	NA	NA	NA	NA	NA	NA	NA	NA	NA	0.869722	479	0	610	NA	NA	NA	NA	NA	NA	NA	NA	NA	NA	NA	NA
2015-09-30	42538.4	0.696077	NA	NA	NA	NA	NA	NA	NA	NA	NA	NA	NA	NA	NA	NA	NA	0.914907	678	0	580	NA	NA	NA	NA	NA	NA	NA	NA	NA	NA	NA	NA
2015-10-01	42783.8	0.692085	NA	NA	NA	NA	NA	NA	NA	NA	NA	NA	NA	NA	NA	NA	NA	0.892176	747	0	604	NA	NA	NA	NA	NA	NA	NA	NA	NA	NA	NA	NA
2015-10-02	42556.2	0.695785	NA	NA	NA	NA	NA	NA	NA	NA	NA	NA	NA	NA	NA	NA	NA	0.999421	651	0	777	NA	NA	NA	NA	NA	NA	NA	NA	NA	NA	NA	NA
2015-10-03	40650.6	0.728403	NA	NA	NA	NA	NA	NA	NA	NA	NA	NA	NA	NA	NA	NA	NA	0.887037	329	0	1409	NA	NA	NA	NA	NA	NA	NA	NA	NA	NA	NA	NA
2015-10-04	39892.7	0.742242	NA	NA	NA	NA	NA	NA	NA	NA	NA	NA	NA	NA	NA	NA	NA	0.79206	293	0	1332	NA	NA	NA	NA	NA	NA	NA	NA	NA	NA	NA	NA
2015-10-05	41189.8	0.718868	NA	NA	NA	NA	NA	NA	NA	NA	NA	NA	NA	5500	13400	163.636	118.182	0.792477	176	0	1132	NA	NA	NA	NA	NA	NA	NA	NA	NA	NA	NA	15.7
2015-10-06	41496.6	0.713552	NA	NA	NA	NA	NA	NA	NA	NA	NA	NA	NA	NA	NA	NA	NA	0.782662	215	0	215	NA	NA	NA	NA	NA	NA	NA	NA	NA	NA	NA	NA
2015-10-07	84767.7	0.349308	NA	NA	NA	NA	NA	NA	NA	NA	NA	NA	NA	NA	NA	NA	NA	1.12563	127	0	424	NA	NA	NA	NA	NA	NA	NA	NA	NA	NA	NA	NA
2015-10-08	47910.3	0.618029	250	7.4	190	430	34	22	6.8	140	110	60	12	NA	NA	NA	NA	0.841898	153	0	44	69060	10.5	5.6	48	5.2	0.94	3.2	0.79	0.11	0.68	4.26	NA
2015-10-09	54683.1	0.541484	NA	NA	NA	NA	NA	NA	NA	NA	NA	NA	NA	NA	NA	NA	NA	0.850671	223	0	348	NA	NA	NA	NA	NA	NA	NA	NA	NA	NA	NA	NA
2015-10-10	44683.7	0.662657	NA	NA	NA	NA	NA	NA	NA	NA	NA	NA	NA	NA	NA	NA	NA	0.673333	44	0	247	NA	NA	NA	NA	NA	NA	NA	NA	NA	NA	NA	NA
2015-10-11	38027.6	0.778644	NA	NA	NA	NA	NA	NA	NA	NA	NA	NA	NA	NA	NA	NA	NA	0.624444	83	0	360	NA	NA	NA	NA	NA	NA	NA	NA	NA	NA	NA	NA
2015-10-12	52436.8	0.564679	NA	NA	NA	NA	NA	NA	NA	NA	NA	NA	NA	NA	NA	NA	NA	0.723403	32	0	536	NA	NA	NA	NA	NA	NA	NA	NA	NA	NA	NA	NA
2015-10-13	41531.7	0.712949	NA	NA	NA	NA	NA	NA	NA	NA	NA	NA	NA	4900	14500	187.755	142.857	0.576782	180	0	235	NA	NA	NA	NA	NA	NA	NA	NA	NA	NA	NA	14.9
2015-10-14	38707.2	0.764974	NA	NA	NA	NA	NA	NA	NA	NA	NA	NA	NA	NA	NA	NA	NA	0.693171	217	0	1228	NA	NA	NA	NA	NA	NA	NA	NA	NA	NA	NA	NA
2015-10-15	39354.8	0.752386	NA	NA	NA	NA	NA	NA	NA	NA	NA	NA	NA	NA	NA	NA	NA	0.745347	191	0	879	NA	NA	NA	NA	NA	NA	NA	NA	NA	NA	NA	NA
2015-10-16	39408.9	0.751353	NA	NA	NA	NA	NA	NA	NA	NA	NA	NA	NA	NA	NA	NA	NA	0.756366	197	0	1264	NA	NA	NA	NA	NA	NA	NA	NA	NA	NA	NA	NA
2015-10-17	37690.1	0.785618	NA	NA	NA	NA	NA	NA	NA	NA	NA	NA	NA	NA	NA	NA	NA	0.739769	199	0	785	NA	NA	NA	NA	NA	NA	NA	NA	NA	NA	NA	NA
2015-10-18	37705	0.785307	NA	NA	NA	NA	NA	NA	NA	NA	NA	NA	NA	NA	NA	NA	NA	0.728565	24	0	61	NA	NA	NA	NA	NA	NA	NA	NA	NA	NA	NA	NA
2015-10-19	39011.2	0.759013	NA	NA	NA	NA	NA	NA	NA	NA	NA	NA	NA	NA	NA	NA	NA	0.703218	19	0	608	NA	NA	NA	NA	NA	NA	NA	NA	NA	NA	NA	NA
2015-10-20	39474.2	0.750111	NA	NA	NA	NA	NA	NA	NA	NA	NA	NA	NA	NA	NA	NA	NA	0.789375	472	0	2993	NA	NA	NA	NA	NA	NA	NA	NA	NA	NA	NA	NA
2015-10-21	48750.5	0.607379	NA	NA	NA	NA	NA	NA	NA	NA	NA	NA	NA	NA	NA	NA	NA	1.01255	313	0	4506	NA	NA	NA	NA	NA	NA	NA	NA	NA	NA	NA	NA
2015-10-22	45939.6	0.644541	NA	NA	NA	NA	NA	NA	NA	NA	NA	NA	NA	NA	NA	NA	NA	0.94366	496	0	4016	NA	NA	NA	NA	NA	NA	NA	NA	NA	NA	NA	NA
2015-10-23	40986.3	0.722436	NA	NA	NA	NA	NA	NA	NA	NA	NA	NA	NA	4700	14400	176.596	119.149	0.897361	392	0	1357	NA	NA	NA	NA	NA	NA	NA	NA	NA	NA	NA	14.6
2015-10-24	37335.3	0.793083	330	7.8	260	690	48	37	6.7	560	270	66	11	NA	NA	NA	NA	0.871991	157	0	74	40220	7.4	2	32	4.8	0.26	3.3	0.36	0.14	0.22	4.54	NA
2015-10-25	41996.6	0.705057	NA	NA	NA	NA	NA	NA	NA	NA	NA	NA	NA	NA	NA	NA	NA	0.92706	278	0	153	NA	NA	NA	NA	NA	NA	NA	NA	NA	NA	NA	NA
2015-10-26	38696.7	0.765181	NA	NA	NA	NA	NA	NA	NA	NA	NA	NA	NA	NA	NA	NA	NA	0.863171	305	0	383	NA	NA	NA	NA	NA	NA	NA	NA	NA	NA	NA	NA
2015-10-27	38301	0.773087	560	7.7	330	1200	62	41	12	280	190	130	21	5200	13200	180.769	179.487	0.784444	115	0	372	38950	3.8	2.4	33	4.3	0.26	2.9	0.34	0.2	0.14	4.04	14.5
2015-10-28	38008.3	0.779041	NA	NA	NA	NA	NA	NA	NA	NA	NA	NA	NA	NA	NA	NA	NA	0.913356	315	0	673	NA	NA	NA	NA	NA	NA	NA	NA	NA	NA	NA	NA
2015-10-29	38337.8	0.772345	NA	NA	NA	NA	NA	NA	NA	NA	NA	NA	NA	NA	NA	NA	NA	0.874792	214	0	827	NA	NA	NA	NA	NA	NA	NA	NA	NA	NA	NA	NA
2015-10-30	37446.8	0.790722	NA	NA	NA	NA	NA	NA	NA	NA	NA	NA	NA	NA	NA	NA	NA	0.903704	155	0	864	NA	NA	NA	NA	NA	NA	NA	NA	NA	NA	NA	NA
2015-10-31	36069.2	0.820922	NA	NA	NA	NA	NA	NA	NA	NA	NA	NA	NA	NA	NA	NA	NA	0.863935	29	0	612	NA	NA	NA	NA	NA	NA	NA	NA	NA	NA	NA	NA
2015-11-01	35683.1	0.829806	NA	NA	NA	NA	NA	NA	NA	NA	NA	NA	NA	5200	13300	184.615	179.487	0.751597	6	0	729	NA	NA	NA	NA	NA	NA	NA	NA	NA	NA	NA	15.2
2015-11-02	36963.2	0.801067	NA	NA	NA	NA	NA	NA	NA	NA	NA	NA	NA	NA	NA	NA	NA	0.75838	0	14	902	NA	NA	NA	NA	NA	NA	NA	NA	NA	NA	NA	NA
2015-11-03	39095	0.757386	NA	NA	NA	NA	NA	NA	NA	NA	NA	NA	NA	NA	NA	NA	NA	0.870926	77	24	610	NA	NA	NA	NA	NA	NA	NA	NA	NA	NA	NA	NA
2015-11-04	38694.8	0.76522	NA	NA	NA	NA	NA	NA	NA	NA	NA	NA	NA	NA	NA	NA	NA	0.794213	122	24	811	NA	NA	NA	NA	NA	NA	NA	NA	NA	NA	NA	NA
2015-11-05	37537.1	0.78882	NA	NA	NA	NA	NA	NA	NA	NA	NA	NA	NA	NA	NA	NA	NA	0.828981	127	24	685	NA	NA	NA	NA	NA	NA	NA	NA	NA	NA	NA	NA
2015-11-06	38071.6	0.777744	NA	NA	NA	NA	NA	NA	NA	NA	NA	NA	NA	NA	NA	NA	NA	0.838449	81	24	1022	NA	NA	NA	NA	NA	NA	NA	NA	NA	NA	NA	NA
2015-11-07	79238.9	0.37368	NA	NA	NA	NA	NA	NA	NA	NA	NA	NA	NA	NA	NA	NA	NA	0.861852	0	24	858	NA	NA	NA	NA	NA	NA	NA	NA	NA	NA	NA	NA
2015-11-08	63987.5	0.462747	NA	NA	NA	NA	NA	NA	NA	NA	NA	NA	NA	NA	NA	NA	NA	0.632685	31	24	2	NA	NA	NA	NA	NA	NA	NA	NA	NA	NA	NA	NA
2015-11-09	97518.3	0.303635	220	7.6	160	490	48	20	6.1	230	140	57	28	NA	NA	NA	NA	0.954028	13	24	1345	62150	14.5	6.6	44	3.5	0.27	1.2	1.2	0.22	0.98	3.23	NA
2015-11-10	68302.1	0.433515	NA	NA	NA	NA	NA	NA	NA	NA	NA	NA	NA	NA	NA	NA	NA	0.809907	72	24	65	NA	NA	NA	NA	NA	NA	NA	NA	NA	NA	NA	NA
2015-11-11	76760.7	0.385744	NA	NA	NA	NA	NA	NA	NA	NA	NA	NA	NA	NA	NA	NA	NA	0.882431	27	22	176	NA	NA	NA	NA	NA	NA	NA	NA	NA	NA	NA	NA
2015-11-12	56723.2	0.522009	NA	NA	NA	NA	NA	NA	NA	NA	NA	NA	NA	5200	13000	175	121.795	0.652037	86	24	193	NA	NA	NA	NA	NA	NA	NA	NA	NA	NA	NA	13.8
2015-11-13	83570.2	0.354313	NA	NA	NA	NA	NA	NA	NA	NA	NA	NA	NA	NA	NA	NA	NA	0.827106	7	24	678	NA	NA	NA	NA	NA	NA	NA	NA	NA	NA	NA	NA
2015-11-14	97524.6	0.303616	NA	NA	NA	NA	NA	NA	NA	NA	NA	NA	NA	NA	NA	NA	NA	0.776852	0	24	656	NA	NA	NA	NA	NA	NA	NA	NA	NA	NA	NA	NA
2015-11-15	55798	0.530665	NA	NA	NA	NA	NA	NA	NA	NA	NA	NA	NA	NA	NA	NA	NA	0.593079	306	24	380	NA	NA	NA	NA	NA	NA	NA	NA	NA	NA	NA	NA
2015-11-16	89737	0.329964	NA	NA	NA	NA	NA	NA	NA	NA	NA	NA	NA	NA	NA	NA	NA	0.828912	59	24	1035	NA	NA	NA	NA	NA	NA	NA	NA	NA	NA	NA	NA
2015-11-17	60073.5	0.492896	NA	NA	NA	NA	NA	NA	NA	NA	NA	NA	NA	4900	13200	195.918	137.755	0.619815	270	24	220	NA	NA	NA	NA	NA	NA	NA	NA	NA	NA	NA	11.9
2015-11-18	96256.1	0.307617	NA	NA	NA	NA	NA	NA	NA	NA	NA	NA	NA	4800	13000	195.833	125	0.896921	24	24	515	NA	NA	NA	NA	NA	NA	NA	NA	NA	NA	NA	12
2015-11-19	91655.7	0.323057	230	7.6	130	310	24	14	5.3	140	93	28	10	3700	12800	254.054	155.405	0.817986	0	24	20	91040	12	3.4	23	3.2	0.13	2.5	0.41	0.14	0.27	3.07	11.6
2015-11-20	61313.5	0.482928	NA	NA	NA	NA	NA	NA	NA	NA	NA	NA	NA	4700	13000	197.872	132.979	0.860347	1396	24	3003	NA	NA	NA	NA	NA	NA	NA	NA	NA	NA	NA	11.9
2015-11-21	53583.7	0.552593	NA	NA	NA	NA	NA	NA	NA	NA	NA	NA	NA	NA	NA	NA	NA	0.851713	1052	24	1799	NA	NA	NA	NA	NA	NA	NA	NA	NA	NA	NA	NA
2015-11-22	48717.4	0.607791	NA	NA	NA	NA	NA	NA	NA	NA	NA	NA	NA	NA	NA	NA	NA	0.785856	649	24	641	NA	NA	NA	NA	NA	NA	NA	NA	NA	NA	NA	NA
2015-11-23	46053.1	0.642954	NA	NA	NA	NA	NA	NA	NA	NA	NA	NA	NA	5600	12900	171.429	125	0.661852	287	24	616	NA	NA	NA	NA	NA	NA	NA	NA	NA	NA	NA	11.7
2015-11-24	69563.6	0.425654	NA	NA	NA	NA	NA	NA	NA	NA	NA	NA	NA	5400	13500	175.926	134.259	0.937245	302	24	727	NA	NA	NA	NA	NA	NA	NA	NA	NA	NA	NA	12
2015-11-25	56607.6	0.523075	200	7.5	180	400	34	22	6.4	190	130	21	12	5100	12600	184.314	122.549	0.837546	542	24	646	75870	12	3.8	32	5.8	1.1	3.2	0.61	0.13	0.48	4.7	12.2
2015-11-26	46150.3	0.641599	NA	NA	NA	NA	NA	NA	NA	NA	NA	NA	NA	5100	13100	186.275	132.353	0.866806	682	24	1302	NA	NA	NA	NA	NA	NA	NA	NA	NA	NA	NA	12.3
2015-11-27	45855	0.645731	NA	NA	NA	NA	NA	NA	NA	NA	NA	NA	NA	5100	13300	186.275	137.255	0.920023	980	24	1346	NA	NA	NA	NA	NA	NA	NA	NA	NA	NA	NA	12.4
2015-11-28	55602.8	0.532527	NA	NA	NA	NA	NA	NA	NA	NA	NA	NA	NA	NA	NA	NA	NA	0.915188	472	24	1083	NA	NA	NA	NA	NA	NA	NA	NA	NA	NA	NA	NA
2015-11-29	100976	0.293238	NA	NA	NA	NA	NA	NA	NA	NA	NA	NA	NA	NA	NA	NA	NA	1.0809	84	24	420	NA	NA	NA	NA	NA	NA	NA	NA	NA	NA	NA	NA
2015-11-30	92781	0.319139	NA	NA	NA	NA	NA	NA	NA	NA	NA	NA	NA	4100	12600	229.268	134.146	0.81169	0	24	1111	NA	NA	NA	NA	NA	NA	NA	NA	NA	NA	NA	8.8
2015-12-01	77657.2	0.381291	NA	NA	NA	NA	NA	NA	NA	NA	NA	NA	NA	NA	NA	NA	NA	0.864236	861	24	1410	NA	NA	NA	NA	NA	NA	NA	NA	NA	NA	NA	NA
2015-12-02	65763.2	0.450252	NA	NA	NA	NA	NA	NA	NA	NA	NA	NA	NA	4600	12900	206.522	130.435	0.911505	1447	24	2252	NA	NA	NA	NA	NA	NA	NA	NA	NA	NA	NA	10.4
2015-12-03	67790.2	0.436789	NA	NA	NA	NA	NA	NA	NA	NA	NA	NA	NA	5000	13000	190	130	0.931944	840	24	1123	NA	NA	NA	NA	NA	NA	NA	NA	NA	NA	NA	11.6
2015-12-04	73255.2	0.404203	NA	NA	NA	NA	NA	NA	NA	NA	NA	NA	NA	4800	12700	193.75	135.417	0.768277	403	24	680	NA	NA	NA	NA	NA	NA	NA	NA	NA	NA	NA	11.5
2015-12-05	79784.6	0.371124	NA	NA	NA	NA	NA	NA	NA	NA	NA	NA	NA	NA	NA	NA	NA	0.740602	328	24	1129	NA	NA	NA	NA	NA	NA	NA	NA	NA	NA	NA	NA
2015-12-06	83259	0.355637	NA	NA	NA	NA	NA	NA	NA	NA	NA	NA	NA	NA	NA	NA	NA	0.586138	6	23	726	NA	NA	NA	NA	NA	NA	NA	NA	NA	NA	NA	NA
2015-12-07	81640	0.36269	NA	NA	NA	NA	NA	NA	NA	NA	NA	NA	NA	4700	12500	191.489	132.979	0.765602	488	24	1733	NA	NA	NA	NA	NA	NA	NA	NA	NA	NA	NA	10.9
2015-12-08	59286.6	0.499439	170	7.6	110	330	28	19	5	880	360	25	9	5500	12400	176.364	172.727	0.781169	818	22	1739	71860	8.2	3.3	31	4.9	0.3	3.8	0.56	0.23	0.33	4.6	11.3
2015-12-09	63261.8	0.468055	NA	NA	NA	NA	NA	NA	NA	NA	NA	NA	NA	5200	12300	180.769	144.231	0.69875	483	24	1138	NA	NA	NA	NA	NA	NA	NA	NA	NA	NA	NA	11.9
2015-12-10	73895.8	0.4007	NA	NA	NA	NA	NA	NA	NA	NA	NA	NA	NA	5600	12500	171.429	130.952	0.841065	306	24	827	NA	NA	NA	NA	NA	NA	NA	NA	NA	NA	NA	11.9
2015-12-11	71222.5	0.415739	NA	NA	NA	NA	NA	NA	NA	NA	NA	NA	NA	NA	NA	NA	NA	0.770926	91	24	647	NA	NA	NA	NA	NA	NA	NA	NA	NA	NA	NA	NA
2015-12-12	69003.1	0.429111	NA	NA	NA	NA	NA	NA	NA	NA	NA	NA	NA	NA	NA	NA	NA	0.684699	601	24	1132	NA	NA	NA	NA	NA	NA	NA	NA	NA	NA	NA	NA
2015-12-13	57247.8	0.517225	NA	NA	NA	NA	NA	NA	NA	NA	NA	NA	NA	NA	NA	NA	NA	0.612269	528	24	907	NA	NA	NA	NA	NA	NA	NA	NA	NA	NA	NA	NA
2015-12-14	63090.3	0.469327	NA	NA	NA	NA	NA	NA	NA	NA	NA	NA	NA	NA	NA	NA	NA	0.731898	256	24	815	NA	NA	NA	NA	NA	NA	NA	NA	NA	NA	NA	NA
2015-12-15	70450.3	0.420296	NA	NA	NA	NA	NA	NA	NA	NA	NA	NA	NA	NA	NA	NA	NA	0.604028	542	24	866	NA	NA	NA	NA	NA	NA	NA	NA	NA	NA	NA	NA
2015-12-16	58551.2	0.505711	NA	NA	NA	NA	NA	NA	NA	NA	NA	NA	NA	NA	NA	NA	NA	0.777616	958	24	1299	NA	NA	NA	NA	NA	NA	NA	NA	NA	NA	NA	NA
2015-12-17	60016.7	0.493363	NA	NA	NA	NA	NA	NA	NA	NA	NA	NA	NA	NA	NA	NA	NA	0.833194	967	24	995	NA	NA	NA	NA	NA	NA	NA	NA	NA	NA	NA	NA
2015-12-18	60368.6	0.490486	NA	NA	NA	NA	NA	NA	NA	NA	NA	NA	NA	4700	12000	204.255	175.532	0.806574	710	24	205	NA	NA	NA	NA	NA	NA	NA	NA	NA	NA	NA	11
2015-12-19	72840.3	0.406506	NA	NA	NA	NA	NA	NA	NA	NA	NA	NA	NA	NA	NA	NA	NA	0.892199	383	24	87	NA	NA	NA	NA	NA	NA	NA	NA	NA	NA	NA	NA
2015-12-20	58071.4	0.509889	NA	NA	NA	NA	NA	NA	NA	NA	NA	NA	NA	NA	NA	NA	NA	0.683241	638	24	0	NA	NA	NA	NA	NA	NA	NA	NA	NA	NA	NA	NA
2015-12-21	60506.5	0.489369	NA	NA	NA	NA	NA	NA	NA	NA	NA	NA	NA	NA	NA	NA	NA	0.742361	31	23	6	NA	NA	NA	NA	NA	NA	NA	NA	NA	NA	NA	NA
2015-12-22	91696	0.322915	NA	NA	NA	NA	NA	NA	NA	NA	NA	NA	NA	NA	NA	NA	NA	0.803542	11	24	36	NA	NA	NA	NA	NA	NA	NA	NA	NA	NA	NA	NA
2015-12-23	107784	0.274716	NA	NA	NA	NA	NA	NA	NA	NA	NA	NA	NA	NA	NA	NA	NA	0.855046	0	24	44	NA	NA	NA	NA	NA	NA	NA	NA	NA	NA	NA	NA
2015-12-24	72021.3	0.411128	NA	NA	NA	NA	NA	NA	NA	NA	NA	NA	NA	NA	NA	NA	NA	0.746528	757	24	374	NA	NA	NA	NA	NA	NA	NA	NA	NA	NA	NA	NA
2015-12-25	86441.8	0.342543	NA	NA	NA	NA	NA	NA	NA	NA	NA	NA	NA	NA	NA	NA	NA	0.833704	179	24	837	NA	NA	NA	NA	NA	NA	NA	NA	NA	NA	NA	NA
2015-12-26	66924.2	0.442441	NA	NA	NA	NA	NA	NA	NA	NA	NA	NA	NA	NA	NA	NA	NA	0.695509	1173	24	46	NA	NA	NA	NA	NA	NA	NA	NA	NA	NA	NA	NA
2015-12-27	101077	0.292946	NA	NA	NA	NA	NA	NA	NA	NA	NA	NA	NA	NA	NA	NA	NA	0.721481	44	24	238	NA	NA	NA	NA	NA	NA	NA	NA	NA	NA	NA	NA
2015-12-28	86031.2	0.344178	NA	NA	NA	NA	NA	NA	NA	NA	NA	NA	NA	NA	NA	NA	NA	0.726806	110	24	0	NA	NA	NA	NA	NA	NA	NA	NA	NA	NA	NA	NA
2015-12-29	74228.1	0.398906	NA	NA	NA	NA	NA	NA	NA	NA	NA	NA	NA	NA	NA	NA	NA	0.719838	1312	24	179	NA	NA	NA	NA	NA	NA	NA	NA	NA	NA	NA	NA
2015-12-30	67753.9	0.437023	NA	NA	NA	NA	NA	NA	NA	NA	NA	NA	NA	NA	NA	NA	NA	0.752014	1261	24	317	NA	NA	NA	NA	NA	NA	NA	NA	NA	NA	NA	NA
2015-12-31	74941.8	0.395107	NA	NA	NA	NA	NA	NA	NA	NA	NA	NA	NA	NA	NA	NA	NA	0.822245	463	24	233	NA	NA	NA	NA	NA	NA	NA	NA	NA	NA	NA	NA
2016-01-01	58549.6	0.505725	NA	NA	NA	NA	NA	NA	NA	NA	NA	NA	NA	NA	NA	NA	NA	0.699144	753	24	34	NA	NA	NA	NA	NA	NA	NA	NA	NA	NA	NA	NA
2016-01-02	57033.9	0.519165	NA	NA	NA	NA	NA	NA	NA	NA	NA	NA	NA	NA	NA	NA	NA	0.696713	998	24	62	NA	NA	NA	NA	NA	NA	NA	NA	NA	NA	NA	NA
2016-01-03	57193	0.517721	NA	NA	NA	NA	NA	NA	NA	NA	NA	NA	NA	NA	NA	NA	NA	0.720648	1309	24	589	NA	NA	NA	NA	NA	NA	NA	NA	NA	NA	NA	NA
2016-01-04	57738.7	0.512828	NA	NA	NA	NA	NA	NA	NA	NA	NA	NA	NA	4400	12000	218.182	166.667	0.709537	1046	24	194	NA	NA	NA	NA	NA	NA	NA	NA	NA	NA	NA	10.1
2016-01-05	56384.6	0.525143	NA	NA	NA	NA	NA	NA	NA	NA	NA	NA	NA	NA	NA	NA	NA	0.782269	1259	24	113	NA	NA	NA	NA	NA	NA	NA	NA	NA	NA	NA	NA
2016-01-06	55463	0.533869	NA	NA	NA	NA	NA	NA	NA	NA	NA	NA	NA	NA	NA	NA	NA	0.778796	1660	24	127	NA	NA	NA	NA	NA	NA	NA	NA	NA	NA	NA	NA
2016-01-07	55594.9	0.532603	NA	NA	NA	NA	NA	NA	NA	NA	NA	NA	NA	NA	NA	NA	NA	0.799282	1210	24	255	NA	NA	NA	NA	NA	NA	NA	NA	NA	NA	NA	NA
2016-01-08	56954.7	0.519887	NA	NA	NA	NA	NA	NA	NA	NA	NA	NA	NA	NA	NA	NA	NA	0.794167	1700	24	171	NA	NA	NA	NA	NA	NA	NA	NA	NA	NA	NA	NA
2016-01-09	64367.3	0.460016	NA	NA	NA	NA	NA	NA	NA	NA	NA	NA	NA	NA	NA	NA	NA	0.904606	892	24	299	NA	NA	NA	NA	NA	NA	NA	NA	NA	NA	NA	NA
2016-01-10	103698	0.285542	NA	NA	NA	NA	NA	NA	NA	NA	NA	NA	NA	NA	NA	NA	NA	0.971538	26	22	1072	NA	NA	NA	NA	NA	NA	NA	NA	NA	NA	NA	NA
2016-01-11	80807.8	0.366425	NA	NA	NA	NA	NA	NA	NA	NA	NA	NA	NA	NA	NA	NA	NA	0.77037	526	24	1821	NA	NA	NA	NA	NA	NA	NA	NA	NA	NA	NA	NA
2016-01-12	75042.4	0.394577	NA	NA	NA	NA	NA	NA	NA	NA	NA	NA	NA	3900	12600	246.154	160.256	0.845532	845	24	1152	NA	NA	NA	NA	NA	NA	NA	NA	NA	NA	NA	9.8
2016-01-13	64221.7	0.461059	NA	NA	NA	NA	NA	NA	NA	NA	NA	NA	NA	NA	NA	NA	NA	0.767894	1064	24	829	NA	NA	NA	NA	NA	NA	NA	NA	NA	NA	NA	NA
2016-01-14	58599.6	0.505294	NA	NA	NA	NA	NA	NA	NA	NA	NA	NA	NA	NA	NA	NA	NA	0.853218	1077	24	340	NA	NA	NA	NA	NA	NA	NA	NA	NA	NA	NA	NA
2016-01-15	56430.5	0.524716	220	7.8	150	370	36	25	5.7	340	200	14	11	NA	NA	NA	NA	0.780833	1645	24	196	58310	4.9	3.2	26	6.6	0.28	5.3	0.5	0.3	0.2	6.32	NA
2016-01-16	53188.5	0.556699	NA	NA	NA	NA	NA	NA	NA	NA	NA	NA	NA	NA	NA	NA	NA	0.740903	1268	24	136	NA	NA	NA	NA	NA	NA	NA	NA	NA	NA	NA	NA
2016-01-17	51997.7	0.569448	NA	NA	NA	NA	NA	NA	NA	NA	NA	NA	NA	NA	NA	NA	NA	0.698773	1020	24	4	NA	NA	NA	NA	NA	NA	NA	NA	NA	NA	NA	NA
2016-01-18	53657.8	0.55183	NA	NA	NA	NA	NA	NA	NA	NA	NA	NA	NA	NA	NA	NA	NA	0.705208	595	24	0	NA	NA	NA	NA	NA	NA	NA	NA	NA	NA	NA	NA
2016-01-19	63623.8	0.465392	NA	NA	NA	NA	NA	NA	NA	NA	NA	NA	NA	4500	12200	213.333	162.963	0.768287	847	24	0	NA	NA	NA	NA	NA	NA	NA	NA	NA	NA	NA	9.5
2016-01-20	54544.6	0.542859	NA	NA	NA	NA	NA	NA	NA	NA	NA	NA	NA	NA	NA	NA	NA	0.681319	399	24	0	NA	NA	NA	NA	NA	NA	NA	NA	NA	NA	NA	NA
2016-01-21	51569.6	0.574176	NA	NA	NA	NA	NA	NA	NA	NA	NA	NA	NA	NA	NA	NA	NA	0.779514	786	24	99	NA	NA	NA	NA	NA	NA	NA	NA	NA	NA	NA	NA
2016-01-22	51051.3	0.580004	NA	NA	NA	NA	NA	NA	NA	NA	NA	NA	NA	NA	NA	NA	NA	0.7925	68	24	1	NA	NA	NA	NA	NA	NA	NA	NA	NA	NA	NA	NA
2016-01-23	50928.5	0.581403	NA	NA	NA	NA	NA	NA	NA	NA	NA	NA	NA	NA	NA	NA	NA	0.776412	358	24	397	NA	NA	NA	NA	NA	NA	NA	NA	NA	NA	NA	NA
2016-01-24	78825.1	0.375642	NA	NA	NA	NA	NA	NA	NA	NA	NA	NA	NA	NA	NA	NA	NA	0.763241	638	24	17	NA	NA	NA	NA	NA	NA	NA	NA	NA	NA	NA	NA
2016-01-25	74046.1	0.399886	NA	NA	NA	NA	NA	NA	NA	NA	NA	NA	NA	NA	NA	NA	NA	0.481898	85	24	66	NA	NA	NA	NA	NA	NA	NA	NA	NA	NA	NA	NA
2016-01-26	73096.2	0.405083	170	7.6	130	380	22	16	3.5	230	130	15	6	NA	NA	NA	NA	0.653889	252	24	85	71390	4.9	11	78	5.2	0.01	1.9	2.4	0.16	2.24	5.19	NA
2016-01-27	92269.1	0.320909	NA	NA	NA	NA	NA	NA	NA	NA	NA	NA	NA	NA	NA	NA	NA	0.818449	0	24	24	NA	NA	NA	NA	NA	NA	NA	NA	NA	NA	NA	NA
2016-01-28	82513.1	0.358852	NA	NA	NA	NA	NA	NA	NA	NA	NA	NA	NA	NA	NA	NA	NA	0.817176	234	24	728	NA	NA	NA	NA	NA	NA	NA	NA	NA	NA	NA	NA
2016-01-29	77575.6	0.381692	NA	NA	NA	NA	NA	NA	NA	NA	NA	NA	NA	NA	NA	NA	NA	0.832639	985	24	1365	NA	NA	NA	NA	NA	NA	NA	NA	NA	NA	NA	NA
2016-01-30	75946.4	0.38988	NA	NA	NA	NA	NA	NA	NA	NA	NA	NA	NA	NA	NA	NA	NA	0.774444	324	24	750	NA	NA	NA	NA	NA	NA	NA	NA	NA	NA	NA	NA
2016-01-31	77153	0.383783	NA	NA	NA	NA	NA	NA	NA	NA	NA	NA	NA	NA	NA	NA	NA	0.751134	259	24	286	NA	NA	NA	NA	NA	NA	NA	NA	NA	NA	NA	NA
2016-02-01	73787.4	0.401288	NA	NA	NA	NA	NA	NA	NA	NA	NA	NA	NA	4600	12000	208.696	179.348	0.63544	195	24	103	NA	NA	NA	NA	NA	NA	NA	NA	NA	NA	NA	9.3
2016-02-02	78563.8	0.376891	NA	NA	NA	NA	NA	NA	NA	NA	NA	NA	NA	NA	NA	NA	NA	0.702824	220	24	651	NA	NA	NA	NA	NA	NA	NA	NA	NA	NA	NA	NA
2016-02-03	70403.4	0.420576	NA	NA	NA	NA	NA	NA	NA	NA	NA	NA	NA	NA	NA	NA	NA	0.684769	885	24	634	NA	NA	NA	NA	NA	NA	NA	NA	NA	NA	NA	NA
2016-02-04	62284.4	0.4754	130	7.7	120	400	27	20	4.1	330	180	58	7	NA	NA	NA	NA	0.71037	784	24	718	65800	7.9	3.3	30	6.2	0.1	4.9	0.49	0.29	0.2	6.1	NA
2016-02-05	63498	0.466314	NA	NA	NA	NA	NA	NA	NA	NA	NA	NA	NA	NA	NA	NA	NA	0.706644	936	24	239	NA	NA	NA	NA	NA	NA	NA	NA	NA	NA	NA	NA
2016-02-06	62543.9	0.473427	NA	NA	NA	NA	NA	NA	NA	NA	NA	NA	NA	NA	NA	NA	NA	0.625486	369	24	371	NA	NA	NA	NA	NA	NA	NA	NA	NA	NA	NA	NA
2016-02-07	64431.5	0.459558	NA	NA	NA	NA	NA	NA	NA	NA	NA	NA	NA	NA	NA	NA	NA	0.665532	36	24	421	NA	NA	NA	NA	NA	NA	NA	NA	NA	NA	NA	NA
2016-02-08	76814.7	0.385473	NA	NA	NA	NA	NA	NA	NA	NA	NA	NA	NA	NA	NA	NA	NA	0.734769	9	24	276	NA	NA	NA	NA	NA	NA	NA	NA	NA	NA	NA	NA
2016-02-09	75376.3	0.392829	NA	NA	NA	NA	NA	NA	NA	NA	NA	NA	NA	4300	12000	223.256	162.791	0.76213	466	24	513	NA	NA	NA	NA	NA	NA	NA	NA	NA	NA	NA	9.5
2016-02-10	60022.7	0.493313	NA	NA	NA	NA	NA	NA	NA	NA	NA	NA	NA	NA	NA	NA	NA	0.682162	1083	24	999	NA	NA	NA	NA	NA	NA	NA	NA	NA	NA	NA	NA
2016-02-11	57539.8	0.5146	NA	NA	NA	NA	NA	NA	NA	NA	NA	NA	NA	NA	NA	NA	NA	0.698889	1633	24	1480	NA	NA	NA	NA	NA	NA	NA	NA	NA	NA	NA	NA
2016-02-12	56036.9	0.528401	NA	NA	NA	NA	NA	NA	NA	NA	NA	NA	NA	NA	NA	NA	NA	0.702083	729	24	2081	NA	NA	NA	NA	NA	NA	NA	NA	NA	NA	NA	NA
2016-02-13	52978.3	0.558908	NA	NA	NA	NA	NA	NA	NA	NA	NA	NA	NA	NA	NA	NA	NA	0.64963	237	24	513	NA	NA	NA	NA	NA	NA	NA	NA	NA	NA	NA	NA
2016-02-14	51177.5	0.578574	NA	NA	NA	NA	NA	NA	NA	NA	NA	NA	NA	NA	NA	NA	NA	0.59713	128	24	209	NA	NA	NA	NA	NA	NA	NA	NA	NA	NA	NA	NA
2016-02-15	50508.4	0.586239	NA	NA	NA	NA	NA	NA	NA	NA	NA	NA	NA	NA	NA	NA	NA	0.602593	254	24	13	NA	NA	NA	NA	NA	NA	NA	NA	NA	NA	NA	NA
2016-02-16	49986.9	0.592355	NA	NA	NA	NA	NA	NA	NA	NA	NA	NA	NA	5100	12000	190.196	183.007	0.593426	199	24	14	NA	NA	NA	NA	NA	NA	NA	NA	NA	NA	NA	8.6
2016-02-17	50799.5	0.582879	NA	NA	NA	NA	NA	NA	NA	NA	NA	NA	NA	NA	NA	NA	NA	0.631343	441	24	0	NA	NA	NA	NA	NA	NA	NA	NA	NA	NA	NA	NA
2016-02-18	50880.3	0.581954	NA	NA	NA	NA	NA	NA	NA	NA	NA	NA	NA	NA	NA	NA	NA	0.708125	523	24	13	NA	NA	NA	NA	NA	NA	NA	NA	NA	NA	NA	NA
2016-02-19	50383	0.587699	290	7.9	210	480	42	35	6.9	240	170	50	7	NA	NA	NA	NA	0.67287	608	24	0	50760	4.2	2.7	19	4.5	0.35	3.3	0.42	0.2	0.22	4.15	NA
2016-02-20	74589.6	0.396972	NA	NA	NA	NA	NA	NA	NA	NA	NA	NA	NA	NA	NA	NA	NA	0.822917	197	24	158	NA	NA	NA	NA	NA	NA	NA	NA	NA	NA	NA	NA
2016-02-21	78937.8	0.375106	NA	NA	NA	NA	NA	NA	NA	NA	NA	NA	NA	NA	NA	NA	NA	0.728773	2	24	139	NA	NA	NA	NA	NA	NA	NA	NA	NA	NA	NA	NA
2016-02-22	70739.5	0.418578	NA	NA	NA	NA	NA	NA	NA	NA	NA	NA	NA	NA	NA	NA	NA	0.985787	675	24	0	NA	NA	NA	NA	NA	NA	NA	NA	NA	NA	NA	NA
2016-02-23	56692	0.522296	NA	NA	NA	NA	NA	NA	NA	NA	NA	NA	NA	4400	12000	220.455	166.667	0.646481	64	24	0	NA	NA	NA	NA	NA	NA	NA	NA	NA	NA	NA	9.8
2016-02-24	53440.1	0.554078	NA	NA	NA	NA	NA	NA	NA	NA	NA	NA	NA	NA	NA	NA	NA	0.674375	797	24	373	NA	NA	NA	NA	NA	NA	NA	NA	NA	NA	NA	NA
2016-02-25	73514.1	0.40278	NA	NA	NA	NA	NA	NA	NA	NA	NA	NA	NA	NA	NA	NA	NA	0.828356	721	24	1160	NA	NA	NA	NA	NA	NA	NA	NA	NA	NA	NA	NA
2016-02-26	53640.4	0.55201	NA	NA	NA	NA	NA	NA	NA	NA	NA	NA	NA	NA	NA	NA	NA	0.7225	1176	24	901	NA	NA	NA	NA	NA	NA	NA	NA	NA	NA	NA	NA
2016-02-27	49721.6	0.595516	NA	NA	NA	NA	NA	NA	NA	NA	NA	NA	NA	NA	NA	NA	NA	0.672431	846	24	847	NA	NA	NA	NA	NA	NA	NA	NA	NA	NA	NA	NA
2016-02-28	48877.1	0.605805	NA	NA	NA	NA	NA	NA	NA	NA	NA	NA	NA	NA	NA	NA	NA	0.643958	591	24	824	NA	NA	NA	NA	NA	NA	NA	NA	NA	NA	NA	NA
2016-02-29	46438.4	0.637618	NA	NA	NA	NA	NA	NA	NA	NA	NA	NA	NA	4300	11300	225.581	178.295	0.586042	413	14	841	NA	NA	NA	NA	NA	NA	NA	NA	NA	NA	NA	9.2
2016-03-01	49300.9	0.600597	NA	NA	NA	NA	NA	NA	NA	NA	NA	NA	NA	NA	NA	NA	NA	0.68419	360	0	861	NA	NA	NA	NA	NA	NA	NA	NA	NA	NA	NA	NA
2016-03-02	72004.2	0.411226	NA	NA	NA	NA	NA	NA	NA	NA	NA	NA	NA	NA	NA	NA	NA	0.839745	271	0	788	NA	NA	NA	NA	NA	NA	NA	NA	NA	NA	NA	NA
2016-03-03	55961.4	0.529115	NA	NA	NA	NA	NA	NA	NA	NA	NA	NA	NA	NA	NA	NA	NA	0.696412	829	0	906	NA	NA	NA	NA	NA	NA	NA	NA	NA	NA	NA	NA
2016-03-04	53172.6	0.556865	NA	NA	NA	NA	NA	NA	NA	NA	NA	NA	NA	NA	NA	NA	NA	0.743981	1166	0	987	NA	NA	NA	NA	NA	NA	NA	NA	NA	NA	NA	NA
2016-03-05	64289.6	0.460572	NA	NA	NA	NA	NA	NA	NA	NA	NA	NA	NA	NA	NA	NA	NA	0.789491	369	0	942	NA	NA	NA	NA	NA	NA	NA	NA	NA	NA	NA	NA
2016-03-06	83277.5	0.355558	69	7.7	58	200	28	20	3.2	330	180	8.8	8	NA	NA	NA	NA	0.712917	0	0	1306	73090	5.7	12	64	7.6	0.021	4.3	2	0.097	1.903	7.579	NA
2016-03-07	69736.8	0.424597	NA	NA	NA	NA	NA	NA	NA	NA	NA	NA	NA	NA	NA	NA	NA	0.55588	896	0	1308	NA	NA	NA	NA	NA	NA	NA	NA	NA	NA	NA	NA
2016-03-08	70838.6	0.417993	NA	NA	NA	NA	NA	NA	NA	NA	NA	NA	NA	NA	NA	NA	NA	0.751042	1121	0	1209	NA	NA	NA	NA	NA	NA	NA	NA	NA	NA	NA	NA
2016-03-09	61556.2	0.481023	NA	NA	NA	NA	NA	NA	NA	NA	NA	NA	NA	NA	NA	NA	NA	0.809792	1539	0	1196	NA	NA	NA	NA	NA	NA	NA	NA	NA	NA	NA	NA
2016-03-10	57450.9	0.515397	NA	NA	NA	NA	NA	NA	NA	NA	NA	NA	NA	NA	NA	NA	NA	0.766713	1242	0	756	NA	NA	NA	NA	NA	NA	NA	NA	NA	NA	NA	NA
2016-03-11	56193.3	0.526931	NA	NA	NA	NA	NA	NA	NA	NA	NA	NA	NA	NA	NA	NA	NA	0.720671	1120	0	175	NA	NA	NA	NA	NA	NA	NA	NA	NA	NA	NA	NA
2016-03-12	53350.8	0.555005	NA	NA	NA	NA	NA	NA	NA	NA	NA	NA	NA	NA	NA	NA	NA	0.722292	861	0	0	NA	NA	NA	NA	NA	NA	NA	NA	NA	NA	NA	NA
2016-03-13	51962	0.569839	NA	NA	NA	NA	NA	NA	NA	NA	NA	NA	NA	NA	NA	NA	NA	0.696991	737	0	0	NA	NA	NA	NA	NA	NA	NA	NA	NA	NA	NA	NA
2016-03-14	52963.3	0.559067	NA	NA	NA	NA	NA	NA	NA	NA	NA	NA	NA	4300	11000	225.581	201.55	0.625764	372	0	0	NA	NA	NA	NA	NA	NA	NA	NA	NA	NA	NA	10.4
2016-03-15	52566.5	0.563287	NA	NA	NA	NA	NA	NA	NA	NA	NA	NA	NA	NA	NA	NA	NA	0.648218	398	0	0	NA	NA	NA	NA	NA	NA	NA	NA	NA	NA	NA	NA
2016-03-16	50584.2	0.58536	240	7.7	200	500	42	27	6.8	190	150	140	15	NA	NA	NA	NA	0.725278	759	0	158	52050	4.7	3.1	25	3.7	0.15	2.6	0.34	0.17	0.17	3.55	NA
2016-03-17	51215.2	0.578149	NA	NA	NA	NA	NA	NA	NA	NA	NA	NA	NA	NA	NA	NA	NA	0.695301	648	0	12	NA	NA	NA	NA	NA	NA	NA	NA	NA	NA	NA	NA
2016-03-18	49299.8	0.600611	NA	NA	NA	NA	NA	NA	NA	NA	NA	NA	NA	NA	NA	NA	NA	0.671458	609	0	0	NA	NA	NA	NA	NA	NA	NA	NA	NA	NA	NA	NA
2016-03-19	48643	0.608721	NA	NA	NA	NA	NA	NA	NA	NA	NA	NA	NA	NA	NA	NA	NA	0.619167	348	0	0	NA	NA	NA	NA	NA	NA	NA	NA	NA	NA	NA	NA
2016-03-20	47977.1	0.61717	NA	NA	NA	NA	NA	NA	NA	NA	NA	NA	NA	NA	NA	NA	NA	0.600463	266	0	0	NA	NA	NA	NA	NA	NA	NA	NA	NA	NA	NA	NA
2016-03-21	49334	0.600194	NA	NA	NA	NA	NA	NA	NA	NA	NA	NA	NA	NA	NA	NA	NA	0.614514	326	0	0	NA	NA	NA	NA	NA	NA	NA	NA	NA	NA	NA	NA
2016-03-22	49257.6	0.601125	NA	NA	NA	NA	NA	NA	NA	NA	NA	NA	NA	NA	NA	NA	NA	0.785741	125	0	0	NA	NA	NA	NA	NA	NA	NA	NA	NA	NA	NA	NA
2016-03-23	48228.8	0.613949	NA	NA	NA	NA	NA	NA	NA	NA	NA	NA	NA	NA	NA	NA	NA	2.73574	0	0	0	NA	NA	NA	NA	NA	NA	NA	NA	NA	NA	NA	NA
2016-03-24	46150	0.641604	NA	NA	NA	NA	NA	NA	NA	NA	NA	NA	NA	NA	NA	NA	NA	2.7263	0	0	229	NA	NA	NA	NA	NA	NA	NA	NA	NA	NA	NA	NA
2016-03-25	47012.4	0.629834	NA	NA	NA	NA	NA	NA	NA	NA	NA	NA	NA	NA	NA	NA	NA	2.70269	0	0	329	NA	NA	NA	NA	NA	NA	NA	NA	NA	NA	NA	NA
2016-03-26	44413.2	0.666693	NA	NA	NA	NA	NA	NA	NA	NA	NA	NA	NA	NA	NA	NA	NA	2.66194	0	0	13	NA	NA	NA	NA	NA	NA	NA	NA	NA	NA	NA	NA
2016-03-27	64276.5	0.460666	NA	NA	NA	NA	NA	NA	NA	NA	NA	NA	NA	NA	NA	NA	NA	1.74734	0	0	340	NA	NA	NA	NA	NA	NA	NA	NA	NA	NA	NA	NA
2016-03-28	52222.7	0.566994	NA	NA	NA	NA	NA	NA	NA	NA	NA	NA	NA	NA	NA	NA	NA	2.66569	0	0	350	NA	NA	NA	NA	NA	NA	NA	NA	NA	NA	NA	NA
2016-03-29	50301.3	0.588653	NA	NA	NA	NA	NA	NA	NA	NA	NA	NA	NA	NA	NA	NA	NA	1.30463	887	0	1596	NA	NA	NA	NA	NA	NA	NA	NA	NA	NA	NA	NA
2016-03-30	55838.3	0.530282	NA	NA	NA	NA	NA	NA	NA	NA	NA	NA	NA	3500	NA	274.286	185.714	1.00806	967	0	4399	NA	NA	NA	NA	NA	NA	NA	NA	NA	NA	NA	11.3
2016-03-31	48114.5	0.615407	NA	NA	NA	NA	NA	NA	NA	NA	NA	NA	NA	NA	NA	NA	NA	0.823727	1208	0	4126	NA	NA	NA	NA	NA	NA	NA	NA	NA	NA	NA	NA
2016-04-01	47779.5	0.619722	NA	NA	NA	NA	NA	NA	NA	NA	NA	NA	NA	NA	NA	NA	NA	0.895833	1823	0	771	NA	NA	NA	NA	NA	NA	NA	NA	NA	NA	NA	NA
2016-04-02	46146.8	0.641649	NA	NA	NA	NA	NA	NA	NA	NA	NA	NA	NA	NA	NA	NA	NA	0.858565	1235	0	71	NA	NA	NA	NA	NA	NA	NA	NA	NA	NA	NA	NA
2016-04-03	55970.6	0.529028	NA	NA	NA	NA	NA	NA	NA	NA	NA	NA	NA	NA	NA	NA	NA	0.950625	661	0	138	NA	NA	NA	NA	NA	NA	NA	NA	NA	NA	NA	NA
2016-04-04	61015.9	0.485283	NA	NA	NA	NA	NA	NA	NA	NA	NA	NA	NA	3100	11300	306.452	201.613	0.869514	300	0	90	NA	NA	NA	NA	NA	NA	NA	NA	NA	NA	NA	11.2
2016-04-05	68926.6	0.429587	NA	NA	NA	NA	NA	NA	NA	NA	NA	NA	NA	NA	NA	NA	NA	0.892523	83	0	18	NA	NA	NA	NA	NA	NA	NA	NA	NA	NA	NA	NA
2016-04-06	95525.1	0.309971	NA	NA	NA	NA	NA	NA	NA	NA	NA	NA	NA	NA	NA	NA	NA	1.00021	0	0	311	NA	NA	NA	NA	NA	NA	NA	NA	NA	NA	NA	NA
2016-04-07	82683.3	0.358113	NA	NA	NA	NA	NA	NA	NA	NA	NA	NA	NA	NA	NA	NA	NA	1.14926	516	0	1189	NA	NA	NA	NA	NA	NA	NA	NA	NA	NA	NA	NA
2016-04-08	57842.6	0.511906	NA	NA	NA	NA	NA	NA	NA	NA	NA	NA	NA	NA	NA	NA	NA	0.887801	1394	0	426	NA	NA	NA	NA	NA	NA	NA	NA	NA	NA	NA	NA
2016-04-09	53191.2	0.556671	NA	NA	NA	NA	NA	NA	NA	NA	NA	NA	NA	NA	NA	NA	NA	0.811597	713	0	9	NA	NA	NA	NA	NA	NA	NA	NA	NA	NA	NA	NA
2016-04-10	49010.9	0.604152	NA	NA	NA	NA	NA	NA	NA	NA	NA	NA	NA	NA	NA	NA	NA	0.700602	228	0	54	NA	NA	NA	NA	NA	NA	NA	NA	NA	NA	NA	NA
2016-04-11	50356.4	0.588009	NA	NA	NA	NA	NA	NA	NA	NA	NA	NA	NA	NA	NA	NA	NA	0.636875	404	0	227	NA	NA	NA	NA	NA	NA	NA	NA	NA	NA	NA	NA
2016-04-12	59574.2	0.497027	NA	NA	NA	NA	NA	NA	NA	NA	NA	NA	NA	3950	NA	245.57	253.165	0.879514	130	0	132	NA	NA	NA	NA	NA	NA	NA	NA	NA	NA	NA	7.7
2016-04-13	53147.2	0.557132	NA	NA	NA	NA	NA	NA	NA	NA	NA	NA	NA	NA	NA	NA	NA	0.901157	1072	0	57	NA	NA	NA	NA	NA	NA	NA	NA	NA	NA	NA	NA
2016-04-14	49363.9	0.599831	NA	NA	NA	NA	NA	NA	NA	NA	NA	NA	NA	NA	NA	NA	NA	0.880579	883	0	1074	NA	NA	NA	NA	NA	NA	NA	NA	NA	NA	NA	NA
2016-04-15	53833.7	0.550028	400	7.8	260	520	43	29	6.8	210	160	67	14	NA	NA	NA	NA	0.894421	860	0	210	49350	3.6	0.91	23	4.9	0.72	3.2	0.5	0.34	0.16	4.18	NA
2016-04-16	63725.4	0.46465	NA	NA	NA	NA	NA	NA	NA	NA	NA	NA	NA	NA	NA	NA	NA	0.878773	524	0	106	NA	NA	NA	NA	NA	NA	NA	NA	NA	NA	NA	NA
2016-04-17	59325.3	0.499112	NA	NA	NA	NA	NA	NA	NA	NA	NA	NA	NA	NA	NA	NA	NA	0.680486	457	0	43	NA	NA	NA	NA	NA	NA	NA	NA	NA	NA	NA	NA
2016-04-18	56230.5	0.526582	NA	NA	NA	NA	NA	NA	NA	NA	NA	NA	NA	3790	NA	255.937	283.641	0.780116	307	0	188	NA	NA	NA	NA	NA	NA	NA	NA	NA	NA	NA	7.1
2016-04-19	51639.2	0.573402	NA	NA	NA	NA	NA	NA	NA	NA	NA	NA	NA	NA	NA	NA	NA	0.692569	659	0	47	NA	NA	NA	NA	NA	NA	NA	NA	NA	NA	NA	NA
2016-04-20	48495.7	0.610569	NA	NA	NA	NA	NA	NA	NA	NA	NA	NA	NA	NA	NA	NA	NA	0.846782	995	0	0	NA	NA	NA	NA	NA	NA	NA	NA	NA	NA	NA	NA
2016-04-21	47306.1	0.625924	NA	NA	NA	NA	NA	NA	NA	NA	NA	NA	NA	NA	NA	NA	NA	0.879213	1014	0	0	NA	NA	NA	NA	NA	NA	NA	NA	NA	NA	NA	NA
2016-04-22	45806.8	0.646411	NA	NA	NA	NA	NA	NA	NA	NA	NA	NA	NA	NA	NA	NA	NA	0.763773	503	0	0	NA	NA	NA	NA	NA	NA	NA	NA	NA	NA	NA	NA
2016-04-23	44294	0.668488	NA	NA	NA	NA	NA	NA	NA	NA	NA	NA	NA	NA	NA	NA	NA	0.63831	304	0	0	NA	NA	NA	NA	NA	NA	NA	NA	NA	NA	NA	NA
2016-04-24	47142.9	0.62809	NA	NA	NA	NA	NA	NA	NA	NA	NA	NA	NA	NA	NA	NA	NA	0.696273	459	0	0	NA	NA	NA	NA	NA	NA	NA	NA	NA	NA	NA	NA
2016-04-25	52284	0.56633	NA	NA	NA	NA	NA	NA	NA	NA	NA	NA	NA	NA	NA	NA	NA	0.794514	363	0	0	NA	NA	NA	NA	NA	NA	NA	NA	NA	NA	NA	NA
2016-04-26	85392.3	0.346753	NA	NA	NA	NA	NA	NA	NA	NA	NA	NA	NA	NA	NA	NA	NA	1.00257	94	0	0	NA	NA	NA	NA	NA	NA	NA	NA	NA	NA	NA	NA
2016-04-27	54476.8	0.543534	NA	NA	NA	NA	NA	NA	NA	NA	NA	NA	NA	NA	NA	NA	NA	0.800741	0	0	0	NA	NA	NA	NA	NA	NA	NA	NA	NA	NA	NA	NA
2016-04-28	76335.3	0.387894	NA	NA	NA	NA	NA	NA	NA	NA	NA	NA	NA	NA	NA	NA	NA	1.05218	678	0	17	NA	NA	NA	NA	NA	NA	NA	NA	NA	NA	NA	NA
2016-04-29	67792.5	0.436774	NA	NA	NA	NA	NA	NA	NA	NA	NA	NA	NA	NA	NA	NA	NA	0.775486	262	0	210	NA	NA	NA	NA	NA	NA	NA	NA	NA	NA	NA	NA
2016-04-30	69886	0.42369	NA	NA	NA	NA	NA	NA	NA	NA	NA	NA	NA	NA	NA	NA	NA	0.791181	543	0	310	NA	NA	NA	NA	NA	NA	NA	NA	NA	NA	NA	NA
2016-05-01	47480.9	0.623619	NA	NA	NA	NA	NA	NA	NA	NA	NA	NA	NA	NA	NA	NA	NA	0.738796	689	0	48	NA	NA	NA	NA	NA	NA	NA	NA	NA	NA	NA	NA
2016-05-02	48095.6	0.615649	NA	NA	NA	NA	NA	NA	NA	NA	NA	NA	NA	4640	11700	202.586	167.026	0.717986	521	0	0	NA	NA	NA	NA	NA	NA	NA	NA	NA	NA	NA	12.3
2016-05-03	72095.2	0.410707	NA	NA	NA	NA	NA	NA	NA	NA	NA	NA	NA	NA	NA	NA	NA	0.902431	301	0	378	NA	NA	NA	NA	NA	NA	NA	NA	NA	NA	NA	NA
2016-05-04	46864.7	0.631819	240	7.6	200	550	32	21	5.7	210	130	95	11	NA	NA	NA	NA	0.769838	469	0	0	68310	8.5	4.5	39	4.3	0.3	3	1.1	0.62	0.48	4	NA
2016-05-05	45192.2	0.655202	NA	NA	NA	NA	NA	NA	NA	NA	NA	NA	NA	NA	NA	NA	NA	0.818796	415	0	70	NA	NA	NA	NA	NA	NA	NA	NA	NA	NA	NA	NA
2016-05-06	44472.4	0.665807	NA	NA	NA	NA	NA	NA	NA	NA	NA	NA	NA	NA	NA	NA	NA	0.710856	422	0	0	NA	NA	NA	NA	NA	NA	NA	NA	NA	NA	NA	NA
2016-05-07	43401.1	0.682241	NA	NA	NA	NA	NA	NA	NA	NA	NA	NA	NA	NA	NA	NA	NA	0.692106	394	0	0	NA	NA	NA	NA	NA	NA	NA	NA	NA	NA	NA	NA
2016-05-08	42814.2	0.691593	NA	NA	NA	NA	NA	NA	NA	NA	NA	NA	NA	NA	NA	NA	NA	0.621435	236	0	0	NA	NA	NA	NA	NA	NA	NA	NA	NA	NA	NA	NA
2016-05-09	44293.3	0.668498	NA	NA	NA	NA	NA	NA	NA	NA	NA	NA	NA	5040	11400	182.54	153.77	0.628194	262	0	14	NA	NA	NA	NA	NA	NA	NA	NA	NA	NA	NA	13.9
2016-05-10	45888.6	0.645258	NA	NA	NA	NA	NA	NA	NA	NA	NA	NA	NA	NA	NA	NA	NA	0.641968	209	0	36	NA	NA	NA	NA	NA	NA	NA	NA	NA	NA	NA	NA
2016-05-11	49074.2	0.603372	NA	NA	NA	NA	NA	NA	NA	NA	NA	NA	NA	NA	NA	NA	NA	0.778056	467	0	208	NA	NA	NA	NA	NA	NA	NA	NA	NA	NA	NA	NA
2016-05-12	44366.7	0.667393	NA	NA	NA	NA	NA	NA	NA	NA	NA	NA	NA	NA	NA	NA	NA	0.860903	328	0	0	NA	NA	NA	NA	NA	NA	NA	NA	NA	NA	NA	NA
2016-05-13	44636	0.663366	NA	NA	NA	NA	NA	NA	NA	NA	NA	NA	NA	NA	NA	NA	NA	0.971505	339	0	382	NA	NA	NA	NA	NA	NA	NA	NA	NA	NA	NA	NA
2016-05-14	42010.3	0.704826	NA	NA	NA	NA	NA	NA	NA	NA	NA	NA	NA	NA	NA	NA	NA	0.776204	258	0	636	NA	NA	NA	NA	NA	NA	NA	NA	NA	NA	NA	NA
2016-05-15	40173	0.737063	NA	NA	NA	NA	NA	NA	NA	NA	NA	NA	NA	NA	NA	NA	NA	0.62412	175	0	600	NA	NA	NA	NA	NA	NA	NA	NA	NA	NA	NA	NA
2016-05-16	40844.3	0.724947	NA	NA	NA	NA	NA	NA	NA	NA	NA	NA	NA	NA	NA	NA	NA	0.602778	190	0	600	NA	NA	NA	NA	NA	NA	NA	NA	NA	NA	NA	NA
2016-05-17	42925.1	0.689806	NA	NA	NA	NA	NA	NA	NA	NA	NA	NA	NA	5820	11800	158.076	158.935	0.51037	107	0	600	NA	NA	NA	NA	NA	NA	NA	NA	NA	NA	NA	13.8
2016-05-18	43498.1	0.68072	380	7.7	270	770	50	33	7.7	220	160	43	17	NA	NA	NA	NA	0.666435	208	0	364	43720	2.8	1.9	29	2.3	0.06	1.3	0.34	0.25	0.09	2.24	NA
2016-05-19	42693.9	0.693542	NA	NA	NA	NA	NA	NA	NA	NA	NA	NA	NA	NA	NA	NA	NA	0.917384	390	0	245	NA	NA	NA	NA	NA	NA	NA	NA	NA	NA	NA	NA
2016-05-20	45022.7	0.657668	NA	NA	NA	NA	NA	NA	NA	NA	NA	NA	NA	NA	NA	NA	NA	0.949537	625	0	169	NA	NA	NA	NA	NA	NA	NA	NA	NA	NA	NA	NA
2016-05-21	47295	0.626071	NA	NA	NA	NA	NA	NA	NA	NA	NA	NA	NA	NA	NA	NA	NA	0.994421	407	0	27	NA	NA	NA	NA	NA	NA	NA	NA	NA	NA	NA	NA
2016-05-22	44098	0.671459	NA	NA	NA	NA	NA	NA	NA	NA	NA	NA	NA	NA	NA	NA	NA	0.695231	124	0	71	NA	NA	NA	NA	NA	NA	NA	NA	NA	NA	NA	NA
2016-05-23	73230.9	0.404338	NA	NA	NA	NA	NA	NA	NA	NA	NA	NA	NA	NA	NA	NA	NA	0.895856	138	0	890	NA	NA	NA	NA	NA	NA	NA	NA	NA	NA	NA	NA
2016-05-24	44546.6	0.664696	NA	NA	NA	NA	NA	NA	NA	NA	NA	NA	NA	NA	NA	NA	NA	0.848727	143	0	1020	NA	NA	NA	NA	NA	NA	NA	NA	NA	NA	NA	NA
2016-05-25	53072.4	0.557917	NA	NA	NA	NA	NA	NA	NA	NA	NA	NA	NA	NA	NA	NA	NA	1.00687	503	0	1156	NA	NA	NA	NA	NA	NA	NA	NA	NA	NA	NA	NA
2016-05-26	42187.2	0.701872	NA	NA	NA	NA	NA	NA	NA	NA	NA	NA	NA	NA	NA	NA	NA	1.3659	299	0	865	NA	NA	NA	NA	NA	NA	NA	NA	NA	NA	NA	NA
2016-05-27	41818.5	0.708059	NA	NA	NA	NA	NA	NA	NA	NA	NA	NA	NA	NA	NA	NA	NA	1.4369	572	0	710	NA	NA	NA	NA	NA	NA	NA	NA	NA	NA	NA	NA
2016-05-28	39083.7	0.757604	NA	NA	NA	NA	NA	NA	NA	NA	NA	NA	NA	NA	NA	NA	NA	0.879259	201	0	840	NA	NA	NA	NA	NA	NA	NA	NA	NA	NA	NA	NA
2016-05-29	38809.1	0.762966	NA	NA	NA	NA	NA	NA	NA	NA	NA	NA	NA	NA	NA	NA	NA	0.735069	3	0	70	NA	NA	NA	NA	NA	NA	NA	NA	NA	NA	NA	NA
2016-05-30	88891.2	0.333104	NA	NA	NA	NA	NA	NA	NA	NA	NA	NA	NA	NA	NA	NA	NA	0.926968	0	0	770	NA	NA	NA	NA	NA	NA	NA	NA	NA	NA	NA	NA
2016-05-31	43841.2	0.675393	280	7.2	170	400	26	16	4.7	130	95	43	10	NA	NA	NA	NA	0.754884	70	0	1030	71870	4.5	3	24	4.1	0.15	3	0.74	0.61	0.13	3.95	NA
2016-06-01	38528.5	0.768522	NA	NA	NA	NA	NA	NA	NA	NA	NA	NA	NA	NA	NA	NA	NA	0.774259	119	0	480	NA	NA	NA	NA	NA	NA	NA	NA	NA	NA	NA	NA
2016-06-02	44506.2	0.6653	NA	NA	NA	NA	NA	NA	NA	NA	NA	NA	NA	NA	NA	NA	NA	0.956806	285	0	379	NA	NA	NA	NA	NA	NA	NA	NA	NA	NA	NA	NA
2016-06-03	37029.9	0.799624	NA	NA	NA	NA	NA	NA	NA	NA	NA	NA	NA	NA	NA	NA	NA	0.824514	241	0	698	NA	NA	NA	NA	NA	NA	NA	NA	NA	NA	NA	NA
2016-06-04	37452.3	0.790605	NA	NA	NA	NA	NA	NA	NA	NA	NA	NA	NA	NA	NA	NA	NA	0.788356	217	0	1093	NA	NA	NA	NA	NA	NA	NA	NA	NA	NA	NA	NA
2016-06-05	39857.3	0.742901	NA	NA	NA	NA	NA	NA	NA	NA	NA	NA	NA	NA	NA	NA	NA	0.718565	197	0	1544	NA	NA	NA	NA	NA	NA	NA	NA	NA	NA	NA	NA
2016-06-06	39051.1	0.758238	NA	NA	NA	NA	NA	NA	NA	NA	NA	NA	NA	NA	NA	NA	NA	0.65294	144	0	1765	NA	NA	NA	NA	NA	NA	NA	NA	NA	NA	NA	NA
2016-06-07	39175.9	0.755822	NA	NA	NA	NA	NA	NA	NA	NA	NA	NA	NA	4520	10500	207.965	160.398	0.715278	82	0	2109	NA	NA	NA	NA	NA	NA	NA	NA	NA	NA	NA	16.8
2016-06-08	39197.3	0.755409	NA	NA	NA	NA	NA	NA	NA	NA	NA	NA	NA	NA	NA	NA	NA	0.777222	160	0	2255	NA	NA	NA	NA	NA	NA	NA	NA	NA	NA	NA	NA
2016-06-09	38656.1	0.765985	NA	NA	NA	NA	NA	NA	NA	NA	NA	NA	NA	NA	NA	NA	NA	0.901875	255	0	1226	NA	NA	NA	NA	NA	NA	NA	NA	NA	NA	NA	NA
2016-06-10	38840	0.762359	NA	NA	NA	NA	NA	NA	NA	NA	NA	NA	NA	NA	NA	NA	NA	0.718935	174	0	1321	NA	NA	NA	NA	NA	NA	NA	NA	NA	NA	NA	NA
2016-06-11	36077	0.820745	NA	NA	NA	NA	NA	NA	NA	NA	NA	NA	NA	NA	NA	NA	NA	0.736574	218	0	990	NA	NA	NA	NA	NA	NA	NA	NA	NA	NA	NA	NA
2016-06-12	35046.9	0.844867	NA	NA	NA	NA	NA	NA	NA	NA	NA	NA	NA	NA	NA	NA	NA	0.663495	177	0	1226	NA	NA	NA	NA	NA	NA	NA	NA	NA	NA	NA	NA
2016-06-13	37963.8	0.779953	330	7.7	290	700	52	36	8	220	160	65	16	NA	NA	NA	NA	0.634259	154	0	1040	35510	3	1.7	27	3.1	0.18	1.9	0.35	0.22	0.13	2.92	NA
2016-06-14	40403.2	0.732862	NA	NA	NA	NA	NA	NA	NA	NA	NA	NA	NA	NA	NA	NA	NA	0.738866	117	0	791	NA	NA	NA	NA	NA	NA	NA	NA	NA	NA	NA	NA
2016-06-15	94398.2	0.313671	NA	NA	NA	NA	NA	NA	NA	NA	NA	NA	NA	NA	NA	NA	NA	0.97956	8	0	1067	NA	NA	NA	NA	NA	NA	NA	NA	NA	NA	NA	NA
2016-06-16	123193	0.240355	NA	NA	NA	NA	NA	NA	NA	NA	NA	NA	NA	NA	NA	NA	NA	0.881343	0	0	2953	NA	NA	NA	NA	NA	NA	NA	NA	NA	NA	NA	NA
2016-06-17	65466.7	0.452291	NA	NA	NA	NA	NA	NA	NA	NA	NA	NA	NA	NA	NA	NA	NA	0.745741	333	0	3065	NA	NA	NA	NA	NA	NA	NA	NA	NA	NA	NA	NA
2016-06-18	41884.7	0.70694	NA	NA	NA	NA	NA	NA	NA	NA	NA	NA	NA	NA	NA	NA	NA	0.829144	332	0	1341	NA	NA	NA	NA	NA	NA	NA	NA	NA	NA	NA	NA
2016-06-19	37927.4	0.780703	300	7.5	260	600	44	32	6.8	210	150	19	12	NA	NA	NA	NA	0.777384	313	0	857	41770	3.4	1.4	23	2.9	0.069	2.1	0.38	0.26	0.12	2.831	NA
2016-06-20	75157.5	0.393973	NA	NA	NA	NA	NA	NA	NA	NA	NA	NA	NA	NA	NA	NA	NA	0.869259	146	0	672	NA	NA	NA	NA	NA	NA	NA	NA	NA	NA	NA	NA
2016-06-21	92996.6	0.318399	NA	NA	NA	NA	NA	NA	NA	NA	NA	NA	NA	NA	NA	NA	NA	0.787269	3	0	454	NA	NA	NA	NA	NA	NA	NA	NA	NA	NA	NA	NA
2016-06-22	69918.7	0.423492	NA	NA	NA	NA	NA	NA	NA	NA	NA	NA	NA	NA	NA	NA	NA	0.98919	0	0	1082	NA	NA	NA	NA	NA	NA	NA	NA	NA	NA	NA	NA
2016-06-23	97608.2	0.303356	NA	NA	NA	NA	NA	NA	NA	NA	NA	NA	NA	NA	NA	NA	NA	0.980972	0	0	1202	NA	NA	NA	NA	NA	NA	NA	NA	NA	NA	NA	NA
2016-06-24	67215.8	0.440521	NA	NA	NA	NA	NA	NA	NA	NA	NA	NA	NA	NA	NA	NA	NA	0.898426	0	0	1524	NA	NA	NA	NA	NA	NA	NA	NA	NA	NA	NA	NA
2016-06-25	54267	0.545635	NA	NA	NA	NA	NA	NA	NA	NA	NA	NA	NA	NA	NA	NA	NA	0.831042	0	0	777	NA	NA	NA	NA	NA	NA	NA	NA	NA	NA	NA	NA
2016-06-26	83165.7	0.356036	NA	NA	NA	NA	NA	NA	NA	NA	NA	NA	NA	NA	NA	NA	NA	0.845463	2	0	1126	NA	NA	NA	NA	NA	NA	NA	NA	NA	NA	NA	NA
2016-06-27	46184.8	0.64112	NA	NA	NA	NA	NA	NA	NA	NA	NA	NA	NA	4380	NA	211.187	155.251	0.830501	0	0	453	NA	NA	NA	NA	NA	NA	NA	NA	NA	NA	NA	16.6
2016-06-28	46112.2	0.64213	NA	NA	NA	NA	NA	NA	NA	NA	NA	NA	NA	NA	NA	NA	NA	0.949537	4	0	554	NA	NA	NA	NA	NA	NA	NA	NA	NA	NA	NA	NA
2016-06-29	58914.5	0.502593	NA	NA	NA	NA	NA	NA	NA	NA	NA	NA	NA	NA	NA	NA	NA	0.999282	0	0	174	NA	NA	NA	NA	NA	NA	NA	NA	NA	NA	NA	NA
2016-06-30	59181.4	0.500326	NA	NA	NA	NA	NA	NA	NA	NA	NA	NA	NA	NA	NA	NA	NA	1.14597	0	0	0	NA	NA	NA	NA	NA	NA	NA	NA	NA	NA	NA	NA
2016-07-01	52991.4	0.55877	NA	NA	NA	NA	NA	NA	NA	NA	NA	NA	NA	NA	NA	NA	NA	1.07359	22	0	918	NA	NA	NA	NA	NA	NA	NA	NA	NA	NA	NA	NA
2016-07-02	81762.8	0.362145	NA	NA	NA	NA	NA	NA	NA	NA	NA	NA	NA	NA	NA	NA	NA	0.91956	4	0	1713	NA	NA	NA	NA	NA	NA	NA	NA	NA	NA	NA	NA
2016-07-03	49390.1	0.599513	NA	NA	NA	NA	NA	NA	NA	NA	NA	NA	NA	NA	NA	NA	NA	0.874514	4	0	985	NA	NA	NA	NA	NA	NA	NA	NA	NA	NA	NA	NA
2016-07-04	49463.5	0.598623	NA	NA	NA	NA	NA	NA	NA	NA	NA	NA	NA	4110	NA	221.411	130.779	0.729491	52	0	923	NA	NA	NA	NA	NA	NA	NA	NA	NA	NA	NA	16.6
2016-07-05	46402.1	0.638118	NA	NA	NA	NA	NA	NA	NA	NA	NA	NA	NA	NA	NA	NA	NA	0.733704	18	0	232	NA	NA	NA	NA	NA	NA	NA	NA	NA	NA	NA	NA
2016-07-06	45400.1	0.652202	NA	NA	NA	NA	NA	NA	NA	NA	NA	NA	NA	NA	NA	NA	NA	0.641065	34	0	0	NA	NA	NA	NA	NA	NA	NA	NA	NA	NA	NA	NA
2016-07-07	40452.3	0.731973	NA	NA	NA	NA	NA	NA	NA	NA	NA	NA	NA	NA	NA	NA	NA	0.619028	0	0	101	NA	NA	NA	NA	NA	NA	NA	NA	NA	NA	NA	NA
2016-07-08	49604.3	0.596924	NA	NA	NA	NA	NA	NA	NA	NA	NA	NA	NA	NA	NA	NA	NA	0.693843	0	0	962	NA	NA	NA	NA	NA	NA	NA	NA	NA	NA	NA	NA
2016-07-09	39933.5	0.741482	NA	NA	NA	NA	NA	NA	NA	NA	NA	NA	NA	NA	NA	NA	NA	0.661273	12	0	340	NA	NA	NA	NA	NA	NA	NA	NA	NA	NA	NA	NA
2016-07-10	83000.7	0.356744	NA	NA	NA	NA	NA	NA	NA	NA	NA	NA	NA	NA	NA	NA	NA	0.776528	0	0	0	NA	NA	NA	NA	NA	NA	NA	NA	NA	NA	NA	NA
2016-07-11	80460.5	0.368006	NA	NA	NA	NA	NA	NA	NA	NA	NA	NA	NA	NA	NA	NA	NA	0.848657	0	0	257	NA	NA	NA	NA	NA	NA	NA	NA	NA	NA	NA	NA
2016-07-12	104919	0.282219	260	7.4	180	330	21	14	4.1	130	90	260	7	NA	NA	NA	NA	0.808287	0	0	2102	78350	2.9	1.7	19	3.2	0.24	2.4	0.63	0.54	0.09	2.96	NA
2016-07-13	47796.7	0.619499	NA	NA	NA	NA	NA	NA	NA	NA	NA	NA	NA	NA	NA	NA	NA	0.586898	24	0	1075	NA	NA	NA	NA	NA	NA	NA	NA	NA	NA	NA	NA
2016-07-14	49505.5	0.598116	NA	NA	NA	NA	NA	NA	NA	NA	NA	NA	NA	NA	NA	NA	NA	0.756968	36	0	759	NA	NA	NA	NA	NA	NA	NA	NA	NA	NA	NA	NA
2016-07-15	42923.7	0.689829	NA	NA	NA	NA	NA	NA	NA	NA	NA	NA	NA	3600	11200	250	155.556	0.593727	29	0	900	NA	NA	NA	NA	NA	NA	NA	NA	NA	NA	NA	19.9
2016-07-16	37267.9	0.794518	NA	NA	NA	NA	NA	NA	NA	NA	NA	NA	NA	NA	NA	NA	NA	0.480856	0	0	776	NA	NA	NA	NA	NA	NA	NA	NA	NA	NA	NA	NA
2016-07-17	36633.1	0.808285	NA	NA	NA	NA	NA	NA	NA	NA	NA	NA	NA	NA	NA	NA	NA	0.462361	0	0	480	NA	NA	NA	NA	NA	NA	NA	NA	NA	NA	NA	NA
2016-07-18	39974.7	0.740719	NA	NA	NA	NA	NA	NA	NA	NA	NA	NA	NA	NA	NA	NA	NA	0.558495	5	0	528	NA	NA	NA	NA	NA	NA	NA	NA	NA	NA	NA	NA
2016-07-19	36972.3	0.800869	NA	NA	NA	NA	NA	NA	NA	NA	NA	NA	NA	NA	NA	NA	NA	0.580255	3	0	480	NA	NA	NA	NA	NA	NA	NA	NA	NA	NA	NA	NA
2016-07-20	36079	0.820699	NA	NA	NA	NA	NA	NA	NA	NA	NA	NA	NA	NA	NA	NA	NA	0.593009	11	0	235	NA	NA	NA	NA	NA	NA	NA	NA	NA	NA	NA	NA
2016-07-21	37114.6	0.797799	NA	NA	NA	NA	NA	NA	NA	NA	NA	NA	NA	NA	NA	NA	NA	0.626782	5	0	125	NA	NA	NA	NA	NA	NA	NA	NA	NA	NA	NA	NA
2016-07-22	32896.8	0.900088	NA	NA	NA	NA	NA	NA	NA	NA	NA	NA	NA	NA	NA	NA	NA	0.501111	0	0	413	NA	NA	NA	NA	NA	NA	NA	NA	NA	NA	NA	NA
2016-07-23	37249.5	0.79491	NA	NA	NA	NA	NA	NA	NA	NA	NA	NA	NA	NA	NA	NA	NA	0.545718	0	0	744	NA	NA	NA	NA	NA	NA	NA	NA	NA	NA	NA	NA
2016-07-24	29879.2	0.99099	NA	NA	NA	NA	NA	NA	NA	NA	NA	NA	NA	NA	NA	NA	NA	0.404329	0	0	671	NA	NA	NA	NA	NA	NA	NA	NA	NA	NA	NA	NA
2016-07-25	70510.4	0.419938	NA	NA	NA	NA	NA	NA	NA	NA	NA	NA	NA	NA	NA	NA	NA	0.699606	0	0	2266	NA	NA	NA	NA	NA	NA	NA	NA	NA	NA	NA	NA
2016-07-26	42375.3	0.698756	NA	NA	NA	NA	NA	NA	NA	NA	NA	NA	NA	NA	NA	NA	NA	0.583819	41	0	2422	NA	NA	NA	NA	NA	NA	NA	NA	NA	NA	NA	NA
2016-07-27	59823.6	0.494955	NA	NA	NA	NA	NA	NA	NA	NA	NA	NA	NA	NA	NA	NA	NA	0.729722	0	0	3020	NA	NA	NA	NA	NA	NA	NA	NA	NA	NA	NA	NA
2016-07-28	54747.3	0.540849	NA	NA	NA	NA	NA	NA	NA	NA	NA	NA	NA	NA	NA	NA	NA	0.751644	54	0	2565	NA	NA	NA	NA	NA	NA	NA	NA	NA	NA	NA	NA
2016-07-29	59072.4	0.501249	240	7.7	230	460	37	25	6.1	240	160	71	12	3800	10800	194.737	115.789	0.804306	2	0	2803	37800	4	1.5	22	4.2	0.66	2.8	0.53	0.4	0.13	3.54	18.3
2016-07-30	53992.5	0.548409	NA	NA	NA	NA	NA	NA	NA	NA	NA	NA	NA	NA	NA	NA	NA	0.760995	4	0	2665	NA	NA	NA	NA	NA	NA	NA	NA	NA	NA	NA	NA
2016-07-31	40621.6	0.728922	NA	NA	NA	NA	NA	NA	NA	NA	NA	NA	NA	NA	NA	NA	NA	0.610579	3	0	2468	NA	NA	NA	NA	NA	NA	NA	NA	NA	NA	NA	NA
2016-08-01	51786.3	0.571773	NA	NA	NA	NA	NA	NA	NA	NA	NA	NA	NA	4340	10900	142.857	92.1659	0.748889	0	0	148	NA	NA	NA	NA	NA	NA	NA	NA	NA	NA	NA	17.5
2016-08-02	43473.9	0.681098	NA	NA	NA	NA	NA	NA	NA	NA	NA	NA	NA	NA	NA	NA	NA	0.562801	2	0	587	NA	NA	NA	NA	NA	NA	NA	NA	NA	NA	NA	NA
2016-08-03	86564.3	0.342058	NA	NA	NA	NA	NA	NA	NA	NA	NA	NA	NA	NA	NA	NA	NA	0.742083	2	0	1074	NA	NA	NA	NA	NA	NA	NA	NA	NA	NA	NA	NA
2016-08-04	67107.4	0.441233	NA	NA	NA	NA	NA	NA	NA	NA	NA	NA	NA	NA	NA	NA	NA	0.864352	0	0	1510	NA	NA	NA	NA	NA	NA	NA	NA	NA	NA	NA	NA
2016-08-05	43923.1	0.674133	NA	NA	NA	NA	NA	NA	NA	NA	NA	NA	NA	NA	NA	NA	NA	0.740278	16	0	1571	NA	NA	NA	NA	NA	NA	NA	NA	NA	NA	NA	NA
2016-08-06	36371.1	0.814108	NA	NA	NA	NA	NA	NA	NA	NA	NA	NA	NA	NA	NA	NA	NA	0.655069	2	0	1690	NA	NA	NA	NA	NA	NA	NA	NA	NA	NA	NA	NA
2016-08-07	36215.2	0.817613	NA	NA	NA	NA	NA	NA	NA	NA	NA	NA	NA	NA	NA	NA	NA	0.661782	9	0	972	NA	NA	NA	NA	NA	NA	NA	NA	NA	NA	NA	NA
2016-08-08	48901.2	0.605507	NA	NA	NA	NA	NA	NA	NA	NA	NA	NA	NA	NA	NA	NA	NA	0.919606	238	0	924	NA	NA	NA	NA	NA	NA	NA	NA	NA	NA	NA	NA
2016-08-09	42200.4	0.701652	NA	NA	NA	NA	NA	NA	NA	NA	NA	NA	NA	3300	10300	178.788	112.554	0.742014	93	0	690	NA	NA	NA	NA	NA	NA	NA	NA	NA	NA	NA	17.2
2016-08-10	89301.5	0.331573	NA	NA	NA	NA	NA	NA	NA	NA	NA	NA	NA	NA	NA	NA	NA	1.05444	99	0	1292	NA	NA	NA	NA	NA	NA	NA	NA	NA	NA	NA	NA
2016-08-11	39334	0.752784	NA	NA	NA	NA	NA	NA	NA	NA	NA	NA	NA	NA	NA	NA	NA	0.798866	135	0	787	NA	NA	NA	NA	NA	NA	NA	NA	NA	NA	NA	NA
2016-08-12	47274.6	0.62634	NA	NA	NA	NA	NA	NA	NA	NA	NA	NA	NA	NA	NA	NA	NA	1.03632	190	0	2123	NA	NA	NA	NA	NA	NA	NA	NA	NA	NA	NA	NA
2016-08-13	38947.4	0.760256	NA	NA	NA	NA	NA	NA	NA	NA	NA	NA	NA	NA	NA	NA	NA	0.824745	178	0	894	NA	NA	NA	NA	NA	NA	NA	NA	NA	NA	NA	NA
2016-08-14	35562.4	0.832621	NA	NA	NA	NA	NA	NA	NA	NA	NA	NA	NA	NA	NA	NA	NA	0.678727	16	0	595	NA	NA	NA	NA	NA	NA	NA	NA	NA	NA	NA	NA
2016-08-15	38629.9	0.766504	NA	NA	NA	NA	NA	NA	NA	NA	NA	NA	NA	NA	NA	NA	NA	0.787199	32	0	701	36600	2.5	0.96	28	3.8	0.38	2.5	0.45	0.37	0.08	3.42	NA
2016-08-16	36368.8	0.814161	NA	NA	NA	NA	NA	NA	NA	NA	NA	NA	NA	NA	NA	NA	NA	0.730278	2	0	639	NA	NA	NA	NA	NA	NA	NA	NA	NA	NA	NA	NA
2016-08-17	36427.9	0.812838	NA	NA	NA	NA	NA	NA	NA	NA	NA	NA	NA	NA	NA	NA	NA	0.87037	24	0	543	NA	NA	NA	NA	NA	NA	NA	NA	NA	NA	NA	NA
2016-08-18	36384.4	0.813811	NA	NA	NA	NA	NA	NA	NA	NA	NA	NA	NA	4080	10400	83.3333	85.7843	0.792847	21	0	496	NA	NA	NA	NA	NA	NA	NA	NA	NA	NA	NA	17.8
2016-08-19	35936.2	0.823961	NA	NA	NA	NA	NA	NA	NA	NA	NA	NA	NA	NA	NA	NA	NA	0.916806	63	0	723	NA	NA	NA	NA	NA	NA	NA	NA	NA	NA	NA	NA
2016-08-20	46052	0.642969	NA	NA	NA	NA	NA	NA	NA	NA	NA	NA	NA	NA	NA	NA	NA	0.9775	38	0	975	NA	NA	NA	NA	NA	NA	NA	NA	NA	NA	NA	NA
2016-08-21	36733.7	0.806072	NA	NA	NA	NA	NA	NA	NA	NA	NA	NA	NA	NA	NA	NA	NA	0.696366	44	0	1129	NA	NA	NA	NA	NA	NA	NA	NA	NA	NA	NA	NA
2016-08-22	47620.7	0.621788	NA	NA	NA	NA	NA	NA	NA	NA	NA	NA	NA	NA	NA	NA	NA	0.736968	0	0	921	NA	NA	NA	NA	NA	NA	NA	NA	NA	NA	NA	NA
2016-08-23	66797.3	0.443281	NA	NA	NA	NA	NA	NA	NA	NA	NA	NA	NA	4100	10500	163.415	121.951	0.833125	12	0	638	NA	NA	NA	NA	NA	NA	NA	NA	NA	NA	NA	17.8
2016-08-24	37051.6	0.799156	NA	NA	NA	NA	NA	NA	NA	NA	NA	NA	NA	NA	NA	NA	NA	0.800324	3	0	1395	NA	NA	NA	NA	NA	NA	NA	NA	NA	NA	NA	NA
2016-08-25	34912.8	0.848113	NA	NA	NA	NA	NA	NA	NA	NA	NA	NA	NA	NA	NA	NA	NA	0.841412	8	0	1360	NA	NA	NA	NA	NA	NA	NA	NA	NA	NA	NA	NA
2016-08-26	38280.5	0.773502	NA	NA	NA	NA	NA	NA	NA	NA	NA	NA	NA	NA	NA	NA	NA	0.880208	11	0	254	NA	NA	NA	NA	NA	NA	NA	NA	NA	NA	NA	NA
2016-08-27	34095.2	0.868451	NA	NA	NA	NA	NA	NA	NA	NA	NA	NA	NA	NA	NA	NA	NA	0.74537	0	0	0	NA	NA	NA	NA	NA	NA	NA	NA	NA	NA	NA	NA
2016-08-28	98334.6	0.301115	NA	NA	NA	NA	NA	NA	NA	NA	NA	NA	NA	NA	NA	NA	NA	0.898773	0	0	0	NA	NA	NA	NA	NA	NA	NA	NA	NA	NA	NA	NA
2016-08-29	50892.8	0.581812	250	7.4	160	360	21	12	3.9	230	120	36	9	NA	NA	NA	NA	0.73706	0	0	823	108250	11	1.8	36	4.1	1.1	1.9	1.7	1.5	0.2	3	NA
2016-08-30	38446.5	0.77016	NA	NA	NA	NA	NA	NA	NA	NA	NA	NA	NA	NA	NA	NA	NA	0.740394	3	0	1680	NA	NA	NA	NA	NA	NA	NA	NA	NA	NA	NA	NA
2016-08-31	37750.8	0.784355	NA	NA	NA	NA	NA	NA	NA	NA	NA	NA	NA	NA	NA	NA	NA	0.791134	21	0	1680	NA	NA	NA	NA	NA	NA	NA	NA	NA	NA	NA	NA
2016-09-01	37318.3	0.793444	330	7.8	230	590	53	35	7.8	320	200	0.4	18	3280	10300	140.244	80.0305	0.867593	71	0	1363	37860	5.2	0.83	31	4.2	0.56	2.6	0.69	0.63	0.06	3.64	17.8
2016-09-02	39970.2	0.740802	NA	NA	NA	NA	NA	NA	NA	NA	NA	NA	NA	NA	NA	NA	NA	0.963264	28	0	70	NA	NA	NA	NA	NA	NA	NA	NA	NA	NA	NA	NA
2016-09-03	71665.6	0.413169	NA	NA	NA	NA	NA	NA	NA	NA	NA	NA	NA	NA	NA	NA	NA	0.984931	138	0	1664	NA	NA	NA	NA	NA	NA	NA	NA	NA	NA	NA	NA
2016-09-04	35740.4	0.828474	NA	NA	NA	NA	NA	NA	NA	NA	NA	NA	NA	NA	NA	NA	NA	0.62206	0	0	982	NA	NA	NA	NA	NA	NA	NA	NA	NA	NA	NA	NA
2016-09-05	37440.1	0.790864	NA	NA	NA	NA	NA	NA	NA	NA	NA	NA	NA	NA	NA	NA	NA	0.530046	0	0	1067	NA	NA	NA	NA	NA	NA	NA	NA	NA	NA	NA	NA
2016-09-06	37659.6	0.786253	NA	NA	NA	NA	NA	NA	NA	NA	NA	NA	NA	NA	NA	NA	NA	0.717292	0	0	918	NA	NA	NA	NA	NA	NA	NA	NA	NA	NA	NA	NA
2016-09-07	38959	0.76003	NA	NA	NA	NA	NA	NA	NA	NA	NA	NA	NA	NA	NA	NA	NA	0.646389	0	0	1356	NA	NA	NA	NA	NA	NA	NA	NA	NA	NA	NA	NA
2016-09-08	36698.3	0.80685	NA	NA	NA	NA	NA	NA	NA	NA	NA	NA	NA	4640	10800	148.707	115.841	0.659514	0	0	1140	NA	NA	NA	NA	NA	NA	NA	NA	NA	NA	NA	18
2016-09-09	36149	0.819111	350	7.7	520	860	55	41	8.1	270	180	60	14	NA	NA	NA	NA	0.603727	0	0	1078	36980	3.7	1.6	28	3	0.38	1.7	0.42	0.37	0.05	2.62	NA
2016-09-10	33701.4	0.8786	NA	NA	NA	NA	NA	NA	NA	NA	NA	NA	NA	NA	NA	NA	NA	0.522014	0	0	723	NA	NA	NA	NA	NA	NA	NA	NA	NA	NA	NA	NA
2016-09-11	38393.3	0.771229	NA	NA	NA	NA	NA	NA	NA	NA	NA	NA	NA	NA	NA	NA	NA	0.490486	0	0	781	NA	NA	NA	NA	NA	NA	NA	NA	NA	NA	NA	NA
2016-09-12	35219.9	0.840718	NA	NA	NA	NA	NA	NA	NA	NA	NA	NA	NA	NA	NA	NA	NA	0.400972	0	0	568	NA	NA	NA	NA	NA	NA	NA	NA	NA	NA	NA	NA
2016-09-13	35474.8	0.834677	NA	NA	NA	NA	NA	NA	NA	NA	NA	NA	NA	NA	NA	NA	NA	0.562847	0	0	1058	NA	NA	NA	NA	NA	NA	NA	NA	NA	NA	NA	NA
2016-09-14	35124.4	0.843004	NA	NA	NA	NA	NA	NA	NA	NA	NA	NA	NA	3820	11100	130.89	134.162	0.670856	0	0	961	NA	NA	NA	NA	NA	NA	NA	NA	NA	NA	NA	18.6
2016-09-15	34392.3	0.860948	NA	NA	NA	NA	NA	NA	NA	NA	NA	NA	NA	NA	NA	NA	NA	0.713333	0	0	871	NA	NA	NA	NA	NA	NA	NA	NA	NA	NA	NA	NA
2016-09-16	34104.1	0.868224	NA	NA	NA	NA	NA	NA	NA	NA	NA	NA	NA	NA	NA	NA	NA	0.705509	0	0	776	NA	NA	NA	NA	NA	NA	NA	NA	NA	NA	NA	NA
2016-09-17	31162	0.950197	NA	NA	NA	NA	NA	NA	NA	NA	NA	NA	NA	NA	NA	NA	NA	0.621597	0	0	584	NA	NA	NA	NA	NA	NA	NA	NA	NA	NA	NA	NA
2016-09-18	30886.6	0.958667	180	7.8	170	400	52	39	6.7	250	170	31	13	NA	NA	NA	NA	0.539468	0	0	715	30970	3.3	1.1	32	2.8	0.31	1.4	0.53	0.38	0.15	2.49	NA
2016-09-19	33171.1	0.892645	NA	NA	NA	NA	NA	NA	NA	NA	NA	NA	NA	NA	NA	NA	NA	0.531134	0	0	507	NA	NA	NA	NA	NA	NA	NA	NA	NA	NA	NA	NA
2016-09-20	33556.7	0.882388	NA	NA	NA	NA	NA	NA	NA	NA	NA	NA	NA	NA	NA	NA	NA	0.537616	0	0	534	NA	NA	NA	NA	NA	NA	NA	NA	NA	NA	NA	NA
2016-09-21	57208.3	0.517582	NA	NA	NA	NA	NA	NA	NA	NA	NA	NA	NA	NA	NA	NA	NA	0.885741	47	0	1165	NA	NA	NA	NA	NA	NA	NA	NA	NA	NA	NA	NA
2016-09-22	33382.2	0.886999	NA	NA	NA	NA	NA	NA	NA	NA	NA	NA	NA	NA	NA	NA	NA	0.701921	0	0	708	NA	NA	NA	NA	NA	NA	NA	NA	NA	NA	NA	NA
2016-09-23	33035	0.896323	NA	NA	NA	NA	NA	NA	NA	NA	NA	NA	NA	NA	NA	NA	NA	0.801875	0	0	478	NA	NA	NA	NA	NA	NA	NA	NA	NA	NA	NA	NA
2016-09-24	32111.4	0.922101	NA	NA	NA	NA	NA	NA	NA	NA	NA	NA	NA	NA	NA	NA	NA	0.745625	0	0	479	NA	NA	NA	NA	NA	NA	NA	NA	NA	NA	NA	NA
2016-09-25	31577.8	0.937684	NA	NA	NA	NA	NA	NA	NA	NA	NA	NA	NA	NA	NA	NA	NA	0.68419	0	0	477	NA	NA	NA	NA	NA	NA	NA	NA	NA	NA	NA	NA
2016-09-26	33466.2	0.884774	NA	NA	NA	NA	NA	NA	NA	NA	NA	NA	NA	NA	NA	NA	NA	0.695764	0	0	478	NA	NA	NA	NA	NA	NA	NA	NA	NA	NA	NA	NA
2016-09-27	33607.8	0.881044	NA	NA	NA	NA	NA	NA	NA	NA	NA	NA	NA	NA	NA	NA	NA	0.751296	0	0	236	NA	NA	NA	NA	NA	NA	NA	NA	NA	NA	NA	NA
2016-09-28	45449.7	0.651489	NA	NA	NA	NA	NA	NA	NA	NA	NA	NA	NA	3360	10900	101.19	98.5863	0.998565	11	0	379	NA	NA	NA	NA	NA	NA	NA	NA	NA	NA	NA	17.7
2016-09-29	86758.5	0.341292	NA	NA	NA	NA	NA	NA	NA	NA	NA	NA	NA	NA	NA	NA	NA	1.18762	3	0	0	NA	NA	NA	NA	NA	NA	NA	NA	NA	NA	NA	NA
2016-09-30	78410.3	0.377629	NA	NA	NA	NA	NA	NA	NA	NA	NA	NA	NA	NA	NA	NA	NA	1.12491	32	0	135	NA	NA	NA	NA	NA	NA	NA	NA	NA	NA	NA	NA
2016-10-01	47542.6	0.62281	NA	NA	NA	NA	NA	NA	NA	NA	NA	NA	NA	NA	NA	NA	NA	0.783056	40	0	564	NA	NA	NA	NA	NA	NA	NA	NA	NA	NA	NA	NA
2016-10-02	131678	0.224866	NA	NA	NA	NA	NA	NA	NA	NA	NA	NA	NA	NA	NA	NA	NA	1.19627	0	0	1983	NA	NA	NA	NA	NA	NA	NA	NA	NA	NA	NA	NA
2016-10-03	43491.1	0.680829	NA	NA	NA	NA	NA	NA	NA	NA	NA	NA	NA	NA	NA	NA	NA	0.594051	0	0	1127	NA	NA	NA	NA	NA	NA	NA	NA	NA	NA	NA	NA
2016-10-04	35216	0.840811	NA	NA	NA	NA	NA	NA	NA	NA	NA	NA	NA	NA	NA	NA	NA	0.668773	0	0	40	NA	NA	NA	NA	NA	NA	NA	NA	NA	NA	NA	NA
2016-10-05	34471.3	0.858976	300	7.7	270	870	54	38	8	230	170	55	16	NA	NA	NA	NA	0.885486	42	0	277	33570	3.5	1	21	2.6	0.16	1.8	0.47	0.36	0.11	2.44	NA
2016-10-06	33592.6	0.881445	NA	NA	NA	NA	NA	NA	NA	NA	NA	NA	NA	3780	10600	132.275	92.5926	0.937847	108	0	0	NA	NA	NA	NA	NA	NA	NA	NA	NA	NA	NA	15.6
2016-10-07	33583.6	0.881679	NA	NA	NA	NA	NA	NA	NA	NA	NA	NA	NA	NA	NA	NA	NA	0.878681	77	0	0	NA	NA	NA	NA	NA	NA	NA	NA	NA	NA	NA	NA
2016-10-08	31786.5	0.931526	NA	NA	NA	NA	NA	NA	NA	NA	NA	NA	NA	NA	NA	NA	NA	0.78456	3	0	538	NA	NA	NA	NA	NA	NA	NA	NA	NA	NA	NA	NA
2016-10-09	45651.2	0.648613	NA	NA	NA	NA	NA	NA	NA	NA	NA	NA	NA	NA	NA	NA	NA	0.969583	0	0	628	NA	NA	NA	NA	NA	NA	NA	NA	NA	NA	NA	NA
2016-10-10	64795.9	0.456974	NA	NA	NA	NA	NA	NA	NA	NA	NA	NA	NA	NA	NA	NA	NA	0.87456	80	0	214	NA	NA	NA	NA	NA	NA	NA	NA	NA	NA	NA	NA
2016-10-11	34300.6	0.863251	NA	NA	NA	NA	NA	NA	NA	NA	NA	NA	NA	NA	NA	NA	NA	0.567106	0	0	0	NA	NA	NA	NA	NA	NA	NA	NA	NA	NA	NA	NA
2016-10-12	33941.4	0.872386	NA	NA	NA	NA	NA	NA	NA	NA	NA	NA	NA	NA	NA	NA	NA	0.714352	19	0	26	NA	NA	NA	NA	NA	NA	NA	NA	NA	NA	NA	NA
2016-10-13	33188	0.89219	360	7.7	350	820	55	41	8.8	240	180	110	14	NA	NA	NA	NA	0.943796	147	0	153	34290	3.4	1.5	23	3.7	0.42	2.4	0.37	0.27	0.1	3.28	NA
2016-10-14	33310.5	0.888909	NA	NA	NA	NA	NA	NA	NA	NA	NA	NA	NA	NA	NA	NA	NA	0.982361	216	0	422	NA	NA	NA	NA	NA	NA	NA	NA	NA	NA	NA	NA
2016-10-15	30991.3	0.95543	NA	NA	NA	NA	NA	NA	NA	NA	NA	NA	NA	NA	NA	NA	NA	0.903958	130	0	270	NA	NA	NA	NA	NA	NA	NA	NA	NA	NA	NA	NA
2016-10-16	86279.8	0.343186	NA	NA	NA	NA	NA	NA	NA	NA	NA	NA	NA	NA	NA	NA	NA	1.13778	144	0	1754	NA	NA	NA	NA	NA	NA	NA	NA	NA	NA	NA	NA
2016-10-17	36617.5	0.808629	NA	NA	NA	NA	NA	NA	NA	NA	NA	NA	NA	4050	10500	185.185	102.881	0.796505	67	0	517	NA	NA	NA	NA	NA	NA	NA	NA	NA	NA	NA	14
2016-10-18	32504.9	0.910939	NA	NA	NA	NA	NA	NA	NA	NA	NA	NA	NA	NA	NA	NA	NA	0.889769	10	0	476	NA	NA	NA	NA	NA	NA	NA	NA	NA	NA	NA	NA
2016-10-19	71007.8	0.416997	NA	NA	NA	NA	NA	NA	NA	NA	NA	NA	NA	NA	NA	NA	NA	1.16597	99	0	821	NA	NA	NA	NA	NA	NA	NA	NA	NA	NA	NA	NA
2016-10-20	41583.2	0.712066	NA	NA	NA	NA	NA	NA	NA	NA	NA	NA	NA	NA	NA	NA	NA	0.912801	120	0	726	NA	NA	NA	NA	NA	NA	NA	NA	NA	NA	NA	NA
2016-10-21	49252.6	0.601186	NA	NA	NA	NA	NA	NA	NA	NA	NA	NA	NA	NA	NA	NA	NA	0.916528	161	0	394	NA	NA	NA	NA	NA	NA	NA	NA	NA	NA	NA	NA
2016-10-22	63870.6	0.463594	NA	NA	NA	NA	NA	NA	NA	NA	NA	NA	NA	NA	NA	NA	NA	0.988241	28	0	123	NA	NA	NA	NA	NA	NA	NA	NA	NA	NA	NA	NA
2016-10-23	83392.6	0.355067	NA	NA	NA	NA	NA	NA	NA	NA	NA	NA	NA	NA	NA	NA	NA	1.15968	121	0	1084	NA	NA	NA	NA	NA	NA	NA	NA	NA	NA	NA	NA
2016-10-24	58850.7	0.503138	NA	NA	NA	NA	NA	NA	NA	NA	NA	NA	NA	NA	NA	NA	NA	0.92206	57	0	1670	NA	NA	NA	NA	NA	NA	NA	NA	NA	NA	NA	NA
2016-10-25	39644.2	0.746893	NA	NA	NA	NA	NA	NA	NA	NA	NA	NA	NA	NA	NA	NA	NA	0.868287	2	0	237	NA	NA	NA	NA	NA	NA	NA	NA	NA	NA	NA	NA
2016-10-26	41329.7	0.716435	NA	NA	NA	NA	NA	NA	NA	NA	NA	NA	NA	NA	NA	NA	NA	0.888819	48	0	0	NA	NA	NA	NA	NA	NA	NA	NA	NA	NA	NA	NA
2016-10-27	44007.7	0.672836	NA	NA	NA	NA	NA	NA	NA	NA	NA	NA	NA	NA	NA	NA	NA	0.895509	139	0	7	NA	NA	NA	NA	NA	NA	NA	NA	NA	NA	NA	NA
2016-10-28	44464.1	0.66593	NA	NA	NA	NA	NA	NA	NA	NA	NA	NA	NA	NA	NA	NA	NA	0.871366	6	0	0	NA	NA	NA	NA	NA	NA	NA	NA	NA	NA	NA	NA
2016-10-29	35422.3	0.835914	170	7.9	240	430	47	37	6.7	340	190	44	10	NA	NA	NA	NA	0.832431	2	0	0	33570	8.8	1.4	30	5.2	0.28	3.8	0.46	0.27	0.19	4.92	NA
2016-10-30	33956.4	0.872	NA	NA	NA	NA	NA	NA	NA	NA	NA	NA	NA	NA	NA	NA	NA	0.86419	17	0	759	NA	NA	NA	NA	NA	NA	NA	NA	NA	NA	NA	NA
2016-10-31	45278.3	0.653956	NA	NA	NA	NA	NA	NA	NA	NA	NA	NA	NA	NA	NA	NA	NA	0.997106	26	0	173	NA	NA	NA	NA	NA	NA	NA	NA	NA	NA	NA	NA
2016-11-01	44175.7	0.670277	NA	NA	NA	NA	NA	NA	NA	NA	NA	NA	NA	NA	NA	NA	NA	0.944329	55	0	0	NA	NA	NA	NA	NA	NA	NA	NA	NA	NA	NA	NA
2016-11-02	39249.5	0.754405	NA	NA	NA	NA	NA	NA	NA	NA	NA	NA	NA	NA	NA	NA	NA	0.856157	2	0	0	NA	NA	NA	NA	NA	NA	NA	NA	NA	NA	NA	NA
2016-11-03	36253	0.81676	NA	NA	NA	NA	NA	NA	NA	NA	NA	NA	NA	3640	NA	189.56	109.89	0.901528	22	0	4	NA	NA	NA	NA	NA	NA	NA	NA	NA	NA	NA	13.2
2016-11-04	41173.9	0.719144	NA	NA	NA	NA	NA	NA	NA	NA	NA	NA	NA	NA	NA	NA	NA	1.00252	43	0	157	NA	NA	NA	NA	NA	NA	NA	NA	NA	NA	NA	NA
2016-11-05	136193	0.217413	NA	NA	NA	NA	NA	NA	NA	NA	NA	NA	NA	NA	NA	NA	NA	1.31475	0	0	0	NA	NA	NA	NA	NA	NA	NA	NA	NA	NA	NA	NA
2016-11-06	164440	0.180065	NA	NA	NA	NA	NA	NA	NA	NA	NA	NA	NA	NA	NA	NA	NA	1.26144	0	0	2871	NA	NA	NA	NA	NA	NA	NA	NA	NA	NA	NA	NA
2016-11-07	55722.3	0.531385	NA	NA	NA	NA	NA	NA	NA	NA	NA	NA	NA	NA	NA	NA	NA	1.14594	188	0	606	NA	NA	NA	NA	NA	NA	NA	NA	NA	NA	NA	NA
2016-11-08	46506.5	0.636685	NA	NA	NA	NA	NA	NA	NA	NA	NA	NA	NA	NA	NA	NA	NA	0.989074	57	0	409	NA	NA	NA	NA	NA	NA	NA	NA	NA	NA	NA	NA
2016-11-09	46537.9	0.636256	NA	NA	NA	NA	NA	NA	NA	NA	NA	NA	NA	NA	NA	NA	NA	1.08711	61	0	480	NA	NA	NA	NA	NA	NA	NA	NA	NA	NA	NA	NA
2016-11-10	47975.6	0.617189	NA	NA	NA	NA	NA	NA	NA	NA	NA	NA	NA	NA	NA	NA	NA	1.10273	110	0	481	NA	NA	NA	NA	NA	NA	NA	NA	NA	NA	NA	NA
2016-11-11	40693.7	0.727631	NA	NA	NA	NA	NA	NA	NA	NA	NA	NA	NA	NA	NA	NA	NA	1.05292	64	0	480	NA	NA	NA	NA	NA	NA	NA	NA	NA	NA	NA	NA
2016-11-12	37687.3	0.785676	NA	NA	NA	NA	NA	NA	NA	NA	NA	NA	NA	NA	NA	NA	NA	1.0641	68	0	480	NA	NA	NA	NA	NA	NA	NA	NA	NA	NA	NA	NA
2016-11-13	36353.6	0.814499	NA	NA	NA	NA	NA	NA	NA	NA	NA	NA	NA	NA	NA	NA	NA	1.02535	85	0	480	NA	NA	NA	NA	NA	NA	NA	NA	NA	NA	NA	NA
2016-11-14	88687.4	0.333869	230	7.7	310	610	47	32	7	200	140	41	15	NA	NA	NA	NA	1.13451	54	0	480	36490	0.9	1.1	28	6.2	0.57	4.4	0.33	0.26	0.07	5.63	NA
2016-11-15	74504.8	0.397424	NA	NA	NA	NA	NA	NA	NA	NA	NA	NA	NA	NA	NA	NA	NA	1.21833	146	0	460	NA	NA	NA	NA	NA	NA	NA	NA	NA	NA	NA	NA
2016-11-16	56116.6	0.527651	NA	NA	NA	NA	NA	NA	NA	NA	NA	NA	NA	NA	NA	NA	NA	1.0313	34	0	480	NA	NA	NA	NA	NA	NA	NA	NA	NA	NA	NA	NA
2016-11-17	76405.9	0.387536	NA	NA	NA	NA	NA	NA	NA	NA	NA	NA	NA	NA	NA	NA	NA	1.1894	41	0	449	NA	NA	NA	NA	NA	NA	NA	NA	NA	NA	NA	NA
2016-11-18	65247.4	0.453811	NA	NA	NA	NA	NA	NA	NA	NA	NA	NA	NA	NA	NA	NA	NA	1.1322	120	0	811	NA	NA	NA	NA	NA	NA	NA	NA	NA	NA	NA	NA
2016-11-19	64266.2	0.46074	NA	NA	NA	NA	NA	NA	NA	NA	NA	NA	NA	NA	NA	NA	NA	1.03245	40	0	1828	NA	NA	NA	NA	NA	NA	NA	NA	NA	NA	NA	NA
2016-11-20	61795.3	0.479162	NA	NA	NA	NA	NA	NA	NA	NA	NA	NA	NA	NA	NA	NA	NA	0.971806	1	0	880	NA	NA	NA	NA	NA	NA	NA	NA	NA	NA	NA	NA
2016-11-21	89618.9	0.330399	NA	NA	NA	NA	NA	NA	NA	NA	NA	NA	NA	NA	NA	NA	NA	0.847153	9	0	551	NA	NA	NA	NA	NA	NA	NA	NA	NA	NA	NA	NA
2016-11-22	53529.8	0.55315	NA	NA	NA	NA	NA	NA	NA	NA	NA	NA	NA	4300	10800	197.674	158.915	0.641968	0	0	683	NA	NA	NA	NA	NA	NA	NA	NA	NA	NA	NA	11.1
2016-11-23	46253.7	0.640165	NA	NA	NA	NA	NA	NA	NA	NA	NA	NA	NA	NA	NA	NA	NA	0.721852	2	0	221	NA	NA	NA	NA	NA	NA	NA	NA	NA	NA	NA	NA
2016-11-24	35859.2	0.82573	320	7.8	330	660	47	32	7.5	230	170	48	15	NA	NA	NA	NA	0.891644	73	0	874	NA	NA	NA	NA	NA	NA	NA	NA	NA	NA	NA	NA
2016-11-25	43238.8	0.684802	NA	NA	NA	NA	NA	NA	NA	NA	NA	NA	NA	NA	NA	NA	NA	0.983449	108	0	614	NA	NA	NA	NA	NA	NA	NA	NA	NA	NA	NA	NA
2016-11-26	41328.3	0.716458	NA	NA	NA	NA	NA	NA	NA	NA	NA	NA	NA	NA	NA	NA	NA	0.880394	24	0	480	NA	NA	NA	NA	NA	NA	NA	NA	NA	NA	NA	NA
2016-11-27	39466.6	0.750254	NA	NA	NA	NA	NA	NA	NA	NA	NA	NA	NA	NA	NA	NA	NA	0.657477	4	0	480	NA	NA	NA	NA	NA	NA	NA	NA	NA	NA	NA	NA
2016-11-28	39655.5	0.746681	NA	NA	NA	NA	NA	NA	NA	NA	NA	NA	NA	5060	10700	179.842	103.755	0.550648	0	0	213	NA	NA	NA	NA	NA	NA	NA	NA	NA	NA	NA	11.5
2016-11-29	39802.3	0.743927	NA	NA	NA	NA	NA	NA	NA	NA	NA	NA	NA	NA	NA	NA	NA	0.727106	17	0	0	NA	NA	NA	NA	NA	NA	NA	NA	NA	NA	NA	NA
2016-11-30	43459.8	0.681319	NA	NA	NA	NA	NA	NA	NA	NA	NA	NA	NA	NA	NA	NA	NA	0.937986	161	0	209	NA	NA	NA	NA	NA	NA	NA	NA	NA	NA	NA	NA
2016-12-01	55985	0.528892	NA	NA	NA	NA	NA	NA	NA	NA	NA	NA	NA	NA	NA	NA	NA	1.03639	294	0	719	NA	NA	NA	NA	NA	NA	NA	NA	NA	NA	NA	NA
2016-12-02	40239.9	0.735837	NA	NA	NA	NA	NA	NA	NA	NA	NA	NA	NA	NA	NA	NA	NA	0.89561	717	0	1719	NA	NA	NA	NA	NA	NA	NA	NA	NA	NA	NA	NA
2016-12-03	37892.6	0.781419	NA	NA	NA	NA	NA	NA	NA	NA	NA	NA	NA	NA	NA	NA	NA	0.899722	914	0	1194	NA	NA	NA	NA	NA	NA	NA	NA	NA	NA	NA	NA
2016-12-04	36814.5	0.804302	NA	NA	NA	NA	NA	NA	NA	NA	NA	NA	NA	NA	NA	NA	NA	0.666551	257	0	480	NA	NA	NA	NA	NA	NA	NA	NA	NA	NA	NA	NA
2016-12-05	38432.5	0.770442	NA	NA	NA	NA	NA	NA	NA	NA	NA	NA	NA	4990	10800	190.381	125.251	0.440773	38	0	347	NA	NA	NA	NA	NA	NA	NA	NA	NA	NA	NA	11.4
2016-12-06	39205.2	0.755257	NA	NA	NA	NA	NA	NA	NA	NA	NA	NA	NA	NA	NA	NA	NA	0.482523	43	0	85	NA	NA	NA	NA	NA	NA	NA	NA	NA	NA	NA	NA
2016-12-07	64491.8	0.459128	450	7.7	360	750	54	39	8.5	280	180	56	15	NA	NA	NA	NA	0.773611	0	0	0	NA	NA	NA	NA	NA	NA	NA	NA	NA	NA	NA	NA
2016-12-08	45050	0.657269	NA	NA	NA	NA	NA	NA	NA	NA	NA	NA	NA	NA	NA	NA	NA	0.582976	100	0	974	NA	NA	NA	NA	NA	NA	NA	NA	NA	NA	NA	NA
2016-12-09	41466.4	0.714072	NA	NA	NA	NA	NA	NA	NA	NA	NA	NA	NA	NA	NA	NA	NA	0.717083	208	0	571	NA	NA	NA	NA	NA	NA	NA	NA	NA	NA	NA	NA
2016-12-10	67259.4	0.440236	NA	NA	NA	NA	NA	NA	NA	NA	NA	NA	NA	NA	NA	NA	NA	0.829144	79	0	0	NA	NA	NA	NA	NA	NA	NA	NA	NA	NA	NA	NA
2016-12-11	39551.3	0.748648	NA	NA	NA	NA	NA	NA	NA	NA	NA	NA	NA	NA	NA	NA	NA	0.606644	146	0	0	NA	NA	NA	NA	NA	NA	NA	NA	NA	NA	NA	NA
2016-12-12	39123.8	0.756829	NA	NA	NA	NA	NA	NA	NA	NA	NA	NA	NA	NA	NA	NA	NA	0.655532	161	0	96	NA	NA	NA	NA	NA	NA	NA	NA	NA	NA	NA	NA
2016-12-13	38135.3	0.776447	NA	NA	NA	NA	NA	NA	NA	NA	NA	NA	NA	NA	NA	NA	NA	0.644699	114	0	6	NA	NA	NA	NA	NA	NA	NA	NA	NA	NA	NA	NA
2016-12-14	38838.3	0.762392	NA	NA	NA	NA	NA	NA	NA	NA	NA	NA	NA	NA	NA	NA	NA	0.668519	185	11	0	NA	NA	NA	NA	NA	NA	NA	NA	NA	NA	NA	NA
2016-12-15	38246.8	0.774183	NA	NA	NA	NA	NA	NA	NA	NA	NA	NA	NA	4960	11700	185.484	131.048	0.759213	292	24	0	NA	NA	NA	NA	NA	NA	NA	NA	NA	NA	NA	11.8
2016-12-16	38255.7	0.774003	NA	NA	NA	NA	NA	NA	NA	NA	NA	NA	NA	NA	NA	NA	NA	0.795718	263	24	457	NA	NA	NA	NA	NA	NA	NA	NA	NA	NA	NA	NA
2016-12-17	36282.8	0.816088	NA	NA	NA	NA	NA	NA	NA	NA	NA	NA	NA	NA	NA	NA	NA	0.858796	112	24	327	NA	NA	NA	NA	NA	NA	NA	NA	NA	NA	NA	NA
2016-12-18	47966.7	0.617303	NA	NA	NA	NA	NA	NA	NA	NA	NA	NA	NA	NA	NA	NA	NA	0.803889	197	24	727	NA	NA	NA	NA	NA	NA	NA	NA	NA	NA	NA	NA
2016-12-19	38058.4	0.778014	NA	NA	NA	NA	NA	NA	NA	NA	NA	NA	NA	NA	NA	NA	NA	0.68588	106	24	200	NA	NA	NA	NA	NA	NA	NA	NA	NA	NA	NA	NA
2016-12-20	38129.9	0.776555	NA	NA	NA	NA	NA	NA	NA	NA	NA	NA	NA	NA	NA	NA	NA	0.746505	85	24	0	NA	NA	NA	NA	NA	NA	NA	NA	NA	NA	NA	NA
2016-12-21	40857.9	0.724707	NA	NA	NA	NA	NA	NA	NA	NA	NA	NA	NA	NA	NA	NA	NA	0.840185	175	24	0	NA	NA	NA	NA	NA	NA	NA	NA	NA	NA	NA	NA
2016-12-22	40606	0.729202	NA	NA	NA	NA	NA	NA	NA	NA	NA	NA	NA	5070	11700	183.432	138.067	0.894681	401	24	562	NA	NA	NA	NA	NA	NA	NA	NA	NA	NA	NA	11.8
2016-12-23	63643.6	0.465247	NA	NA	NA	NA	NA	NA	NA	NA	NA	NA	NA	NA	NA	NA	NA	1.04551	341	24	962	NA	NA	NA	NA	NA	NA	NA	NA	NA	NA	NA	NA
2016-12-24	95878.4	0.308829	NA	NA	NA	NA	NA	NA	NA	NA	NA	NA	NA	NA	NA	NA	NA	1.06257	201	24	173	NA	NA	NA	NA	NA	NA	NA	NA	NA	NA	NA	NA
2016-12-25	71696.3	0.412992	NA	NA	NA	NA	NA	NA	NA	NA	NA	NA	NA	NA	NA	NA	NA	0.887778	60	24	0	NA	NA	NA	NA	NA	NA	NA	NA	NA	NA	NA	NA
2016-12-26	87406.1	0.338764	NA	NA	NA	NA	NA	NA	NA	NA	NA	NA	NA	NA	NA	NA	NA	1.01762	188	24	0	NA	NA	NA	NA	NA	NA	NA	NA	NA	NA	NA	NA
2016-12-27	55688	0.531712	NA	NA	NA	NA	NA	NA	NA	NA	NA	NA	NA	NA	NA	NA	NA	0.750324	424	24	0	NA	NA	NA	NA	NA	NA	NA	NA	NA	NA	NA	NA
2016-12-28	44958.9	0.658602	NA	NA	NA	NA	NA	NA	NA	NA	NA	NA	NA	4000	11100	237.5	156.25	0.852708	757	24	0	NA	NA	NA	NA	NA	NA	NA	NA	NA	NA	NA	9.6
2016-12-29	41536	0.712876	NA	NA	NA	NA	NA	NA	NA	NA	NA	NA	NA	NA	NA	NA	NA	0.977338	627	24	0	NA	NA	NA	NA	NA	NA	NA	NA	NA	NA	NA	NA
2016-12-30	40631.5	0.728745	NA	NA	NA	NA	NA	NA	NA	NA	NA	NA	NA	NA	NA	NA	NA	1.04396	558	24	0	NA	NA	NA	NA	NA	NA	NA	NA	NA	NA	NA	NA
2016-12-31	41613.2	0.711553	NA	NA	NA	NA	NA	NA	NA	NA	NA	NA	NA	NA	NA	NA	NA	0.956273	418	24	0	NA	NA	NA	NA	NA	NA	NA	NA	NA	NA	NA	NA
2017-01-01	50145	0.590487	NA	NA	NA	NA	NA	NA	NA	NA	NA	NA	NA	NA	NA	NA	NA	0.980069	246	24	0	NA	NA	NA	NA	NA	NA	NA	NA	NA	NA	NA	NA
2017-01-02	39687.1	0.746087	NA	NA	NA	NA	NA	NA	NA	NA	NA	NA	NA	NA	NA	NA	NA	0.873458	313	24	262	NA	NA	NA	NA	NA	NA	NA	NA	NA	NA	NA	NA
2017-01-03	44996.9	0.658045	NA	NA	NA	NA	NA	NA	NA	NA	NA	NA	NA	NA	NA	NA	NA	0.944699	767	24	377	NA	NA	NA	NA	NA	NA	NA	NA	NA	NA	NA	NA
2017-01-04	42318.4	0.699695	NA	NA	NA	NA	NA	NA	NA	NA	NA	NA	NA	4660	11200	203.863	142.167	1.07014	1496	24	289	NA	NA	NA	NA	NA	NA	NA	NA	NA	NA	NA	10.8
2017-01-05	39735.7	0.745174	NA	NA	NA	NA	NA	NA	NA	NA	NA	NA	NA	NA	NA	NA	NA	1.03546	1352	24	0	NA	NA	NA	NA	NA	NA	NA	NA	NA	NA	NA	NA
2017-01-06	38185.8	0.775418	NA	NA	NA	NA	NA	NA	NA	NA	NA	NA	NA	NA	NA	NA	NA	0.870162	772	24	0	NA	NA	NA	NA	NA	NA	NA	NA	NA	NA	NA	NA
2017-01-07	50393.7	0.587574	NA	NA	NA	NA	NA	NA	NA	NA	NA	NA	NA	NA	NA	NA	NA	0.978356	1183	24	0	NA	NA	NA	NA	NA	NA	NA	NA	NA	NA	NA	NA
2017-01-08	37860.2	0.782088	NA	NA	NA	NA	NA	NA	NA	NA	NA	NA	NA	NA	NA	NA	NA	0.895162	65	24	0	NA	NA	NA	NA	NA	NA	NA	NA	NA	NA	NA	NA
2017-01-09	42784.1	0.692079	NA	NA	NA	NA	NA	NA	NA	NA	NA	NA	NA	4990	11100	190.381	125.251	0.879722	0	24	0	NA	NA	NA	NA	NA	NA	NA	NA	NA	NA	NA	10.8
2017-01-10	45061.8	0.657097	NA	NA	NA	NA	NA	NA	NA	NA	NA	NA	NA	NA	NA	NA	NA	0.989444	756	24	0	NA	NA	NA	NA	NA	NA	NA	NA	NA	NA	NA	NA
2017-01-11	83260	0.355633	NA	NA	NA	NA	NA	NA	NA	NA	NA	NA	NA	NA	NA	NA	NA	1.16319	402	24	0	NA	NA	NA	NA	NA	NA	NA	NA	NA	NA	NA	NA
2017-01-12	83251.4	0.35567	NA	NA	NA	NA	NA	NA	NA	NA	NA	NA	NA	NA	NA	NA	NA	1.20509	649	24	451	NA	NA	NA	NA	NA	NA	NA	NA	NA	NA	NA	NA
2017-01-13	53488.2	0.553581	NA	NA	NA	NA	NA	NA	NA	NA	NA	NA	NA	NA	NA	NA	NA	1.0287	1662	24	1430	NA	NA	NA	NA	NA	NA	NA	NA	NA	NA	NA	NA
2017-01-14	47427.7	0.624319	NA	NA	NA	NA	NA	NA	NA	NA	NA	NA	NA	NA	NA	NA	NA	0.984514	1319	24	1142	NA	NA	NA	NA	NA	NA	NA	NA	NA	NA	NA	NA
2017-01-15	40526.3	0.730636	NA	NA	NA	NA	NA	NA	NA	NA	NA	NA	NA	NA	NA	NA	NA	0.900579	889	24	480	NA	NA	NA	NA	NA	NA	NA	NA	NA	NA	NA	NA
2017-01-16	40003.4	0.740187	NA	NA	NA	NA	NA	NA	NA	NA	NA	NA	NA	5190	11100	184.971	178.227	0.847616	645	24	256	NA	NA	NA	NA	NA	NA	NA	NA	NA	NA	NA	9.9
2017-01-17	41338.2	0.716286	NA	NA	NA	NA	NA	NA	NA	NA	NA	NA	NA	NA	NA	NA	NA	0.913328	598	24	154	NA	NA	NA	NA	NA	NA	NA	NA	NA	NA	NA	NA
2017-01-18	43180.8	0.685722	NA	NA	NA	NA	NA	NA	NA	NA	NA	NA	NA	NA	NA	NA	NA	0.991644	1032	24	95	NA	NA	NA	NA	NA	NA	NA	NA	NA	NA	NA	NA
2017-01-19	41276.8	0.717352	NA	NA	NA	NA	NA	NA	NA	NA	NA	NA	NA	NA	NA	NA	NA	0.971944	915	24	0	NA	NA	NA	NA	NA	NA	NA	NA	NA	NA	NA	NA
2017-01-20	40607.5	0.729175	NA	NA	NA	NA	NA	NA	NA	NA	NA	NA	NA	NA	NA	NA	NA	0.979398	850	24	0	NA	NA	NA	NA	NA	NA	NA	NA	NA	NA	NA	NA
2017-01-21	38755	0.764031	NA	NA	NA	NA	NA	NA	NA	NA	NA	NA	NA	NA	NA	NA	NA	1.00067	51	24	0	NA	NA	NA	NA	NA	NA	NA	NA	NA	NA	NA	NA
2017-01-22	36872.1	0.803047	NA	NA	NA	NA	NA	NA	NA	NA	NA	NA	NA	NA	NA	NA	NA	0.901088	214	16	0	NA	NA	NA	NA	NA	NA	NA	NA	NA	NA	NA	NA
2017-01-23	38882.2	0.761532	NA	NA	NA	NA	NA	NA	NA	NA	NA	NA	NA	NA	NA	NA	NA	0.732261	487	15	443	NA	NA	NA	NA	NA	NA	NA	NA	NA	NA	NA	NA
2017-01-24	39217.9	0.755011	NA	NA	NA	NA	NA	NA	NA	NA	NA	NA	NA	NA	NA	NA	NA	0.627847	80	24	128	NA	NA	NA	NA	NA	NA	NA	NA	NA	NA	NA	NA
2017-01-25	38899.9	0.761184	NA	NA	NA	NA	NA	NA	NA	NA	NA	NA	NA	6000	12900	160	120.833	0.733194	250	24	85	NA	NA	NA	NA	NA	NA	NA	NA	NA	NA	NA	10.8
2017-01-26	38767.5	0.763784	NA	NA	NA	NA	NA	NA	NA	NA	NA	NA	NA	NA	NA	NA	NA	0.920648	519	24	470	NA	NA	NA	NA	NA	NA	NA	NA	NA	NA	NA	NA
2017-01-27	38708.3	0.764953	NA	NA	NA	NA	NA	NA	NA	NA	NA	NA	NA	NA	NA	NA	NA	0.92294	644	8	445	NA	NA	NA	NA	NA	NA	NA	NA	NA	NA	NA	NA
2017-01-28	36929.3	0.801802	NA	NA	NA	NA	NA	NA	NA	NA	NA	NA	NA	NA	NA	NA	NA	0.875347	397	0	551	NA	NA	NA	NA	NA	NA	NA	NA	NA	NA	NA	NA
2017-01-29	40203.1	0.73651	NA	NA	NA	NA	NA	NA	NA	NA	NA	NA	NA	NA	NA	NA	NA	0.846134	429	0	480	NA	NA	NA	NA	NA	NA	NA	NA	NA	NA	NA	NA
2017-01-30	37868.2	0.781923	NA	NA	NA	NA	NA	NA	NA	NA	NA	NA	NA	NA	NA	NA	NA	0.77581	339	0	480	NA	NA	NA	NA	NA	NA	NA	NA	NA	NA	NA	NA
2017-01-31	37756.8	0.78423	410	7.8	310	790	62	41	15	310	200	48	21	NA	NA	NA	NA	0.796389	268	4	480	38500	2.9	1.6	30	4.1	0.28	2.7	0.48	0.38	0.1	3.82	NA
2017-02-01	37541.6	0.788724	NA	NA	NA	NA	NA	NA	NA	NA	NA	NA	NA	NA	NA	NA	NA	0.829606	306	0	480	NA	NA	NA	NA	NA	NA	NA	NA	NA	NA	NA	NA
2017-02-02	39181.7	0.75571	NA	NA	NA	NA	NA	NA	NA	NA	NA	NA	NA	5630	13600	172.291	146.536	0.898519	547	0	655	NA	NA	NA	NA	NA	NA	NA	NA	NA	NA	NA	10.7
2017-02-03	37517.3	0.789236	NA	NA	NA	NA	NA	NA	NA	NA	NA	NA	NA	NA	NA	NA	NA	0.838542	445	0	663	NA	NA	NA	NA	NA	NA	NA	NA	NA	NA	NA	NA
2017-02-04	54075.7	0.547566	NA	NA	NA	NA	NA	NA	NA	NA	NA	NA	NA	NA	NA	NA	NA	1.02975	654	0	1105	NA	NA	NA	NA	NA	NA	NA	NA	NA	NA	NA	NA
2017-02-05	40557.4	0.730076	NA	NA	NA	NA	NA	NA	NA	NA	NA	NA	NA	NA	NA	NA	NA	0.939398	529	0	2826	NA	NA	NA	NA	NA	NA	NA	NA	NA	NA	NA	NA
2017-02-06	54696.6	0.54135	NA	NA	NA	NA	NA	NA	NA	NA	NA	NA	NA	NA	NA	NA	NA	1.02613	771	5	2332	NA	NA	NA	NA	NA	NA	NA	NA	NA	NA	NA	NA
2017-02-07	37453	0.790591	NA	NA	NA	NA	NA	NA	NA	NA	NA	NA	NA	NA	NA	NA	NA	0.753819	243	16	1443	NA	NA	NA	NA	NA	NA	NA	NA	NA	NA	NA	NA
2017-02-08	36535.7	0.81044	NA	NA	NA	NA	NA	NA	NA	NA	NA	NA	NA	5540	12000	176.895	132.371	0.819861	325	15	496	NA	NA	NA	NA	NA	NA	NA	NA	NA	NA	NA	9.4
2017-02-09	37646	0.786538	310	7.7	320	630	58	40	10	280	190	110	18	NA	NA	NA	NA	0.874259	472	0	552	36950	4.5	2.9	25	4.1	0.34	2.6	0.54	0.4	0.14	3.76	NA
2017-02-10	38298.6	0.773135	350	7.7	280	590	55	41	8.9	870	370	50	14	NA	NA	NA	NA	0.925532	722	0	615	38150	2	1.7	26	4.4	0.97	3	0.56	0.43	0.13	3.43	NA
2017-02-11	36613.3	0.808721	NA	NA	NA	NA	NA	NA	NA	NA	NA	NA	NA	NA	NA	NA	NA	0.957014	703	0	546	NA	NA	NA	NA	NA	NA	NA	NA	NA	NA	NA	NA
2017-02-12	34489	0.858536	NA	NA	NA	NA	NA	NA	NA	NA	NA	NA	NA	NA	NA	NA	NA	0.925856	568	0	552	NA	NA	NA	NA	NA	NA	NA	NA	NA	NA	NA	NA
2017-02-13	36953.9	0.801269	NA	NA	NA	NA	NA	NA	NA	NA	NA	NA	NA	NA	NA	NA	NA	0.760324	363	0	608	NA	NA	NA	NA	NA	NA	NA	NA	NA	NA	NA	NA
2017-02-14	37399.6	0.791721	NA	NA	NA	NA	NA	NA	NA	NA	NA	NA	NA	NA	NA	NA	NA	0.724583	326	0	718	NA	NA	NA	NA	NA	NA	NA	NA	NA	NA	NA	NA
2017-02-15	36923.9	0.80192	NA	NA	NA	NA	NA	NA	NA	NA	NA	NA	NA	NA	NA	NA	NA	0.819236	434	0	675	NA	NA	NA	NA	NA	NA	NA	NA	NA	NA	NA	NA
2017-02-16	47682.8	0.620978	NA	NA	NA	NA	NA	NA	NA	NA	NA	NA	NA	5900	11600	164.407	129.944	0.908981	478	0	516	NA	NA	NA	NA	NA	NA	NA	NA	NA	NA	NA	10.7
2017-02-17	55580.2	0.532743	330	7.7	210	590	43	30	7.9	490	230	65	13	NA	NA	NA	NA	0.912824	0	0	20	58970	8.1	2.9	42	5.8	1.8	3	0.67	0.4	0.27	4	NA
2017-02-18	36031.4	0.821784	NA	NA	NA	NA	NA	NA	NA	NA	NA	NA	NA	NA	NA	NA	NA	0.626528	0	0	0	NA	NA	NA	NA	NA	NA	NA	NA	NA	NA	NA	NA
2017-02-19	48426.2	0.611446	NA	NA	NA	NA	NA	NA	NA	NA	NA	NA	NA	NA	NA	NA	NA	0.630324	116	0	1244	NA	NA	NA	NA	NA	NA	NA	NA	NA	NA	NA	NA
2017-02-20	57459.3	0.515321	NA	NA	NA	NA	NA	NA	NA	NA	NA	NA	NA	NA	NA	NA	NA	0.677668	127	0	540	NA	NA	NA	NA	NA	NA	NA	NA	NA	NA	NA	NA
2017-02-21	41317.4	0.716647	NA	NA	NA	NA	NA	NA	NA	NA	NA	NA	NA	NA	NA	NA	NA	0.488218	107	0	496	NA	NA	NA	NA	NA	NA	NA	NA	NA	NA	NA	NA
2017-02-22	64111.8	0.461849	NA	NA	NA	NA	NA	NA	NA	NA	NA	NA	NA	NA	NA	NA	NA	0.69338	215	0	1139	NA	NA	NA	NA	NA	NA	NA	NA	NA	NA	NA	NA
2017-02-23	43170.8	0.68588	NA	NA	NA	NA	NA	NA	NA	NA	NA	NA	NA	NA	NA	NA	NA	0.659699	524	0	1506	NA	NA	NA	NA	NA	NA	NA	NA	NA	NA	NA	NA
2017-02-24	43581	0.679424	NA	NA	NA	NA	NA	NA	NA	NA	NA	NA	NA	NA	NA	NA	NA	0.651597	383	0	1090	NA	NA	NA	NA	NA	NA	NA	NA	NA	NA	NA	NA
2017-02-25	54965.3	0.538704	NA	NA	NA	NA	NA	NA	NA	NA	NA	NA	NA	NA	NA	NA	NA	0.796088	74	0	877	NA	NA	NA	NA	NA	NA	NA	NA	NA	NA	NA	NA
2017-02-26	50157.2	0.590344	NA	NA	NA	NA	NA	NA	NA	NA	NA	NA	NA	NA	NA	NA	NA	0.687176	379	0	906	NA	NA	NA	NA	NA	NA	NA	NA	NA	NA	NA	NA
2017-02-27	61227	0.48361	NA	NA	NA	NA	NA	NA	NA	NA	NA	NA	NA	4970	11200	150.905	137.492	0.86162	263	0	920	NA	NA	NA	NA	NA	NA	NA	NA	NA	NA	NA	10
2017-02-28	61398.5	0.48226	NA	NA	NA	NA	NA	NA	NA	NA	NA	NA	NA	NA	NA	NA	NA	0.634676	133	0	1483	NA	NA	NA	NA	NA	NA	NA	NA	NA	NA	NA	NA
2017-03-01	71124.1	0.416315	NA	NA	NA	NA	NA	NA	NA	NA	NA	NA	NA	NA	NA	NA	NA	0.851551	134	0	1566	NA	NA	NA	NA	NA	NA	NA	NA	NA	NA	NA	NA
2017-03-02	46666.4	0.634503	NA	NA	NA	NA	NA	NA	NA	NA	NA	NA	NA	NA	NA	NA	NA	0.697824	691	0	742	NA	NA	NA	NA	NA	NA	NA	NA	NA	NA	NA	NA
2017-03-03	53814.9	0.550219	NA	NA	NA	NA	NA	NA	NA	NA	NA	NA	NA	NA	NA	NA	NA	0.966597	769	0	1702	NA	NA	NA	NA	NA	NA	NA	NA	NA	NA	NA	NA
2017-03-04	60849.7	0.486609	NA	NA	NA	NA	NA	NA	NA	NA	NA	NA	NA	NA	NA	NA	NA	0.892847	233	0	1659	NA	NA	NA	NA	NA	NA	NA	NA	NA	NA	NA	NA
2017-03-05	58244.3	0.508376	84	7.6	100	280	27	19	4.5	160	120	17	8	NA	NA	NA	NA	0.768542	159	0	2394	62640	3.1	3.4	34	5.3	0.61	3.9	0.81	0.49	0.32	4.69	NA
2017-03-06	53297.1	0.555565	NA	NA	NA	NA	NA	NA	NA	NA	NA	NA	NA	NA	NA	NA	NA	0.589421	516	0	2396	NA	NA	NA	NA	NA	NA	NA	NA	NA	NA	NA	NA
2017-03-07	48717.5	0.60779	NA	NA	NA	NA	NA	NA	NA	NA	NA	NA	NA	NA	NA	NA	NA	0.874167	1565	0	736	NA	NA	NA	NA	NA	NA	NA	NA	NA	NA	NA	NA
2017-03-08	56232.9	0.52656	NA	NA	NA	NA	NA	NA	NA	NA	NA	NA	NA	4880	11300	200.82	153.689	1.05371	1048	0	879	NA	NA	NA	NA	NA	NA	NA	NA	NA	NA	NA	9
2017-03-09	63601.2	0.465557	NA	NA	NA	NA	NA	NA	NA	NA	NA	NA	NA	NA	NA	NA	NA	1.00211	969	0	419	NA	NA	NA	NA	NA	NA	NA	NA	NA	NA	NA	NA
2017-03-10	53117	0.557448	NA	NA	NA	NA	NA	NA	NA	NA	NA	NA	NA	NA	NA	NA	NA	0.825185	910	0	217	NA	NA	NA	NA	NA	NA	NA	NA	NA	NA	NA	NA
2017-03-11	43825	0.675641	NA	NA	NA	NA	NA	NA	NA	NA	NA	NA	NA	NA	NA	NA	NA	0.745347	627	0	0	NA	NA	NA	NA	NA	NA	NA	NA	NA	NA	NA	NA
2017-03-12	42222.5	0.701285	NA	NA	NA	NA	NA	NA	NA	NA	NA	NA	NA	NA	NA	NA	NA	0.676898	443	0	0	NA	NA	NA	NA	NA	NA	NA	NA	NA	NA	NA	NA
2017-03-13	42362.9	0.698961	NA	NA	NA	NA	NA	NA	NA	NA	NA	NA	NA	NA	NA	NA	NA	0.691875	616	0	0	NA	NA	NA	NA	NA	NA	NA	NA	NA	NA	NA	NA
2017-03-14	44591.7	0.664025	NA	NA	NA	NA	NA	NA	NA	NA	NA	NA	NA	NA	NA	NA	NA	0.726181	718	0	0	NA	NA	NA	NA	NA	NA	NA	NA	NA	NA	NA	NA
2017-03-15	43321.1	0.683501	420	7.8	260	690	55	36	11	170	170	50	19	NA	NA	NA	NA	0.801667	924	0	26	44990	4.2	2.7	32	4.8	0.54	3.3	0.59	0.41	0.18	4.26	NA
2017-03-16	43089.7	0.687171	NA	NA	NA	NA	NA	NA	NA	NA	NA	NA	NA	4630	11100	210.583	169.186	0.878657	1152	0	179	NA	NA	NA	NA	NA	NA	NA	NA	NA	NA	NA	10.8
2017-03-17	79033.8	0.37465	NA	NA	NA	NA	NA	NA	NA	NA	NA	NA	NA	NA	NA	NA	NA	1.02579	189	0	1299	NA	NA	NA	NA	NA	NA	NA	NA	NA	NA	NA	NA
2017-03-18	59498.5	0.49766	NA	NA	NA	NA	NA	NA	NA	NA	NA	NA	NA	NA	NA	NA	NA	0.828588	1197	0	1626	NA	NA	NA	NA	NA	NA	NA	NA	NA	NA	NA	NA
2017-03-19	53014.9	0.558522	NA	NA	NA	NA	NA	NA	NA	NA	NA	NA	NA	NA	NA	NA	NA	0.879907	632	0	833	NA	NA	NA	NA	NA	NA	NA	NA	NA	NA	NA	NA
2017-03-20	63130.2	0.46903	NA	NA	NA	NA	NA	NA	NA	NA	NA	NA	NA	NA	NA	NA	NA	0.812037	647	0	679	NA	NA	NA	NA	NA	NA	NA	NA	NA	NA	NA	NA
2017-03-21	71057.2	0.416707	NA	NA	NA	NA	NA	NA	NA	NA	NA	NA	NA	NA	NA	NA	NA	0.715972	244	0	1119	NA	NA	NA	NA	NA	NA	NA	NA	NA	NA	NA	NA
2017-03-22	58495.7	0.506191	NA	NA	NA	NA	NA	NA	NA	NA	NA	NA	NA	NA	NA	NA	NA	0.789699	777	0	799	NA	NA	NA	NA	NA	NA	NA	NA	NA	NA	NA	NA
2017-03-23	45152.1	0.655784	NA	NA	NA	NA	NA	NA	NA	NA	NA	NA	NA	4640	11100	211.207	179.598	0.765231	1228	0	2176	NA	NA	NA	NA	NA	NA	NA	NA	NA	NA	NA	9.6
2017-03-24	44360.3	0.667489	NA	NA	NA	NA	NA	NA	NA	NA	NA	NA	NA	NA	NA	NA	NA	0.82287	67	0	20	NA	NA	NA	NA	NA	NA	NA	NA	NA	NA	NA	NA
2017-03-25	41885.2	0.706932	NA	NA	NA	NA	NA	NA	NA	NA	NA	NA	NA	NA	NA	NA	NA	0.74875	0	0	0	NA	NA	NA	NA	NA	NA	NA	NA	NA	NA	NA	NA
2017-03-26	38843.3	0.762293	NA	NA	NA	NA	NA	NA	NA	NA	NA	NA	NA	NA	NA	NA	NA	0.629589	332	0	139	NA	NA	NA	NA	NA	NA	NA	NA	NA	NA	NA	NA
2017-03-27	41659.6	0.71076	NA	NA	NA	NA	NA	NA	NA	NA	NA	NA	NA	NA	NA	NA	NA	0.618912	396	0	0	NA	NA	NA	NA	NA	NA	NA	NA	NA	NA	NA	NA
2017-03-28	41766.7	0.708937	NA	NA	NA	NA	NA	NA	NA	NA	NA	NA	NA	NA	NA	NA	NA	0.709097	436	0	0	NA	NA	NA	NA	NA	NA	NA	NA	NA	NA	NA	NA
2017-03-29	41577.7	0.71216	NA	NA	NA	NA	NA	NA	NA	NA	NA	NA	NA	NA	NA	NA	NA	0.695982	429	0	18	NA	NA	NA	NA	NA	NA	NA	NA	NA	NA	NA	NA
2017-03-30	68474.7	0.432423	NA	NA	NA	NA	NA	NA	NA	NA	NA	NA	NA	4840	10700	202.479	158.402	0.855532	230	0	582	NA	NA	NA	NA	NA	NA	NA	NA	NA	NA	NA	11.5
2017-03-31	44969.2	0.65845	NA	NA	NA	NA	NA	NA	NA	NA	NA	NA	NA	NA	NA	NA	NA	0.615602	430	0	85	NA	NA	NA	NA	NA	NA	NA	NA	NA	NA	NA	NA
2017-04-01	40528.1	0.730605	NA	NA	NA	NA	NA	NA	NA	NA	NA	NA	NA	NA	NA	NA	NA	0.694606	414	0	112	NA	NA	NA	NA	NA	NA	NA	NA	NA	NA	NA	NA
2017-04-02	39026.3	0.758719	NA	NA	NA	NA	NA	NA	NA	NA	NA	NA	NA	NA	NA	NA	NA	0.58419	199	0	0	NA	NA	NA	NA	NA	NA	NA	NA	NA	NA	NA	NA
2017-04-03	40069.1	0.738973	NA	NA	NA	NA	NA	NA	NA	NA	NA	NA	NA	NA	NA	NA	NA	0.901782	0	0	4	NA	NA	NA	NA	NA	NA	NA	NA	NA	NA	NA	NA
2017-04-04	40756.5	0.726509	NA	NA	NA	NA	NA	NA	NA	NA	NA	NA	NA	NA	NA	NA	NA	0.617778	5	0	431	NA	NA	NA	NA	NA	NA	NA	NA	NA	NA	NA	NA
2017-04-05	41461	0.714166	NA	NA	NA	NA	NA	NA	NA	NA	NA	NA	NA	4820	11200	202.282	176.349	0.572014	76	0	174	NA	NA	NA	NA	NA	NA	NA	NA	NA	NA	NA	12.2
2017-04-06	40641	0.728575	NA	NA	NA	NA	NA	NA	NA	NA	NA	NA	NA	NA	NA	NA	NA	0.670162	288	0	0	NA	NA	NA	NA	NA	NA	NA	NA	NA	NA	NA	NA
2017-04-07	42419.3	0.698031	600	7.8	340	840	60	41	12	260	180	96	19	NA	NA	NA	NA	0.770162	438	0	0	42240	2.1	1.4	30	4	0.33	2.5	0.35	0.28	0.07	3.67	NA
2017-04-08	38108.1	0.777	NA	NA	NA	NA	NA	NA	NA	NA	NA	NA	NA	NA	NA	NA	NA	0.679931	385	0	0	NA	NA	NA	NA	NA	NA	NA	NA	NA	NA	NA	NA
2017-04-09	36409	0.81326	NA	NA	NA	NA	NA	NA	NA	NA	NA	NA	NA	NA	NA	NA	NA	0.565394	221	0	0	NA	NA	NA	NA	NA	NA	NA	NA	NA	NA	NA	NA
2017-04-10	45577.8	0.649658	NA	NA	NA	NA	NA	NA	NA	NA	NA	NA	NA	NA	NA	NA	NA	0.622894	198	0	0	NA	NA	NA	NA	NA	NA	NA	NA	NA	NA	NA	NA
2017-04-11	44581.4	0.664178	NA	NA	NA	NA	NA	NA	NA	NA	NA	NA	NA	4370	10800	223.112	175.439	0.650023	177	0	0	NA	NA	NA	NA	NA	NA	NA	NA	NA	NA	NA	11.3
2017-04-12	60317.2	0.490905	NA	NA	NA	NA	NA	NA	NA	NA	NA	NA	NA	NA	NA	NA	NA	0.714352	524	0	107	NA	NA	NA	NA	NA	NA	NA	NA	NA	NA	NA	NA
2017-04-13	38458.9	0.769913	NA	NA	NA	NA	NA	NA	NA	NA	NA	NA	NA	NA	NA	NA	NA	0.620764	37	0	60	NA	NA	NA	NA	NA	NA	NA	NA	NA	NA	NA	NA
2017-04-14	35947.9	0.823691	NA	NA	NA	NA	NA	NA	NA	NA	NA	NA	NA	NA	NA	NA	NA	0.54419	0	0	0	NA	NA	NA	NA	NA	NA	NA	NA	NA	NA	NA	NA
2017-04-15	82998.5	0.356754	NA	NA	NA	NA	NA	NA	NA	NA	NA	NA	NA	NA	NA	NA	NA	0.83162	0	0	0	NA	NA	NA	NA	NA	NA	NA	NA	NA	NA	NA	NA
2017-04-16	83672.2	0.353881	NA	NA	NA	NA	NA	NA	NA	NA	NA	NA	NA	NA	NA	NA	NA	0.677454	0	0	0	NA	NA	NA	NA	NA	NA	NA	NA	NA	NA	NA	NA
2017-04-17	66421	0.445793	NA	NA	NA	NA	NA	NA	NA	NA	NA	NA	NA	NA	NA	NA	NA	0.731968	431	0	3104	NA	NA	NA	NA	NA	NA	NA	NA	NA	NA	NA	NA
2017-04-18	64689.2	0.457727	NA	NA	NA	NA	NA	NA	NA	NA	NA	NA	NA	NA	NA	NA	NA	1.01803	1324	0	3861	NA	NA	NA	NA	NA	NA	NA	NA	NA	NA	NA	NA
2017-04-19	43503	0.680643	NA	NA	NA	NA	NA	NA	NA	NA	NA	NA	NA	NA	NA	NA	NA	0.996412	1882	0	3208	NA	NA	NA	NA	NA	NA	NA	NA	NA	NA	NA	NA
2017-04-20	43077.7	0.687363	NA	NA	NA	NA	NA	NA	NA	NA	NA	NA	NA	NA	NA	NA	NA	0.873819	1455	0	489	NA	NA	NA	NA	NA	NA	NA	NA	NA	NA	NA	NA
2017-04-21	44533.5	0.664893	NA	NA	NA	NA	NA	NA	NA	NA	NA	NA	NA	NA	NA	NA	NA	0.783773	670	0	175	NA	NA	NA	NA	NA	NA	NA	NA	NA	NA	NA	NA
2017-04-22	41467.6	0.714051	NA	NA	NA	NA	NA	NA	NA	NA	NA	NA	NA	NA	NA	NA	NA	0.796829	485	0	0	NA	NA	NA	NA	NA	NA	NA	NA	NA	NA	NA	NA
2017-04-23	39821.7	0.743565	NA	NA	NA	NA	NA	NA	NA	NA	NA	NA	NA	NA	NA	NA	NA	0.677708	282	0	0	NA	NA	NA	NA	NA	NA	NA	NA	NA	NA	NA	NA
2017-04-24	81297.3	0.364219	290	7.8	190	420	33	24	6.5	250	160	16	9	NA	NA	NA	NA	0.830995	149	0	0	47070	2.2	1.7	28	3.1	0.064	2.2	0.35	0.28	0.07	3.036	NA
2017-04-25	51190	0.578434	NA	NA	NA	NA	NA	NA	NA	NA	NA	NA	NA	NA	NA	NA	NA	0.70662	111	0	361	NA	NA	NA	NA	NA	NA	NA	NA	NA	NA	NA	NA
2017-04-26	62170.8	0.476269	NA	NA	NA	NA	NA	NA	NA	NA	NA	NA	NA	NA	NA	NA	NA	0.838125	493	0	0	NA	NA	NA	NA	NA	NA	NA	NA	NA	NA	NA	NA
2017-04-27	43428.9	0.681805	NA	NA	NA	NA	NA	NA	NA	NA	NA	NA	NA	NA	NA	NA	NA	0.818657	68	0	0	NA	NA	NA	NA	NA	NA	NA	NA	NA	NA	NA	NA
2017-04-28	48176.6	0.614614	NA	NA	NA	NA	NA	NA	NA	NA	NA	NA	NA	NA	NA	NA	NA	0.841991	0	0	0	NA	NA	NA	NA	NA	NA	NA	NA	NA	NA	NA	NA
2017-04-29	73656.1	0.402004	NA	NA	NA	NA	NA	NA	NA	NA	NA	NA	NA	NA	NA	NA	NA	0.746435	0	0	0	NA	NA	NA	NA	NA	NA	NA	NA	NA	NA	NA	NA
2017-04-30	39684	0.746145	NA	NA	NA	NA	NA	NA	NA	NA	NA	NA	NA	NA	NA	NA	NA	0.597523	0	0	0	NA	NA	NA	NA	NA	NA	NA	NA	NA	NA	NA	NA
2017-05-01	40101.3	0.73838	NA	NA	NA	NA	NA	NA	NA	NA	NA	NA	NA	NA	NA	NA	NA	0.553356	0	0	0	NA	NA	NA	NA	NA	NA	NA	NA	NA	NA	NA	NA
2017-05-02	40707.3	0.727389	NA	NA	NA	NA	NA	NA	NA	NA	NA	NA	NA	NA	NA	NA	NA	0.572269	0	0	0	NA	NA	NA	NA	NA	NA	NA	NA	NA	NA	NA	NA
2017-05-03	32214.9	0.91914	340	7.4	340	1300	59	36	9.9	210	160	78	23	NA	NA	NA	NA	0.705162	0	1	0	41010	2.1	1.5	26	2.9	0.077	1.8	0.32	0.25	0.07	2.823	NA
2017-05-04	39921.6	0.741705	NA	NA	NA	NA	NA	NA	NA	NA	NA	NA	NA	NA	NA	NA	NA	0.735718	0	0	0	NA	NA	NA	NA	NA	NA	NA	NA	NA	NA	NA	NA
2017-05-05	39541.2	0.748838	NA	NA	NA	NA	NA	NA	NA	NA	NA	NA	NA	NA	NA	NA	NA	0.66338	0	0	0	NA	NA	NA	NA	NA	NA	NA	NA	NA	NA	NA	NA
2017-05-06	37475.7	0.790111	NA	NA	NA	NA	NA	NA	NA	NA	NA	NA	NA	NA	NA	NA	NA	0.618565	0	0	0	NA	NA	NA	NA	NA	NA	NA	NA	NA	NA	NA	NA
2017-05-07	36600.7	0.809001	NA	NA	NA	NA	NA	NA	NA	NA	NA	NA	NA	NA	NA	NA	NA	0.612731	27	0	321	NA	NA	NA	NA	NA	NA	NA	NA	NA	NA	NA	NA
2017-05-08	37402.3	0.791662	NA	NA	NA	NA	NA	NA	NA	NA	NA	NA	NA	NA	NA	NA	NA	0.530301	78	0	142	NA	NA	NA	NA	NA	NA	NA	NA	NA	NA	NA	NA
2017-05-09	38045.8	0.778272	NA	NA	NA	NA	NA	NA	NA	NA	NA	NA	NA	NA	NA	NA	NA	0.696875	221	0	126	NA	NA	NA	NA	NA	NA	NA	NA	NA	NA	NA	NA
2017-05-10	72799.3	0.406734	NA	NA	NA	NA	NA	NA	NA	NA	NA	NA	NA	NA	NA	NA	NA	1.14234	331	0	41	NA	NA	NA	NA	NA	NA	NA	NA	NA	NA	NA	NA
2017-05-11	47966.6	0.617305	NA	NA	NA	NA	NA	NA	NA	NA	NA	NA	NA	4440	11600	220.721	202.703	0.911319	809	0	7	NA	NA	NA	NA	NA	NA	NA	NA	NA	NA	NA	13.2
2017-05-12	36438.3	0.812607	NA	NA	NA	NA	NA	NA	NA	NA	NA	NA	NA	NA	NA	NA	NA	0.80588	333	0	0	NA	NA	NA	NA	NA	NA	NA	NA	NA	NA	NA	NA
2017-05-13	39824	0.743522	NA	NA	NA	NA	NA	NA	NA	NA	NA	NA	NA	NA	NA	NA	NA	0.793611	283	0	0	NA	NA	NA	NA	NA	NA	NA	NA	NA	NA	NA	NA
2017-05-14	66108.1	0.447903	NA	NA	NA	NA	NA	NA	NA	NA	NA	NA	NA	NA	NA	NA	NA	0.708125	203	0	218	NA	NA	NA	NA	NA	NA	NA	NA	NA	NA	NA	NA
2017-05-15	35500.6	0.834071	NA	NA	NA	NA	NA	NA	NA	NA	NA	NA	NA	NA	NA	NA	NA	0.580741	157	0	317	NA	NA	NA	NA	NA	NA	NA	NA	NA	NA	NA	NA
2017-05-16	91835.3	0.322425	NA	NA	NA	NA	NA	NA	NA	NA	NA	NA	NA	NA	NA	NA	NA	0.990926	47	0	0	NA	NA	NA	NA	NA	NA	NA	NA	NA	NA	NA	NA
2017-05-17	66230.8	0.447073	220	7.5	170	330	24	13	4.9	85	68	36	11	NA	NA	NA	NA	0.689144	265	0	0	119840	7.9	4.1	28	5.6	1.9	2.6	0.66	0.48	0.18	3.7	NA
2017-05-18	10003.1	0.624306	NA	NA	NA	NA	NA	NA	NA	NA	NA	NA	NA	NA	NA	NA	NA	0.578485	3669943	0	2986492	NA	NA	NA	NA	NA	NA	NA	NA	NA	NA	NA	NA
2017-05-19	28444.4	0.624306	NA	NA	NA	NA	NA	NA	NA	NA	NA	NA	NA	NA	NA	NA	NA	0.921025	592	0	413	NA	NA	NA	NA	NA	NA	NA	NA	NA	NA	NA	NA
2017-05-20	34850.4	0.849631	NA	NA	NA	NA	NA	NA	NA	NA	NA	NA	NA	NA	NA	NA	NA	1.02692	334	0	78	NA	NA	NA	NA	NA	NA	NA	NA	NA	NA	NA	NA
2017-05-21	33652	0.879889	NA	NA	NA	NA	NA	NA	NA	NA	NA	NA	NA	NA	NA	NA	NA	0.918333	369	0	0	NA	NA	NA	NA	NA	NA	NA	NA	NA	NA	NA	NA
2017-05-22	36082.8	0.820614	NA	NA	NA	NA	NA	NA	NA	NA	NA	NA	NA	NA	NA	NA	NA	0.937106	517	0	621	NA	NA	NA	NA	NA	NA	NA	NA	NA	NA	NA	NA
2017-05-23	35974	0.823093	NA	NA	NA	NA	NA	NA	NA	NA	NA	NA	NA	4500	11100	215.556	177.778	0.859329	176	0	0	NA	NA	NA	NA	NA	NA	NA	NA	NA	NA	NA	15.5
2017-05-24	35407.2	0.83627	NA	NA	NA	NA	NA	NA	NA	NA	NA	NA	NA	NA	NA	NA	NA	0.827315	187	0	0	NA	NA	NA	NA	NA	NA	NA	NA	NA	NA	NA	NA
2017-05-25	33434.8	0.885604	NA	NA	NA	NA	NA	NA	NA	NA	NA	NA	NA	NA	NA	NA	NA	0.90287	130	0	0	NA	NA	NA	NA	NA	NA	NA	NA	NA	NA	NA	NA
2017-05-26	33052.4	0.895849	NA	NA	NA	NA	NA	NA	NA	NA	NA	NA	NA	NA	NA	NA	NA	0.987963	227	0	0	NA	NA	NA	NA	NA	NA	NA	NA	NA	NA	NA	NA
2017-05-27	31556.7	0.938311	NA	NA	NA	NA	NA	NA	NA	NA	NA	NA	NA	NA	NA	NA	NA	0.997176	195	0	0	NA	NA	NA	NA	NA	NA	NA	NA	NA	NA	NA	NA
2017-05-28	32081.6	0.922958	NA	NA	NA	NA	NA	NA	NA	NA	NA	NA	NA	NA	NA	NA	NA	1.01	258	0	0	NA	NA	NA	NA	NA	NA	NA	NA	NA	NA	NA	NA
2017-05-29	32456.2	0.912306	NA	NA	NA	NA	NA	NA	NA	NA	NA	NA	NA	NA	NA	NA	NA	0.746898	148	0	212	NA	NA	NA	NA	NA	NA	NA	NA	NA	NA	NA	NA
2017-05-30	49184.3	0.602021	400	7.6	390	370	61	45	9.6	260	190	170	16	NA	NA	NA	NA	0.928009	336	0	633	33080	2.2	1.7	34	3	0.18	1.7	0.43	0.32	0.11	2.82	NA
2017-05-31	37171.7	0.796574	NA	NA	NA	NA	NA	NA	NA	NA	NA	NA	NA	4230	10700	231.678	197.006	0.742714	157	0	722	NA	NA	NA	NA	NA	NA	NA	NA	NA	NA	NA	15.4
2017-06-01	34024.4	0.870258	NA	NA	NA	NA	NA	NA	NA	NA	NA	NA	NA	NA	NA	NA	NA	0.680532	173	0	721	NA	NA	NA	NA	NA	NA	NA	NA	NA	NA	NA	NA
2017-06-02	33414.3	0.886148	NA	NA	NA	NA	NA	NA	NA	NA	NA	NA	NA	NA	NA	NA	NA	0.716389	332	0	720	NA	NA	NA	NA	NA	NA	NA	NA	NA	NA	NA	NA
2017-06-03	30836.2	0.960235	NA	NA	NA	NA	NA	NA	NA	NA	NA	NA	NA	NA	NA	NA	NA	0.808403	405	0	720	NA	NA	NA	NA	NA	NA	NA	NA	NA	NA	NA	NA
2017-06-04	48888.8	0.605661	NA	NA	NA	NA	NA	NA	NA	NA	NA	NA	NA	NA	NA	NA	NA	0.945093	317	0	720	NA	NA	NA	NA	NA	NA	NA	NA	NA	NA	NA	NA
2017-06-05	51750.3	0.57217	NA	NA	NA	NA	NA	NA	NA	NA	NA	NA	NA	NA	NA	NA	NA	0.766829	65	0	720	NA	NA	NA	NA	NA	NA	NA	NA	NA	NA	NA	NA
2017-06-06	44046	0.672251	NA	NA	NA	NA	NA	NA	NA	NA	NA	NA	NA	3700	10600	259.459	168.919	0.625347	65	0	720	NA	NA	NA	NA	NA	NA	NA	NA	NA	NA	NA	16.8
2017-06-07	115388	0.256613	NA	NA	NA	NA	NA	NA	NA	NA	NA	NA	NA	NA	NA	NA	NA	0.959213	7	0	720	NA	NA	NA	NA	NA	NA	NA	NA	NA	NA	NA	NA
2017-06-08	75586	0.391739	NA	NA	NA	NA	NA	NA	NA	NA	NA	NA	NA	NA	NA	NA	NA	0.809282	108	0	720	NA	NA	NA	NA	NA	NA	NA	NA	NA	NA	NA	NA
2017-06-09	93902.1	0.315328	NA	NA	NA	NA	NA	NA	NA	NA	NA	NA	NA	NA	NA	NA	NA	0.806551	42	0	720	NA	NA	NA	NA	NA	NA	NA	NA	NA	NA	NA	NA
2017-06-10	90355.7	0.327705	NA	NA	NA	NA	NA	NA	NA	NA	NA	NA	NA	NA	NA	NA	NA	0.689907	211	0	719	NA	NA	NA	NA	NA	NA	NA	NA	NA	NA	NA	NA
2017-06-11	51524.3	0.574681	NA	NA	NA	NA	NA	NA	NA	NA	NA	NA	NA	NA	NA	NA	NA	0.703796	562	0	720	NA	NA	NA	NA	NA	NA	NA	NA	NA	NA	NA	NA
2017-06-12	58546.7	0.50575	NA	NA	NA	NA	NA	NA	NA	NA	NA	NA	NA	NA	NA	NA	NA	0.810162	488	0	720	NA	NA	NA	NA	NA	NA	NA	NA	NA	NA	NA	NA
2017-06-13	40342.3	0.733969	NA	NA	NA	NA	NA	NA	NA	NA	NA	NA	NA	NA	NA	NA	NA	0.750185	191	0	720	NA	NA	NA	NA	NA	NA	NA	NA	NA	NA	NA	NA
2017-06-14	38644.1	0.766223	NA	NA	NA	NA	NA	NA	NA	NA	NA	NA	NA	NA	NA	NA	NA	0.826019	232	0	720	40230	NA	NA	NA	NA	NA	NA	NA	NA	NA	NA	NA
2017-06-15	37640	0.786662	NA	NA	NA	NA	NA	NA	NA	NA	NA	NA	NA	3900	10700	243.59	192.308	0.881458	231	0	877	NA	NA	NA	NA	NA	NA	NA	NA	NA	NA	NA	16.6
2017-06-16	73073.2	0.40521	NA	NA	NA	NA	NA	NA	NA	NA	NA	NA	NA	NA	NA	NA	NA	1.02495	100	0	943	NA	NA	NA	NA	NA	NA	NA	NA	NA	NA	NA	NA
2017-06-17	35112.3	0.843295	NA	NA	NA	NA	NA	NA	NA	NA	NA	NA	NA	NA	NA	NA	NA	0.668681	64	0	252	NA	NA	NA	NA	NA	NA	NA	NA	NA	NA	NA	NA
2017-06-18	33514.6	0.883496	290	7.6	310	610	52	38	7.5	290	190	64	14	NA	NA	NA	NA	0.687176	102	0	2	34200	3.5	1.9	25	2.2	0.069	1.4	0.39	0.31	0.08	2.131	NA
2017-06-19	36332	0.814983	NA	NA	NA	NA	NA	NA	NA	NA	NA	NA	NA	NA	NA	NA	NA	0.667963	146	0	6103	NA	NA	NA	NA	NA	NA	NA	NA	NA	NA	NA	NA
2017-06-20	36236.9	0.817123	NA	NA	NA	NA	NA	NA	NA	NA	NA	NA	NA	NA	NA	NA	NA	0.696389	139	0	3118	NA	NA	NA	NA	NA	NA	NA	NA	NA	NA	NA	NA
2017-06-21	36288.5	0.815961	NA	NA	NA	NA	NA	NA	NA	NA	NA	NA	NA	3830	10700	245.431	176.24	0.813148	249	0	24	NA	NA	NA	NA	NA	NA	NA	NA	NA	NA	NA	17.1
2017-06-22	52237.6	0.566833	NA	NA	NA	NA	NA	NA	NA	NA	NA	NA	NA	NA	NA	NA	NA	1.03551	220	0	0	NA	NA	NA	NA	NA	NA	NA	NA	NA	NA	NA	NA
2017-06-23	36735.8	0.806026	NA	NA	NA	NA	NA	NA	NA	NA	NA	NA	NA	NA	NA	NA	NA	0.813796	282	0	0	NA	NA	NA	NA	NA	NA	NA	NA	NA	NA	NA	NA
2017-06-24	35104.2	0.843488	NA	NA	NA	NA	NA	NA	NA	NA	NA	NA	NA	NA	NA	NA	NA	0.924236	151	0	0	NA	NA	NA	NA	NA	NA	NA	NA	NA	NA	NA	NA
2017-06-25	58396.5	0.507051	NA	NA	NA	NA	NA	NA	NA	NA	NA	NA	NA	NA	NA	NA	NA	0.909977	290	0	0	NA	NA	NA	NA	NA	NA	NA	NA	NA	NA	NA	NA
2017-06-26	40123.1	0.737978	NA	NA	NA	NA	NA	NA	NA	NA	NA	NA	NA	NA	NA	NA	NA	0.605856	154	0	289	NA	NA	NA	NA	NA	NA	NA	NA	NA	NA	NA	NA
2017-06-27	36510.7	0.810994	NA	NA	NA	NA	NA	NA	NA	NA	NA	NA	NA	NA	NA	NA	NA	0.707708	0	0	0	NA	NA	NA	NA	NA	NA	NA	NA	NA	NA	NA	NA
2017-06-28	35734.2	0.828619	NA	NA	NA	NA	NA	NA	NA	NA	NA	NA	NA	NA	NA	NA	NA	0.71088	0	0	0	NA	NA	NA	NA	NA	NA	NA	NA	NA	NA	NA	NA
2017-06-29	130551	0.226808	NA	NA	NA	NA	NA	NA	NA	NA	NA	NA	NA	NA	NA	NA	NA	0.979167	0	0	0	NA	NA	NA	NA	NA	NA	NA	NA	NA	NA	NA	NA
2017-06-30	62120.1	0.476657	NA	NA	NA	NA	NA	NA	NA	NA	NA	NA	NA	NA	NA	NA	NA	0.667824	0	0	0	NA	NA	NA	NA	NA	NA	NA	NA	NA	NA	NA	NA
2017-07-01	51253.2	0.57772	NA	NA	NA	NA	NA	NA	NA	NA	NA	NA	NA	NA	NA	NA	NA	0.790741	0	0	0	NA	NA	NA	NA	NA	NA	NA	NA	NA	NA	NA	NA
2017-07-02	35729.4	0.828729	NA	NA	NA	NA	NA	NA	NA	NA	NA	NA	NA	NA	NA	NA	NA	0.624815	0	0	0	NA	NA	NA	NA	NA	NA	NA	NA	NA	NA	NA	NA
2017-07-03	36805.7	0.804496	NA	NA	NA	NA	NA	NA	NA	NA	NA	NA	NA	NA	NA	NA	NA	0.559028	NA	NA	NA	NA	NA	NA	NA	NA	NA	NA	NA	NA	NA	NA	NA
2017-07-04	36256.6	0.816678	NA	NA	NA	NA	NA	NA	NA	NA	NA	NA	NA	NA	NA	NA	NA	0.546713	NA	NA	NA	NA	NA	NA	NA	NA	NA	NA	NA	NA	NA	NA	NA
2017-07-05	34463.1	0.859181	NA	NA	NA	NA	NA	NA	NA	NA	NA	NA	NA	NA	NA	NA	NA	0.634583	NA	NA	NA	NA	NA	NA	NA	NA	NA	NA	NA	NA	NA	NA	NA
2017-07-06	33721.1	0.878084	NA	NA	NA	NA	NA	NA	NA	NA	NA	NA	NA	NA	NA	NA	NA	0.607778	NA	NA	NA	NA	NA	NA	NA	NA	NA	NA	NA	NA	NA	NA	NA
2017-07-07	33236.1	0.890899	NA	NA	NA	NA	NA	NA	NA	NA	NA	NA	NA	NA	NA	NA	NA	0.6125	NA	NA	NA	NA	NA	NA	NA	NA	NA	NA	NA	NA	NA	NA	NA
2017-07-08	54042.5	0.547902	NA	NA	NA	NA	NA	NA	NA	NA	NA	NA	NA	NA	NA	NA	NA	0.760903	31	0	0	NA	NA	NA	NA	NA	NA	NA	NA	NA	NA	NA	NA
2017-07-09	30739.7	0.963249	NA	NA	NA	NA	NA	NA	NA	NA	NA	NA	NA	NA	NA	NA	NA	0.478218	46	0	0	NA	NA	NA	NA	NA	NA	NA	NA	NA	NA	NA	NA
2017-07-10	31636.8	0.935935	NA	NA	NA	NA	NA	NA	NA	NA	NA	NA	NA	NA	NA	NA	NA	0.524028	69	0	0	NA	NA	NA	NA	NA	NA	NA	NA	NA	NA	NA	NA
2017-07-11	46131.1	0.641866	980	7.5	480	760	55	34	9.1	360	210	130	21	NA	NA	NA	NA	0.761644	33	0	0	32530	4.8	1.7	32	1.9	0.036	1	0.37	0.25	0.12	1.864	NA
2017-07-12	36069.1	0.820925	NA	NA	NA	NA	NA	NA	NA	NA	NA	NA	NA	NA	NA	NA	NA	0.518056	121	0	236	NA	NA	NA	NA	NA	NA	NA	NA	NA	NA	NA	NA
2017-07-13	32999.6	0.897283	NA	NA	NA	NA	NA	NA	NA	NA	NA	NA	NA	NA	NA	NA	NA	0.523796	86	0	0	NA	NA	NA	NA	NA	NA	NA	NA	NA	NA	NA	NA
2017-07-14	60918.2	0.486062	NA	NA	NA	NA	NA	NA	NA	NA	NA	NA	NA	NA	NA	NA	NA	0.795556	43	0	0	NA	NA	NA	NA	NA	NA	NA	NA	NA	NA	NA	NA
2017-07-15	33968.8	0.871682	NA	NA	NA	NA	NA	NA	NA	NA	NA	NA	NA	NA	NA	NA	NA	0.552407	69	0	107	NA	NA	NA	NA	NA	NA	NA	NA	NA	NA	NA	NA
2017-07-16	35524.7	0.833504	NA	NA	NA	NA	NA	NA	NA	NA	NA	NA	NA	NA	NA	NA	NA	0.678981	258	0	407	NA	NA	NA	NA	NA	NA	NA	NA	NA	NA	NA	NA
2017-07-17	30758	0.962676	NA	NA	NA	NA	NA	NA	NA	NA	NA	NA	NA	NA	NA	NA	NA	0.483889	44	0	459	NA	NA	NA	NA	NA	NA	NA	NA	NA	NA	NA	NA
2017-07-18	30623.7	0.966899	NA	NA	NA	NA	NA	NA	NA	NA	NA	NA	NA	NA	NA	NA	NA	0.50081	75	0	482	NA	NA	NA	NA	NA	NA	NA	NA	NA	NA	NA	NA
2017-07-19	29794.7	0.9938	NA	NA	NA	NA	NA	NA	NA	NA	NA	NA	NA	NA	NA	NA	NA	0.560208	120	0	515	NA	NA	NA	NA	NA	NA	NA	NA	NA	NA	NA	NA
2017-07-20	47982	0.617107	NA	NA	NA	NA	NA	NA	NA	NA	NA	NA	NA	NA	NA	NA	NA	0.647801	43	0	478	NA	NA	NA	NA	NA	NA	NA	NA	NA	NA	NA	NA
2017-07-21	135320	0.218815	NA	NA	NA	NA	NA	NA	NA	NA	NA	NA	NA	NA	NA	NA	NA	0.936875	0	0	1755	NA	NA	NA	NA	NA	NA	NA	NA	NA	NA	NA	NA
2017-07-22	49786.2	0.594743	NA	NA	NA	NA	NA	NA	NA	NA	NA	NA	NA	NA	NA	NA	NA	0.557824	40	0	480	NA	NA	NA	NA	NA	NA	NA	NA	NA	NA	NA	NA
2017-07-23	101358	0.292133	NA	NA	NA	NA	NA	NA	NA	NA	NA	NA	NA	NA	NA	NA	NA	0.877685	88	0	1455	NA	NA	NA	NA	NA	NA	NA	NA	NA	NA	NA	NA
2017-07-24	84174.9	0.351767	NA	NA	NA	NA	NA	NA	NA	NA	NA	NA	NA	NA	NA	NA	NA	0.625185	0	0	1066	NA	NA	NA	NA	NA	NA	NA	NA	NA	NA	NA	NA
2017-07-25	52512.7	0.563863	NA	NA	NA	NA	NA	NA	NA	NA	NA	NA	NA	NA	NA	NA	NA	0.653843	365	0	621	NA	NA	NA	NA	NA	NA	NA	NA	NA	NA	NA	NA
2017-07-26	38681.9	0.765474	NA	NA	NA	NA	NA	NA	NA	NA	NA	NA	NA	3000	10000	226.667	127.778	0.673495	660	0	496	NA	NA	NA	NA	NA	NA	NA	NA	NA	NA	NA	17.4
2017-07-27	55819.4	0.530461	NA	NA	NA	NA	NA	NA	NA	NA	NA	NA	NA	NA	NA	NA	NA	0.915347	396	0	792	NA	NA	NA	NA	NA	NA	NA	NA	NA	NA	NA	NA
2017-07-28	54654.2	0.54177	350	7.6	280	490	34	21	6.9	640	280	110	13	NA	NA	NA	NA	0.733819	424	0	1157	58390	3.7	2.7	37	6.8	2.8	3.1	0.42	0.3	0.12	4	NA
2017-07-29	108820	0.272101	NA	NA	NA	NA	NA	NA	NA	NA	NA	NA	NA	NA	NA	NA	NA	0.874491	64	0	1057	NA	NA	NA	NA	NA	NA	NA	NA	NA	NA	NA	NA
2017-07-30	54188	0.546431	NA	NA	NA	NA	NA	NA	NA	NA	NA	NA	NA	NA	NA	NA	NA	0.673264	31	0	794	NA	NA	NA	NA	NA	NA	NA	NA	NA	NA	NA	NA
2017-07-31	46070.3	0.642713	NA	NA	NA	NA	NA	NA	NA	NA	NA	NA	NA	NA	NA	NA	NA	0.66206	347	0	584	NA	NA	NA	NA	NA	NA	NA	NA	NA	NA	NA	NA
2017-08-01	39618.2	0.747385	NA	NA	NA	NA	NA	NA	NA	NA	NA	NA	NA	3100	10200	254.839	152.074	0.709606	284	0	480	NA	NA	NA	NA	NA	NA	NA	NA	NA	NA	NA	17.8
2017-08-02	87351.8	0.338974	NA	NA	NA	NA	NA	NA	NA	NA	NA	NA	NA	NA	NA	NA	NA	0.751852	10	0	480	NA	NA	NA	NA	NA	NA	NA	NA	NA	NA	NA	NA
2017-08-03	104176	0.28423	NA	NA	NA	NA	NA	NA	NA	NA	NA	NA	NA	NA	NA	NA	NA	0.867731	34	0	201	NA	NA	NA	NA	NA	NA	NA	NA	NA	NA	NA	NA
2017-08-04	127579	0.232092	NA	NA	NA	NA	NA	NA	NA	NA	NA	NA	NA	NA	NA	NA	NA	0.846435	4	0	0	NA	NA	NA	NA	NA	NA	NA	NA	NA	NA	NA	NA
2017-08-05	60913.7	0.486097	NA	NA	NA	NA	NA	NA	NA	NA	NA	NA	NA	NA	NA	NA	NA	0.538588	0	0	0	NA	NA	NA	NA	NA	NA	NA	NA	NA	NA	NA	NA
2017-08-06	43051.7	0.687778	NA	NA	NA	NA	NA	NA	NA	NA	NA	NA	NA	NA	NA	NA	NA	0.472801	20	0	0	NA	NA	NA	NA	NA	NA	NA	NA	NA	NA	NA	NA
2017-08-07	42562.3	0.695686	NA	NA	NA	NA	NA	NA	NA	NA	NA	NA	NA	NA	NA	NA	NA	0.508704	11	0	0	NA	NA	NA	NA	NA	NA	NA	NA	NA	NA	NA	NA
2017-08-08	43503.7	0.680631	NA	NA	NA	NA	NA	NA	NA	NA	NA	NA	NA	NA	NA	NA	NA	0.556065	68	0	0	NA	NA	NA	NA	NA	NA	NA	NA	NA	NA	NA	NA
2017-08-09	78168.2	0.378799	NA	NA	NA	NA	NA	NA	NA	NA	NA	NA	NA	NA	NA	NA	NA	0.81037	14	0	0	NA	NA	NA	NA	NA	NA	NA	NA	NA	NA	NA	NA
2017-08-10	40951.6	0.723049	NA	NA	NA	NA	NA	NA	NA	NA	NA	NA	NA	3600	10300	230.556	138.889	0.587778	49	0	0	NA	NA	NA	NA	NA	NA	NA	NA	NA	NA	NA	17.5
2017-08-11	40018.7	0.739904	NA	NA	NA	NA	NA	NA	NA	NA	NA	NA	NA	NA	NA	NA	NA	0.686944	138	0	0	NA	NA	NA	NA	NA	NA	NA	NA	NA	NA	NA	NA
2017-08-12	112108	0.264119	NA	NA	NA	NA	NA	NA	NA	NA	NA	NA	NA	NA	NA	NA	NA	0.95463	67	0	0	NA	NA	NA	NA	NA	NA	NA	NA	NA	NA	NA	NA
2017-08-13	75014.4	0.394724	NA	NA	NA	NA	NA	NA	NA	NA	NA	NA	NA	NA	NA	NA	NA	0.604583	12	0	290	NA	NA	NA	NA	NA	NA	NA	NA	NA	NA	NA	NA
2017-08-14	42389.2	0.698527	180	7.7	250	590	34	22	4.5	240	150	19	12	NA	NA	NA	NA	0.506296	32	0	51	51930	1.5	1.1	14	2.3	0.12	1.7	0.31	0.27	0.04	2.18	NA
2017-08-15	57350.5	0.516299	NA	NA	NA	NA	NA	NA	NA	NA	NA	NA	NA	NA	NA	NA	NA	0.802199	193	0	51	NA	NA	NA	NA	NA	NA	NA	NA	NA	NA	NA	NA
2017-08-16	103305	0.286626	NA	NA	NA	NA	NA	NA	NA	NA	NA	NA	NA	NA	NA	NA	NA	0.83213	11	0	732	NA	NA	NA	NA	NA	NA	NA	NA	NA	NA	NA	NA
2017-08-17	86863.4	0.34088	NA	NA	NA	NA	NA	NA	NA	NA	NA	NA	NA	3400	11000	220.588	127.451	0.868472	64	0	656	NA	NA	NA	NA	NA	NA	NA	NA	NA	NA	NA	17.4
2017-08-18	99771.5	0.296778	NA	NA	NA	NA	NA	NA	NA	NA	NA	NA	NA	NA	NA	NA	NA	0.86912	0	0	1731	NA	NA	NA	NA	NA	NA	NA	NA	NA	NA	NA	NA
2017-08-19	113887	0.259994	NA	NA	NA	NA	NA	NA	NA	NA	NA	NA	NA	NA	NA	NA	NA	0.929769	0	0	649	NA	NA	NA	NA	NA	NA	NA	NA	NA	NA	NA	NA
2017-08-20	60735.8	0.487522	NA	NA	NA	NA	NA	NA	NA	NA	NA	NA	NA	NA	NA	NA	NA	0.729931	97	0	2077	NA	NA	NA	NA	NA	NA	NA	NA	NA	NA	NA	NA
2017-08-21	54406.4	0.544237	NA	NA	NA	NA	NA	NA	NA	NA	NA	NA	NA	NA	NA	NA	NA	0.681574	91	0	692	NA	NA	NA	NA	NA	NA	NA	NA	NA	NA	NA	NA
2017-08-22	46637.4	0.634899	NA	NA	NA	NA	NA	NA	NA	NA	NA	NA	NA	NA	NA	NA	NA	0.745116	102	0	574	NA	NA	NA	NA	NA	NA	NA	NA	NA	NA	NA	NA
2017-08-23	44955.2	0.658655	NA	NA	NA	NA	NA	NA	NA	NA	NA	NA	NA	3400	10400	147.059	112.745	0.892894	375	0	829	NA	NA	NA	NA	NA	NA	NA	NA	NA	NA	NA	17.4
2017-08-24	41486.5	0.713726	310	7.7	280	540	48	32	7.2	270	180	66	16	NA	NA	NA	NA	0.991065	694	0	709	44270	2.3	1.7	32	5	0.14	3.9	0.34	0.28	0.06	4.86	NA
2017-08-25	41649.2	0.710938	NA	NA	NA	NA	NA	NA	NA	NA	NA	NA	NA	NA	NA	NA	NA	0.948264	949	0	690	NA	NA	NA	NA	NA	NA	NA	NA	NA	NA	NA	NA
2017-08-26	49619.6	0.59674	NA	NA	NA	NA	NA	NA	NA	NA	NA	NA	NA	NA	NA	NA	NA	0.932569	352	0	702	NA	NA	NA	NA	NA	NA	NA	NA	NA	NA	NA	NA
2017-08-27	69919.8	0.423485	NA	NA	NA	NA	NA	NA	NA	NA	NA	NA	NA	NA	NA	NA	NA	0.898912	38	0	1111	NA	NA	NA	NA	NA	NA	NA	NA	NA	NA	NA	NA
2017-08-28	38687.6	0.765362	NA	NA	NA	NA	NA	NA	NA	NA	NA	NA	NA	NA	NA	NA	NA	0.640255	58	0	588	NA	NA	NA	NA	NA	NA	NA	NA	NA	NA	NA	NA
2017-08-29	39237.1	0.754642	NA	NA	NA	NA	NA	NA	NA	NA	NA	NA	NA	NA	NA	NA	NA	0.896227	259	0	466	NA	NA	NA	NA	NA	NA	NA	NA	NA	NA	NA	NA
2017-08-30	46026.8	0.643321	NA	NA	NA	NA	NA	NA	NA	NA	NA	NA	NA	2600	9700	211.538	126.374	1.04185	252	0	565	NA	NA	NA	NA	NA	NA	NA	NA	NA	NA	NA	17.8
2017-08-31	44700.2	0.662413	NA	NA	NA	NA	NA	NA	NA	NA	NA	NA	NA	NA	NA	NA	NA	0.916227	730	0	563	NA	NA	NA	NA	NA	NA	NA	NA	NA	NA	NA	NA
2017-09-01	38916.7	0.760855	NA	NA	NA	NA	NA	NA	NA	NA	NA	NA	NA	NA	NA	NA	NA	0.910255	657	0	1029	NA	NA	NA	NA	NA	NA	NA	NA	NA	NA	NA	NA
2017-09-02	36843.4	0.803671	NA	NA	NA	NA	NA	NA	NA	NA	NA	NA	NA	NA	NA	NA	NA	0.843681	322	0	691	NA	NA	NA	NA	NA	NA	NA	NA	NA	NA	NA	NA
2017-09-03	38195.7	0.775218	NA	NA	NA	NA	NA	NA	NA	NA	NA	NA	NA	NA	NA	NA	NA	0.807523	224	0	546	NA	NA	NA	NA	NA	NA	NA	NA	NA	NA	NA	NA
2017-09-04	36577.3	0.809519	NA	NA	NA	NA	NA	NA	NA	NA	NA	NA	NA	NA	NA	NA	NA	0.716157	55	0	479	NA	NA	NA	NA	NA	NA	NA	NA	NA	NA	NA	NA
2017-09-05	36522	0.810743	NA	NA	NA	NA	NA	NA	NA	NA	NA	NA	NA	3000	9700	200	125	0.737153	135	0	195	NA	NA	NA	NA	NA	NA	NA	NA	NA	NA	NA	17.5
2017-09-06	83123.5	0.356217	NA	NA	NA	NA	NA	NA	NA	NA	NA	NA	NA	NA	NA	NA	NA	0.982917	147	0	0	NA	NA	NA	NA	NA	NA	NA	NA	NA	NA	NA	NA
2017-09-07	149590	0.197941	NA	NA	NA	NA	NA	NA	NA	NA	NA	NA	NA	NA	NA	NA	NA	1.02968	0	0	0	NA	NA	NA	NA	NA	NA	NA	NA	NA	NA	NA	NA
2017-09-08	89022.9	0.332611	150	7.6	120	270	19	13	2.9	240	130	14	6	NA	NA	NA	NA	0.945255	14	0	288	105780	1.6	1.4	13	4.2	0.47	3.2	0.39	0.33	0.06	3.73	NA
2017-09-09	63495.2	0.466334	NA	NA	NA	NA	NA	NA	NA	NA	NA	NA	NA	NA	NA	NA	NA	0.663657	39	0	486	NA	NA	NA	NA	NA	NA	NA	NA	NA	NA	NA	NA
2017-09-10	50339.5	0.588206	NA	NA	NA	NA	NA	NA	NA	NA	NA	NA	NA	NA	NA	NA	NA	0.728148	54	0	944	NA	NA	NA	NA	NA	NA	NA	NA	NA	NA	NA	NA
2017-09-11	68318.2	0.433413	NA	NA	NA	NA	NA	NA	NA	NA	NA	NA	NA	NA	NA	NA	NA	0.860116	54	0	493	NA	NA	NA	NA	NA	NA	NA	NA	NA	NA	NA	NA
2017-09-12	92720.2	0.319348	NA	NA	NA	NA	NA	NA	NA	NA	NA	NA	NA	NA	NA	NA	NA	1.03729	123	0	522	NA	NA	NA	NA	NA	NA	NA	NA	NA	NA	NA	NA
2017-09-13	78346	0.377939	NA	NA	NA	NA	NA	NA	NA	NA	NA	NA	NA	3000	10400	240	157.143	1.10544	174	0	647	NA	NA	NA	NA	NA	NA	NA	NA	NA	NA	NA	16
2017-09-14	60681	0.487962	NA	NA	NA	NA	NA	NA	NA	NA	NA	NA	NA	NA	NA	NA	NA	1.12183	797	0	1424	NA	NA	NA	NA	NA	NA	NA	NA	NA	NA	NA	NA
2017-09-15	47804	0.619405	NA	NA	NA	NA	NA	NA	NA	NA	NA	NA	NA	NA	NA	NA	NA	0.920301	863	0	1138	NA	NA	NA	NA	NA	NA	NA	NA	NA	NA	NA	NA
2017-09-16	41215.6	0.718417	NA	NA	NA	NA	NA	NA	NA	NA	NA	NA	NA	NA	NA	NA	NA	0.778727	267	0	650	NA	NA	NA	NA	NA	NA	NA	NA	NA	NA	NA	NA
2017-09-17	39502.4	0.749574	180	7.6	270	560	45	32	6.7	310	190	50	13	NA	NA	NA	NA	0.640255	67	0	482	40290	1.3	0.86	24	3.6	0.042	2.5	0.36	0.3	0.06	3.558	NA
2017-09-18	41148.9	0.719581	NA	NA	NA	NA	NA	NA	NA	NA	NA	NA	NA	NA	NA	NA	NA	0.733727	180	0	480	NA	NA	NA	NA	NA	NA	NA	NA	NA	NA	NA	NA
2017-09-19	45695.6	0.647984	NA	NA	NA	NA	NA	NA	NA	NA	NA	NA	NA	NA	NA	NA	NA	0.842037	332	0	198	NA	NA	NA	NA	NA	NA	NA	NA	NA	NA	NA	NA
2017-09-20	40939	0.723272	NA	NA	NA	NA	NA	NA	NA	NA	NA	NA	NA	NA	NA	NA	NA	0.735255	247	0	0	NA	NA	NA	NA	NA	NA	NA	NA	NA	NA	NA	NA
2017-09-21	66862.5	0.442849	NA	NA	NA	NA	NA	NA	NA	NA	NA	NA	NA	NA	NA	NA	NA	1.06132	242	0	307	NA	NA	NA	NA	NA	NA	NA	NA	NA	NA	NA	NA
2017-09-22	40293.5	0.734859	NA	NA	NA	NA	NA	NA	NA	NA	NA	NA	NA	NA	NA	NA	NA	0.800139	363	0	707	NA	NA	NA	NA	NA	NA	NA	NA	NA	NA	NA	NA
2017-09-23	37922.5	0.780804	NA	NA	NA	NA	NA	NA	NA	NA	NA	NA	NA	NA	NA	NA	NA	0.716759	203	0	487	NA	NA	NA	NA	NA	NA	NA	NA	NA	NA	NA	NA
2017-09-24	37403	0.791647	NA	NA	NA	NA	NA	NA	NA	NA	NA	NA	NA	NA	NA	NA	NA	0.689421	104	0	493	NA	NA	NA	NA	NA	NA	NA	NA	NA	NA	NA	NA
2017-09-25	39404.5	0.751438	NA	NA	NA	NA	NA	NA	NA	NA	NA	NA	NA	3400	10800	188.235	134.454	0.633125	79	0	613	NA	NA	NA	NA	NA	NA	NA	NA	NA	NA	NA	16.8
2017-09-26	41015.7	0.721918	NA	NA	NA	NA	NA	NA	NA	NA	NA	NA	NA	NA	NA	NA	NA	0.68838	144	0	480	NA	NA	NA	NA	NA	NA	NA	NA	NA	NA	NA	NA
2017-09-27	39578.5	0.748133	NA	NA	NA	NA	NA	NA	NA	NA	NA	NA	NA	NA	NA	NA	NA	0.72169	260	0	235	NA	NA	NA	NA	NA	NA	NA	NA	NA	NA	NA	NA
2017-09-28	40008.5	0.740092	NA	NA	NA	NA	NA	NA	NA	NA	NA	NA	NA	NA	NA	NA	NA	0.736944	414	0	0	NA	NA	NA	NA	NA	NA	NA	NA	NA	NA	NA	NA
2017-09-29	39647.5	0.746832	NA	NA	NA	NA	NA	NA	NA	NA	NA	NA	NA	NA	NA	NA	NA	0.717685	292	0	121	NA	NA	NA	NA	NA	NA	NA	NA	NA	NA	NA	NA
2017-09-30	38504	0.76901	NA	NA	NA	NA	NA	NA	NA	NA	NA	NA	NA	NA	NA	NA	NA	0.678704	193	0	273	NA	NA	NA	NA	NA	NA	NA	NA	NA	NA	NA	NA
2017-10-01	87051.8	0.340142	NA	NA	NA	NA	NA	NA	NA	NA	NA	NA	NA	NA	NA	NA	NA	0.918356	62	0	388	NA	NA	NA	NA	NA	NA	NA	NA	NA	NA	NA	NA
2017-10-02	137619	0.21516	NA	NA	NA	NA	NA	NA	NA	NA	NA	NA	NA	NA	NA	NA	NA	0.926667	1	0	572	NA	NA	NA	NA	NA	NA	NA	NA	NA	NA	NA	NA
2017-10-03	81724.6	0.362314	NA	NA	NA	NA	NA	NA	NA	NA	NA	NA	NA	NA	NA	NA	NA	0.901366	111	0	164	NA	NA	NA	NA	NA	NA	NA	NA	NA	NA	NA	NA
2017-10-04	105578	0.280456	180	7.6	170	380	27	20	3.9	350	180	34	7	NA	NA	NA	NA	1.12671	35	0	2523	67880	3.7	1.7	19	2.9	0.03	2.3	0.46	0.37	0.09	2.87	NA
2017-10-05	70635.2	0.419196	NA	NA	NA	NA	NA	NA	NA	NA	NA	NA	NA	NA	NA	NA	NA	0.769306	29	0	1213	NA	NA	NA	NA	NA	NA	NA	NA	NA	NA	NA	NA
2017-10-06	50114.7	0.590845	NA	NA	NA	NA	NA	NA	NA	NA	NA	NA	NA	NA	NA	NA	NA	0.737523	107	0	813	NA	NA	NA	NA	NA	NA	NA	NA	NA	NA	NA	NA
2017-10-07	55006.5	0.5383	NA	NA	NA	NA	NA	NA	NA	NA	NA	NA	NA	NA	NA	NA	NA	0.883866	135	0	597	NA	NA	NA	NA	NA	NA	NA	NA	NA	NA	NA	NA
2017-10-08	47146.5	0.628042	NA	NA	NA	NA	NA	NA	NA	NA	NA	NA	NA	NA	NA	NA	NA	0.660069	128	0	234	NA	NA	NA	NA	NA	NA	NA	NA	NA	NA	NA	NA
2017-10-09	43426.2	0.681847	NA	NA	NA	NA	NA	NA	NA	NA	NA	NA	NA	NA	NA	NA	NA	0.579838	70	0	0	NA	NA	NA	NA	NA	NA	NA	NA	NA	NA	NA	NA
2017-10-10	57126.8	0.51832	NA	NA	NA	NA	NA	NA	NA	NA	NA	NA	NA	4200	10900	211.905	138.095	0.834005	85	0	7	NA	NA	NA	NA	NA	NA	NA	NA	NA	NA	NA	15
2017-10-11	58862.9	0.503034	NA	NA	NA	NA	NA	NA	NA	NA	NA	NA	NA	NA	NA	NA	NA	0.84375	151	0	75	NA	NA	NA	NA	NA	NA	NA	NA	NA	NA	NA	NA
2017-10-12	108693	0.272418	250	7.5	230	520	28	19	4.7	230	140	56	9	NA	NA	NA	NA	1.07035	128	0	0	80910	4.8	2.8	29	4.8	1.6	1.9	0.62	0.43	0.19	3.2	NA
2017-10-13	52828.8	0.56049	NA	NA	NA	NA	NA	NA	NA	NA	NA	NA	NA	NA	NA	NA	NA	0.759167	314	0	307	NA	NA	NA	NA	NA	NA	NA	NA	NA	NA	NA	NA
2017-10-14	57760.4	0.512635	NA	NA	NA	NA	NA	NA	NA	NA	NA	NA	NA	NA	NA	NA	NA	0.767963	110	0	398	NA	NA	NA	NA	NA	NA	NA	NA	NA	NA	NA	NA
2017-10-15	43711.3	0.6774	NA	NA	NA	NA	NA	NA	NA	NA	NA	NA	NA	NA	NA	NA	NA	0.660509	187	0	196	NA	NA	NA	NA	NA	NA	NA	NA	NA	NA	NA	NA
2017-10-16	43460.2	0.681312	NA	NA	NA	NA	NA	NA	NA	NA	NA	NA	NA	NA	NA	NA	NA	0.605648	167	0	4	NA	NA	NA	NA	NA	NA	NA	NA	NA	NA	NA	NA
2017-10-17	34331	0.862485	NA	NA	NA	NA	NA	NA	NA	NA	NA	NA	NA	NA	NA	NA	NA	0.626644	230	0	492	NA	NA	NA	NA	NA	NA	NA	NA	NA	NA	NA	NA
2017-10-18	46600.2	0.635405	NA	NA	NA	NA	NA	NA	NA	NA	NA	NA	NA	NA	NA	NA	NA	0.687361	542	0	890	NA	NA	NA	NA	NA	NA	NA	NA	NA	NA	NA	NA
2017-10-19	64538.1	0.458799	NA	NA	NA	NA	NA	NA	NA	NA	NA	NA	NA	NA	NA	NA	NA	0.932222	285	0	938	NA	NA	NA	NA	NA	NA	NA	NA	NA	NA	NA	NA
2017-10-20	87662.1	0.337774	NA	NA	NA	NA	NA	NA	NA	NA	NA	NA	NA	NA	NA	NA	NA	0.938634	187	0	709	NA	NA	NA	NA	NA	NA	NA	NA	NA	NA	NA	NA
2017-10-21	93431.3	0.316917	NA	NA	NA	NA	NA	NA	NA	NA	NA	NA	NA	NA	NA	NA	NA	0.819144	180	0	994	NA	NA	NA	NA	NA	NA	NA	NA	NA	NA	NA	NA
2017-10-22	66904.5	0.442571	NA	NA	NA	NA	NA	NA	NA	NA	NA	NA	NA	NA	NA	NA	NA	0.78794	623	0	2092	NA	NA	NA	NA	NA	NA	NA	NA	NA	NA	NA	NA
2017-10-23	83796.4	0.353356	NA	NA	NA	NA	NA	NA	NA	NA	NA	NA	NA	NA	NA	NA	NA	0.804352	327	0	1768	NA	NA	NA	NA	NA	NA	NA	NA	NA	NA	NA	NA
2017-10-24	104425	0.283553	NA	NA	NA	NA	NA	NA	NA	NA	NA	NA	NA	NA	NA	NA	NA	0.960694	462	0	1089	NA	NA	NA	NA	NA	NA	NA	NA	NA	NA	NA	NA
2017-10-25	142332	0.208035	NA	NA	NA	NA	NA	NA	NA	NA	NA	NA	NA	NA	NA	NA	NA	0.943843	0	0	1810	NA	NA	NA	NA	NA	NA	NA	NA	NA	NA	NA	NA
2017-10-26	69300.4	0.42727	NA	NA	NA	NA	NA	NA	NA	NA	NA	NA	NA	NA	NA	NA	NA	0.63919	249	0	724	NA	NA	NA	NA	NA	NA	NA	NA	NA	NA	NA	NA
2017-10-27	64829.6	0.456736	NA	NA	NA	NA	NA	NA	NA	NA	NA	NA	NA	NA	NA	NA	NA	0.772569	348	0	771	NA	NA	NA	NA	NA	NA	NA	NA	NA	NA	NA	NA
2017-10-28	67217	0.440513	NA	NA	NA	NA	NA	NA	NA	NA	NA	NA	NA	NA	NA	NA	NA	0.776343	192	0	686	NA	NA	NA	NA	NA	NA	NA	NA	NA	NA	NA	NA
2017-10-29	104189	0.284195	NA	NA	NA	NA	NA	NA	NA	NA	NA	NA	NA	NA	NA	NA	NA	0.947569	103	0	532	NA	NA	NA	NA	NA	NA	NA	NA	NA	NA	NA	NA
2017-10-30	59348.6	0.498917	NA	NA	NA	NA	NA	NA	NA	NA	NA	NA	NA	3000	10100	263.333	127.778	0.81088	974	0	387	NA	NA	NA	NA	NA	NA	NA	NA	NA	NA	NA	13.1
2017-10-31	50698.6	0.58404	NA	NA	NA	NA	NA	NA	NA	NA	NA	NA	NA	NA	NA	NA	NA	0.831991	615	0	503	NA	NA	NA	NA	NA	NA	NA	NA	NA	NA	NA	NA
2017-11-01	52469.9	0.564324	NA	NA	NA	NA	NA	NA	NA	NA	NA	NA	NA	NA	NA	NA	NA	0.902731	892	0	308	NA	NA	NA	NA	NA	NA	NA	NA	NA	NA	NA	NA
2017-11-02	55444	0.534052	NA	NA	NA	NA	NA	NA	NA	NA	NA	NA	NA	NA	NA	NA	NA	0.837361	657	0	427	NA	NA	NA	NA	NA	NA	NA	NA	NA	NA	NA	NA
2017-11-03	49423.7	0.599106	NA	NA	NA	NA	NA	NA	NA	NA	NA	NA	NA	NA	NA	NA	NA	0.832963	691	0	104	NA	NA	NA	NA	NA	NA	NA	NA	NA	NA	NA	NA
2017-11-04	52207	0.567166	660	7.4	390	610	47	34	7.3	280	180	160	13	NA	NA	NA	NA	0.878009	546	0	50	56430	1.7	0.86	22	4	0.073	3	0.36	0.25	0.11	3.927	NA
2017-11-05	63147.8	0.4689	NA	NA	NA	NA	NA	NA	NA	NA	NA	NA	NA	NA	NA	NA	NA	0.925	807	0	66	NA	NA	NA	NA	NA	NA	NA	NA	NA	NA	NA	NA
2017-11-06	45114.8	0.656326	NA	NA	NA	NA	NA	NA	NA	NA	NA	NA	NA	NA	NA	NA	NA	0.692407	483	0	372	NA	NA	NA	NA	NA	NA	NA	NA	NA	NA	NA	NA
2017-11-07	44401.1	0.666875	NA	NA	NA	NA	NA	NA	NA	NA	NA	NA	NA	NA	NA	NA	NA	0.798611	554	0	155	NA	NA	NA	NA	NA	NA	NA	NA	NA	NA	NA	NA
2017-11-08	43841.8	0.675383	NA	NA	NA	NA	NA	NA	NA	NA	NA	NA	NA	NA	NA	NA	NA	0.920486	830	0	105	NA	NA	NA	NA	NA	NA	NA	NA	NA	NA	NA	NA
2017-11-09	47620.8	0.621787	NA	NA	NA	NA	NA	NA	NA	NA	NA	NA	NA	3900	11000	230.769	148.718	0.923148	913	0	167	NA	NA	NA	NA	NA	NA	NA	NA	NA	NA	NA	13.6
2017-11-10	99157.7	0.298615	NA	NA	NA	NA	NA	NA	NA	NA	NA	NA	NA	NA	NA	NA	NA	1.0922	491	0	320	NA	NA	NA	NA	NA	NA	NA	NA	NA	NA	NA	NA
2017-11-11	57026.4	0.519233	NA	NA	NA	NA	NA	NA	NA	NA	NA	NA	NA	NA	NA	NA	NA	0.867778	549	0	35	NA	NA	NA	NA	NA	NA	NA	NA	NA	NA	NA	NA
2017-11-12	59975	0.493706	NA	NA	NA	NA	NA	NA	NA	NA	NA	NA	NA	NA	NA	NA	NA	0.899606	417	0	164	NA	NA	NA	NA	NA	NA	NA	NA	NA	NA	NA	NA
2017-11-13	44089.1	0.671594	260	7.7	210	730	33	23	4.1	310	190	76	10	NA	NA	NA	NA	0.666134	279	0	0	46570	9.3	1.2	26	3.5	0.13	2.9	0.27	0.24	0.03	3.37	NA
2017-11-14	70414.9	0.420507	NA	NA	NA	NA	NA	NA	NA	NA	NA	NA	NA	NA	NA	NA	NA	0.904861	410	0	0	NA	NA	NA	NA	NA	NA	NA	NA	NA	NA	NA	NA
2017-11-15	46626.8	0.635043	NA	NA	NA	NA	NA	NA	NA	NA	NA	NA	NA	3000	10600	300	196.667	0.831435	804	0	14	NA	NA	NA	NA	NA	NA	NA	NA	NA	NA	NA	12
2017-11-16	54796.6	0.540362	NA	NA	NA	NA	NA	NA	NA	NA	NA	NA	NA	NA	NA	NA	NA	1.01025	646	0	1259	NA	NA	NA	NA	NA	NA	NA	NA	NA	NA	NA	NA
2017-11-17	55528.1	0.533243	NA	NA	NA	NA	NA	NA	NA	NA	NA	NA	NA	NA	NA	NA	NA	0.964815	1011	0	768	NA	NA	NA	NA	NA	NA	NA	NA	NA	NA	NA	NA
2017-11-18	100350	0.295068	NA	NA	NA	NA	NA	NA	NA	NA	NA	NA	NA	NA	NA	NA	NA	1.13259	401	0	842	NA	NA	NA	NA	NA	NA	NA	NA	NA	NA	NA	NA
2017-11-19	69868.8	0.423794	NA	NA	NA	NA	NA	NA	NA	NA	NA	NA	NA	NA	NA	NA	NA	0.994931	353	0	96	NA	NA	NA	NA	NA	NA	NA	NA	NA	NA	NA	NA
2017-11-20	47340.1	0.625474	NA	NA	NA	NA	NA	NA	NA	NA	NA	NA	NA	NA	NA	NA	NA	0.8425	652	0	368	NA	NA	NA	NA	NA	NA	NA	NA	NA	NA	NA	NA
2017-11-21	45036.3	0.657469	NA	NA	NA	NA	NA	NA	NA	NA	NA	NA	NA	NA	NA	NA	NA	0.837431	649	0	107	NA	NA	NA	NA	NA	NA	NA	NA	NA	NA	NA	NA
2017-11-22	133348	0.222051	NA	NA	NA	NA	NA	NA	NA	NA	NA	NA	NA	NA	NA	NA	NA	1.28306	115	0	961	NA	NA	NA	NA	NA	NA	NA	NA	NA	NA	NA	NA
2017-11-23	63032.6	0.469757	150	7.5	110	260	22	12	3.3	130	88	27	10	4100	11000	221.951	146.341	1.05495	602	0	331	109200	8.2	3.5	25	7.3	1.3	4.6	0.6	0.36	0.24	6	10.8
2017-11-24	83671.2	0.353885	NA	NA	NA	NA	NA	NA	NA	NA	NA	NA	NA	NA	NA	NA	NA	1.12965	373	0	502	NA	NA	NA	NA	NA	NA	NA	NA	NA	NA	NA	NA
2017-11-25	55880.7	0.529879	NA	NA	NA	NA	NA	NA	NA	NA	NA	NA	NA	NA	NA	NA	NA	0.956505	711	0	205	NA	NA	NA	NA	NA	NA	NA	NA	NA	NA	NA	NA
2017-11-26	66658.4	0.444205	NA	NA	NA	NA	NA	NA	NA	NA	NA	NA	NA	NA	NA	NA	NA	0.940324	308	0	0	NA	NA	NA	NA	NA	NA	NA	NA	NA	NA	NA	NA
2017-11-27	96788.5	0.305925	NA	NA	NA	NA	NA	NA	NA	NA	NA	NA	NA	NA	NA	NA	NA	1.03674	239	0	0	NA	NA	NA	NA	NA	NA	NA	NA	NA	NA	NA	NA
2017-11-28	65598.2	0.451384	NA	NA	NA	NA	NA	NA	NA	NA	NA	NA	NA	3500	11100	260	154.286	0.825625	570	0	0	NA	NA	NA	NA	NA	NA	NA	NA	NA	NA	NA	10
2017-11-29	52883.3	0.559912	NA	NA	NA	NA	NA	NA	NA	NA	NA	NA	NA	NA	NA	NA	NA	0.803681	653	0	31	NA	NA	NA	NA	NA	NA	NA	NA	NA	NA	NA	NA
2017-11-30	50055.2	0.591547	NA	NA	NA	NA	NA	NA	NA	NA	NA	NA	NA	NA	NA	NA	NA	0.810463	469	0	8	NA	NA	NA	NA	NA	NA	NA	NA	NA	NA	NA	NA
2017-12-01	47607.2	0.621965	NA	NA	NA	NA	NA	NA	NA	NA	NA	NA	NA	NA	NA	NA	NA	0.815	446	0	0	NA	NA	NA	NA	NA	NA	NA	NA	NA	NA	NA	NA
2017-12-02	48328.9	0.612677	NA	NA	NA	NA	NA	NA	NA	NA	NA	NA	NA	NA	NA	NA	NA	0.821968	342	0	6	NA	NA	NA	NA	NA	NA	NA	NA	NA	NA	NA	NA
2017-12-03	59525	0.497438	NA	NA	NA	NA	NA	NA	NA	NA	NA	NA	NA	NA	NA	NA	NA	0.756574	373	0	23	NA	NA	NA	NA	NA	NA	NA	NA	NA	NA	NA	NA
2017-12-04	46591.4	0.635525	NA	NA	NA	NA	NA	NA	NA	NA	NA	NA	NA	NA	NA	NA	NA	0.634352	201	0	0	NA	NA	NA	NA	NA	NA	NA	NA	NA	NA	NA	NA
2017-12-05	49536.4	0.597742	290	7.4	420	740	46	31	7.2	300	180	100	15	NA	NA	NA	NA	0.756273	273	0	0	48900	1.3	1.3	19	3	0.055	2.4	0.26	0.24	0.02	2.945	NA
2017-12-06	61253.7	0.483399	NA	NA	NA	NA	NA	NA	NA	NA	NA	NA	NA	NA	NA	NA	NA	1.03111	657	0	0	NA	NA	NA	NA	NA	NA	NA	NA	NA	NA	NA	NA
2017-12-07	86132.7	0.343772	NA	NA	NA	NA	NA	NA	NA	NA	NA	NA	NA	4050	10600	230.864	148.148	1.04213	389	0	30	NA	NA	NA	NA	NA	NA	NA	NA	NA	NA	NA	12
2017-12-08	72173	0.410264	NA	NA	NA	NA	NA	NA	NA	NA	NA	NA	NA	NA	NA	NA	NA	0.955972	406	0	81	NA	NA	NA	NA	NA	NA	NA	NA	NA	NA	NA	NA
2017-12-09	56064.3	0.528143	NA	NA	NA	NA	NA	NA	NA	NA	NA	NA	NA	NA	NA	NA	NA	0.902639	1181	0	1371	NA	NA	NA	NA	NA	NA	NA	NA	NA	NA	NA	NA
2017-12-10	47645.7	0.621463	NA	NA	NA	NA	NA	NA	NA	NA	NA	NA	NA	NA	NA	NA	NA	0.769352	464	0	785	NA	NA	NA	NA	NA	NA	NA	NA	NA	NA	NA	NA
2017-12-11	48936.8	0.605067	NA	NA	NA	NA	NA	NA	NA	NA	NA	NA	NA	NA	NA	NA	NA	0.705394	215	0	245	NA	NA	NA	NA	NA	NA	NA	NA	NA	NA	NA	NA
2017-12-12	63091.8	0.469316	NA	NA	NA	NA	NA	NA	NA	NA	NA	NA	NA	NA	NA	NA	NA	0.955995	608	0	24	NA	NA	NA	NA	NA	NA	NA	NA	NA	NA	NA	NA
2017-12-13	80899.2	0.366011	NA	NA	NA	NA	NA	NA	NA	NA	NA	NA	NA	NA	NA	NA	NA	1.11808	522	0	322	NA	NA	NA	NA	NA	NA	NA	NA	NA	NA	NA	NA
2017-12-14	87257.3	0.339341	NA	NA	NA	NA	NA	NA	NA	NA	NA	NA	NA	3000	10200	303.333	173.333	1.06056	613	0	1925	NA	NA	NA	NA	NA	NA	NA	NA	NA	NA	NA	10.5
2017-12-15	95072.8	0.311445	NA	NA	NA	NA	NA	NA	NA	NA	NA	NA	NA	NA	NA	NA	NA	0.989769	234	0	503	NA	NA	NA	NA	NA	NA	NA	NA	NA	NA	NA	NA
2017-12-16	54865.6	0.539682	NA	NA	NA	NA	NA	NA	NA	NA	NA	NA	NA	NA	NA	NA	NA	0.899306	981	0	707	NA	NA	NA	NA	NA	NA	NA	NA	NA	NA	NA	NA
2017-12-17	47042.3	0.629433	NA	NA	NA	NA	NA	NA	NA	NA	NA	NA	NA	NA	NA	NA	NA	0.744931	465	0	480	NA	NA	NA	NA	NA	NA	NA	NA	NA	NA	NA	NA
2017-12-18	55321.7	0.535233	NA	NA	NA	NA	NA	NA	NA	NA	NA	NA	NA	NA	NA	NA	NA	0.749028	334	0	191	NA	NA	NA	NA	NA	NA	NA	NA	NA	NA	NA	NA
2017-12-19	48672	0.608358	NA	NA	NA	NA	NA	NA	NA	NA	NA	NA	NA	NA	NA	NA	NA	0.759421	528	0	0	NA	NA	NA	NA	NA	NA	NA	NA	NA	NA	NA	NA
2017-12-20	52916.2	0.559564	NA	NA	NA	NA	NA	NA	NA	NA	NA	NA	NA	NA	NA	NA	NA	0.867731	817	0	138	NA	NA	NA	NA	NA	NA	NA	NA	NA	NA	NA	NA
2017-12-21	47171.1	0.627715	NA	NA	NA	NA	NA	NA	NA	NA	NA	NA	NA	4650	10700	205.376	161.29	0.828148	395	0	216	NA	NA	NA	NA	NA	NA	NA	NA	NA	NA	NA	11.4
2017-12-22	47923.3	0.617863	NA	NA	NA	NA	NA	NA	NA	NA	NA	NA	NA	NA	NA	NA	NA	0.749028	259	0	102	NA	NA	NA	NA	NA	NA	NA	NA	NA	NA	NA	NA
2017-12-23	54739.9	0.540922	NA	NA	NA	NA	NA	NA	NA	NA	NA	NA	NA	NA	NA	NA	NA	0.740625	217	0	71	NA	NA	NA	NA	NA	NA	NA	NA	NA	NA	NA	NA
2017-12-24	77683.4	0.381163	NA	NA	NA	NA	NA	NA	NA	NA	NA	NA	NA	NA	NA	NA	NA	0.765995	38	0	0	NA	NA	NA	NA	NA	NA	NA	NA	NA	NA	NA	NA
2017-12-25	96395.8	0.307171	NA	NA	NA	NA	NA	NA	NA	NA	NA	NA	NA	NA	NA	NA	NA	0.751667	25	0	0	NA	NA	NA	NA	NA	NA	NA	NA	NA	NA	NA	NA
2017-12-26	59654.1	0.496362	NA	NA	NA	NA	NA	NA	NA	NA	NA	NA	NA	NA	NA	NA	NA	0.469676	126	0	0	NA	NA	NA	NA	NA	NA	NA	NA	NA	NA	NA	NA
2017-12-27	76667.4	0.386214	NA	NA	NA	NA	NA	NA	NA	NA	NA	NA	NA	NA	NA	NA	NA	0.65412	37	0	0	NA	NA	NA	NA	NA	NA	NA	NA	NA	NA	NA	NA
2017-12-28	80377.6	0.368386	NA	NA	NA	NA	NA	NA	NA	NA	NA	NA	NA	NA	NA	NA	NA	0.771481	463	0	1178	NA	NA	NA	NA	NA	NA	NA	NA	NA	NA	NA	NA
2017-12-29	59853	0.494712	NA	NA	NA	NA	NA	NA	NA	NA	NA	NA	NA	NA	NA	NA	NA	0.794745	580	0	1934	NA	NA	NA	NA	NA	NA	NA	NA	NA	NA	NA	NA
2017-12-30	58099.3	0.509645	NA	NA	NA	NA	NA	NA	NA	NA	NA	NA	NA	NA	NA	NA	NA	0.749329	438	0	747	NA	NA	NA	NA	NA	NA	NA	NA	NA	NA	NA	NA
2017-12-31	74169.7	0.39922	NA	NA	NA	NA	NA	NA	NA	NA	NA	NA	NA	NA	NA	NA	NA	0.818032	241	0	499	NA	NA	NA	NA	NA	NA	NA	NA	NA	NA	NA	NA
2018-01-01	88069.4	0.336212	NA	NA	NA	NA	NA	NA	NA	NA	NA	NA	NA	NA	NA	NA	NA	0.753056	3	0	174	NA	NA	NA	NA	NA	NA	NA	NA	NA	NA	NA	NA
2018-01-02	77161.1	0.383743	NA	NA	NA	NA	NA	NA	NA	NA	NA	NA	NA	NA	NA	NA	NA	0.643542	218	0	0	NA	NA	NA	NA	NA	NA	NA	NA	NA	NA	NA	NA
2018-01-03	84117.6	0.352007	NA	NA	NA	NA	NA	NA	NA	NA	NA	NA	NA	NA	NA	NA	NA	0.754398	91	0	0	NA	NA	NA	NA	NA	NA	NA	NA	NA	NA	NA	NA
2018-01-04	87580.8	0.338088	NA	NA	NA	NA	NA	NA	NA	NA	NA	NA	NA	4320	10500	222.222	202.546	0.923449	18	0	0	NA	NA	NA	NA	NA	NA	NA	NA	NA	NA	NA	8.8
2018-01-05	64840.7	0.456657	NA	NA	NA	NA	NA	NA	NA	NA	NA	NA	NA	NA	NA	NA	NA	0.923495	823	0	952	NA	NA	NA	NA	NA	NA	NA	NA	NA	NA	NA	NA
2018-01-06	58813.7	0.503454	NA	NA	NA	NA	NA	NA	NA	NA	NA	NA	NA	NA	NA	NA	NA	0.804884	488	0	1261	NA	NA	NA	NA	NA	NA	NA	NA	NA	NA	NA	NA
2018-01-07	54853.9	0.539798	NA	NA	NA	NA	NA	NA	NA	NA	NA	NA	NA	NA	NA	NA	NA	0.735856	507	0	244	NA	NA	NA	NA	NA	NA	NA	NA	NA	NA	NA	NA
2018-01-08	54026.1	0.548069	NA	NA	NA	NA	NA	NA	NA	NA	NA	NA	NA	4800	10600	200	151.042	0.689769	492	0	365	NA	NA	NA	NA	NA	NA	NA	NA	NA	NA	NA	10.2
2018-01-09	52917.6	0.559549	NA	NA	NA	NA	NA	NA	NA	NA	NA	NA	NA	NA	NA	NA	NA	0.770093	529	0	395	NA	NA	NA	NA	NA	NA	NA	NA	NA	NA	NA	NA
2018-01-10	69733.8	0.424615	NA	NA	NA	NA	NA	NA	NA	NA	NA	NA	NA	NA	NA	NA	NA	0.878704	354	0	1912	NA	NA	NA	NA	NA	NA	NA	NA	NA	NA	NA	NA
2018-01-11	69039.9	0.428882	NA	NA	NA	NA	NA	NA	NA	NA	NA	NA	NA	NA	NA	NA	NA	0.874514	514	0	2704	NA	NA	NA	NA	NA	NA	NA	NA	NA	NA	NA	NA
2018-01-12	54892.5	0.539418	NA	7.6	NA	NA	NA	NA	NA	NA	NA	NA	NA	NA	NA	NA	NA	0.800741	799	0	2459	NA	NA	NA	NA	NA	NA	NA	NA	NA	NA	NA	NA
2018-01-13	56076.4	0.528029	390	7.6	220	890	45	28	6	260	170	98	17	NA	NA	NA	NA	0.709097	448	0	1470	53310	3.7	1.6	30	4.9	0.07	3.8	0.77	0.67	0.1	4.83	NA
2018-01-14	50169.5	0.590199	NA	NA	NA	NA	NA	NA	NA	NA	NA	NA	NA	NA	NA	NA	NA	0.61787	354	0	868	NA	NA	NA	NA	NA	NA	NA	NA	NA	NA	NA	NA
2018-01-15	61281.2	0.483182	NA	NA	NA	NA	NA	NA	NA	NA	NA	NA	NA	NA	NA	NA	NA	0.71794	174	0	173	NA	NA	NA	NA	NA	NA	NA	NA	NA	NA	NA	NA
2018-01-16	75984.7	0.389684	NA	NA	NA	NA	NA	NA	NA	NA	NA	NA	NA	NA	NA	NA	NA	0.72294	43	0	5	NA	NA	NA	NA	NA	NA	NA	NA	NA	NA	NA	NA
2018-01-17	60919.2	0.486054	NA	NA	NA	NA	NA	NA	NA	NA	NA	NA	NA	4600	10200	210.87	211.957	0.629074	438	0	121	NA	NA	NA	NA	NA	NA	NA	NA	NA	NA	NA	8.8
2018-01-18	59759.7	0.495484	NA	NA	NA	NA	NA	NA	NA	NA	NA	NA	NA	NA	NA	NA	NA	0.890093	1060	0	3397	NA	NA	NA	NA	NA	NA	NA	NA	NA	NA	NA	NA
2018-01-19	53964.7	0.548692	NA	NA	NA	NA	NA	NA	NA	NA	NA	NA	NA	NA	NA	NA	NA	0.872894	948	0	1650	NA	NA	NA	NA	NA	NA	NA	NA	NA	NA	NA	NA
2018-01-20	51378.8	0.576308	NA	NA	NA	NA	NA	NA	NA	NA	NA	NA	NA	NA	NA	NA	NA	0.795093	640	0	1069	NA	NA	NA	NA	NA	NA	NA	NA	NA	NA	NA	NA
2018-01-21	48642.2	0.608731	NA	NA	NA	NA	NA	NA	NA	NA	NA	NA	NA	NA	NA	NA	NA	0.643727	300	0	223	NA	NA	NA	NA	NA	NA	NA	NA	NA	NA	NA	NA
2018-01-22	49077.5	0.603331	NA	7.7	NA	NA	NA	NA	NA	NA	NA	NA	NA	NA	NA	NA	NA	0.613171	340	0	0	NA	NA	NA	NA	NA	NA	NA	NA	NA	NA	NA	NA
2018-01-23	55232.3	0.536099	250	7.7	330	280	39	23	6.1	220	160	56	16	4300	10500	223.256	197.674	0.793032	363	0	105	49610	1.1	1	26	3.9	0.086	2.9	0.34	0.29	0.05	3.814	10.6
2018-01-24	80058.1	0.369856	NA	NA	NA	NA	NA	NA	NA	NA	NA	NA	NA	NA	NA	NA	NA	0.850162	69	0	242	NA	NA	NA	NA	NA	NA	NA	NA	NA	NA	NA	NA
2018-01-25	57119.2	0.518389	NA	NA	NA	NA	NA	NA	NA	NA	NA	NA	NA	NA	NA	NA	NA	0.742963	635	0	1498	NA	NA	NA	NA	NA	NA	NA	NA	NA	NA	NA	NA
2018-01-26	53263.5	0.555915	NA	NA	NA	NA	NA	NA	NA	NA	NA	NA	NA	NA	NA	NA	NA	0.851019	836	0	671	NA	NA	NA	NA	NA	NA	NA	NA	NA	NA	NA	NA
2018-01-27	56805.8	0.52125	NA	NA	NA	NA	NA	NA	NA	NA	NA	NA	NA	NA	NA	NA	NA	0.84081	387	0	501	NA	NA	NA	NA	NA	NA	NA	NA	NA	NA	NA	NA
2018-01-28	70279.5	0.421318	NA	NA	NA	NA	NA	NA	NA	NA	NA	NA	NA	NA	NA	NA	NA	0.693519	8	0	191	NA	NA	NA	NA	NA	NA	NA	NA	NA	NA	NA	NA
2018-01-29	72591.2	0.407901	NA	NA	NA	NA	NA	NA	NA	NA	NA	NA	NA	NA	NA	NA	NA	0.72044	15	0	395	NA	NA	NA	NA	NA	NA	NA	NA	NA	NA	NA	NA
2018-01-30	64069.6	0.462153	NA	NA	NA	NA	NA	NA	NA	NA	NA	NA	NA	NA	NA	NA	NA	0.713912	608	0	392	NA	NA	NA	NA	NA	NA	NA	NA	NA	NA	NA	NA
2018-01-31	73280.7	0.404063	NA	NA	NA	NA	NA	NA	NA	NA	NA	NA	NA	3700	10700	259.459	168.919	0.986644	495	0	366	NA	NA	NA	NA	NA	NA	NA	NA	NA	NA	NA	9.7
2018-02-01	92569.9	0.319867	NA	NA	NA	NA	NA	NA	NA	NA	NA	NA	NA	NA	NA	NA	NA	1.1585	34	0	257	NA	NA	NA	NA	NA	NA	NA	NA	NA	NA	NA	NA
2018-02-02	67324.1	0.439813	NA	NA	NA	NA	NA	NA	NA	NA	NA	NA	NA	NA	NA	NA	NA	0.881458	1134	0	857	NA	NA	NA	NA	NA	NA	NA	NA	NA	NA	NA	NA
2018-02-03	55428.8	0.534199	NA	NA	NA	NA	NA	NA	NA	NA	NA	NA	NA	NA	NA	NA	NA	0.809931	832	0	1008	NA	NA	NA	NA	NA	NA	NA	NA	NA	NA	NA	NA
2018-02-04	51730.1	0.572394	NA	NA	NA	NA	NA	NA	NA	NA	NA	NA	NA	NA	NA	NA	NA	0.702894	563	0	1008	NA	NA	NA	NA	NA	NA	NA	NA	NA	NA	NA	NA
2018-02-05	51518.6	0.574744	NA	NA	NA	NA	NA	NA	NA	NA	NA	NA	NA	NA	NA	NA	NA	0.666991	313	0	798	NA	NA	NA	NA	NA	NA	NA	NA	NA	NA	NA	NA
2018-02-06	52628.5	0.562623	NA	NA	NA	NA	NA	NA	NA	NA	NA	NA	NA	3900	10500	246.154	192.308	0.751528	757	0	1176	NA	NA	NA	NA	NA	NA	NA	NA	NA	NA	NA	9.9
2018-02-07	48767	0.607172	NA	7.6	NA	NA	NA	NA	NA	NA	NA	NA	NA	NA	NA	NA	NA	0.811829	861	0	1009	NA	NA	NA	NA	NA	NA	NA	NA	NA	NA	NA	NA
2018-02-08	51963.2	0.569826	220	7.6	210	520	41	30	6.1	240	170	82	11	NA	NA	NA	NA	0.883634	993	1	966	47070	4.9	2.3	29	5.8	0.15	4.7	0.42	0.33	0.09	5.65	NA
2018-02-09	49689.3	0.595903	NA	NA	NA	NA	NA	NA	NA	NA	NA	NA	NA	NA	NA	NA	NA	0.848102	1127	0	592	NA	NA	NA	NA	NA	NA	NA	NA	NA	NA	NA	NA
2018-02-10	48299.9	0.613044	NA	NA	NA	NA	NA	NA	NA	NA	NA	NA	NA	NA	NA	NA	NA	0.821389	958	0	181	NA	NA	NA	NA	NA	NA	NA	NA	NA	NA	NA	NA
2018-02-11	63660.7	0.465122	NA	NA	NA	NA	NA	NA	NA	NA	NA	NA	NA	NA	NA	NA	NA	0.971458	363	0	96	NA	NA	NA	NA	NA	NA	NA	NA	NA	NA	NA	NA
2018-02-12	87870.7	0.336973	NA	NA	NA	NA	NA	NA	NA	NA	NA	NA	NA	NA	NA	NA	NA	1.0897	371	0	100	NA	NA	NA	NA	NA	NA	NA	NA	NA	NA	NA	NA
2018-02-13	52774.7	0.561064	NA	NA	NA	NA	NA	NA	NA	NA	NA	NA	NA	NA	NA	NA	NA	0.84162	411	0	1129	NA	NA	NA	NA	NA	NA	NA	NA	NA	NA	NA	NA
2018-02-14	48919.5	0.60528	NA	NA	NA	NA	NA	NA	NA	NA	NA	NA	NA	NA	NA	NA	NA	0.883009	0	0	821	NA	NA	NA	NA	NA	NA	NA	NA	NA	NA	NA	NA
2018-02-15	49358.5	0.599897	NA	7.7	NA	NA	NA	NA	NA	NA	NA	NA	NA	3400	11500	282.353	220.588	0.922685	346	0	202	NA	NA	NA	NA	NA	NA	NA	NA	NA	NA	NA	9.4
2018-02-16	86787.7	0.341177	230	7.7	240	560	45	31	6.8	330	200	52	14	NA	NA	NA	NA	1.10738	494	0	905	51800	3.3	1.5	26	7.5	0.38	6.1	0.52	0.49	0.03	7.12	NA
2018-02-17	59431.6	0.49822	NA	NA	NA	NA	NA	NA	NA	NA	NA	NA	NA	NA	NA	NA	NA	0.950185	1081	0	3119	NA	NA	NA	NA	NA	NA	NA	NA	NA	NA	NA	NA
2018-02-18	47928.1	0.6178	NA	NA	NA	NA	NA	NA	NA	NA	NA	NA	NA	NA	NA	NA	NA	0.786389	841	0	907	NA	NA	NA	NA	NA	NA	NA	NA	NA	NA	NA	NA
2018-02-19	68342.6	0.433258	NA	NA	NA	NA	NA	NA	NA	NA	NA	NA	NA	NA	NA	NA	NA	0.802824	394	0	2161	NA	NA	NA	NA	NA	NA	NA	NA	NA	NA	NA	NA
2018-02-20	52327.7	0.565857	NA	NA	NA	NA	NA	NA	NA	NA	NA	NA	NA	3800	9500	255.263	203.947	0.692593	444	1	331	NA	NA	NA	NA	NA	NA	NA	NA	NA	NA	NA	9.7
2018-02-21	50319.8	0.588436	NA	NA	NA	NA	NA	NA	NA	NA	NA	NA	NA	NA	NA	NA	NA	0.752801	539	0	0	NA	NA	NA	NA	NA	NA	NA	NA	NA	NA	NA	NA
2018-02-22	49735.3	0.595352	NA	NA	NA	NA	NA	NA	NA	NA	NA	NA	NA	NA	NA	NA	NA	0.759514	650	0	107	NA	NA	NA	NA	NA	NA	NA	NA	NA	NA	NA	NA
2018-02-23	48198.7	0.614332	NA	NA	NA	NA	NA	NA	NA	NA	NA	NA	NA	NA	NA	NA	NA	0.773056	709	0	653	NA	NA	NA	NA	NA	NA	NA	NA	NA	NA	NA	NA
2018-02-24	46508.6	0.636656	NA	NA	NA	NA	NA	NA	NA	NA	NA	NA	NA	NA	NA	NA	NA	0.720532	580	0	448	NA	NA	NA	NA	NA	NA	NA	NA	NA	NA	NA	NA
2018-02-25	45976.2	0.644029	NA	NA	NA	NA	NA	NA	NA	NA	NA	NA	NA	NA	NA	NA	NA	0.759306	662	0	629	NA	NA	NA	NA	NA	NA	NA	NA	NA	NA	NA	NA
2018-02-26	47182.6	0.627561	NA	NA	NA	NA	NA	NA	NA	NA	NA	NA	NA	NA	NA	NA	NA	0.72919	634	0	540	NA	NA	NA	NA	NA	NA	NA	NA	NA	NA	NA	NA
2018-02-27	46883.2	0.631569	NA	NA	NA	NA	NA	NA	NA	NA	NA	NA	NA	3900	11200	246.154	256.41	0.795116	739	0	215	NA	NA	NA	NA	NA	NA	NA	NA	NA	NA	NA	9.5
2018-02-28	46299.2	0.639536	NA	NA	NA	NA	NA	NA	NA	NA	NA	NA	NA	NA	NA	NA	NA	0.898148	1355	0	1162	NA	NA	NA	NA	NA	NA	NA	NA	NA	NA	NA	NA
2018-03-01	46303.2	0.63948	NA	NA	NA	NA	NA	NA	NA	NA	NA	NA	NA	NA	NA	NA	NA	0.93956	1744	0	2652	NA	NA	NA	NA	NA	NA	NA	NA	NA	NA	NA	NA
2018-03-02	46889.6	0.631484	NA	NA	NA	NA	NA	NA	NA	NA	NA	NA	NA	NA	NA	NA	NA	0.957569	1589	0	1090	NA	NA	NA	NA	NA	NA	NA	NA	NA	NA	NA	NA
2018-03-03	45781.5	0.646768	NA	7.7	NA	NA	NA	NA	NA	NA	NA	NA	NA	NA	NA	NA	NA	0.891551	1131	0	545	NA	NA	NA	NA	NA	NA	NA	NA	NA	NA	NA	NA
2018-03-04	45280.5	0.653925	250	7.7	290	740	45	31	6.8	410	220	65	14	NA	NA	NA	NA	0.773356	512	0	510	45160	5.9	2.3	27	7.7	0.48	5.9	0.49	0.26	0.23	7.22	NA
2018-03-05	46373.4	0.638513	NA	NA	NA	NA	NA	NA	NA	NA	NA	NA	NA	NA	NA	NA	NA	0.708958	382	0	185	NA	NA	NA	NA	NA	NA	NA	NA	NA	NA	NA	NA
2018-03-06	75870	0.390273	NA	NA	NA	NA	NA	NA	NA	NA	NA	NA	NA	NA	NA	NA	NA	0.976759	286	0	0	NA	NA	NA	NA	NA	NA	NA	NA	NA	NA	NA	NA
2018-03-07	65898.7	0.449326	NA	NA	NA	NA	NA	NA	NA	NA	NA	NA	NA	NA	NA	NA	NA	0.959745	701	0	1000	NA	NA	NA	NA	NA	NA	NA	NA	NA	NA	NA	NA
2018-03-08	71840.7	0.412162	NA	NA	NA	NA	NA	NA	NA	NA	NA	NA	NA	NA	NA	NA	NA	0.958495	483	0	281	NA	NA	NA	NA	NA	NA	NA	NA	NA	NA	NA	NA
2018-03-09	53314.5	0.555383	NA	NA	NA	NA	NA	NA	NA	NA	NA	NA	NA	NA	NA	NA	NA	0.89044	776	0	613	NA	NA	NA	NA	NA	NA	NA	NA	NA	NA	NA	NA
2018-03-10	48427.1	0.611434	NA	NA	NA	NA	NA	NA	NA	NA	NA	NA	NA	NA	NA	NA	NA	0.799329	458	0	472	NA	NA	NA	NA	NA	NA	NA	NA	NA	NA	NA	NA
2018-03-11	79656.8	0.37172	NA	NA	NA	NA	NA	NA	NA	NA	NA	NA	NA	NA	NA	NA	NA	0.907824	166	0	327	NA	NA	NA	NA	NA	NA	NA	NA	NA	NA	NA	NA
2018-03-12	103702	0.285531	NA	NA	NA	NA	NA	NA	NA	NA	NA	NA	NA	NA	NA	NA	NA	1.13799	0	0	172	NA	NA	NA	NA	NA	NA	NA	NA	NA	NA	NA	NA
2018-03-13	63760.2	0.464397	NA	7.6	NA	NA	NA	NA	NA	NA	NA	NA	NA	NA	NA	NA	NA	0.921852	1060	0	1950	NA	NA	NA	NA	NA	NA	NA	NA	NA	NA	NA	NA
2018-03-14	60345.2	0.490677	340	7.7	140	370	31	22	4.1	240	150	37	9	NA	NA	NA	NA	0.999236	1190	0	789	62620	3.2	8.6	52	8.2	0.2	5.5	1.1	0.1	1	8	NA
2018-03-15	53330.4	0.555218	NA	NA	NA	NA	NA	NA	NA	NA	NA	NA	NA	4200	10000	228.571	208.333	1.13648	1456	0	721	NA	NA	NA	NA	NA	NA	NA	NA	NA	NA	NA	9
2018-03-16	51846.1	0.571114	NA	NA	NA	NA	NA	NA	NA	NA	NA	NA	NA	NA	NA	NA	NA	1.11322	1454	0	314	NA	NA	NA	NA	NA	NA	NA	NA	NA	NA	NA	NA
2018-03-17	49081.6	0.603281	NA	NA	NA	NA	NA	NA	NA	NA	NA	NA	NA	NA	NA	NA	NA	1.08301	1091	0	0	NA	NA	NA	NA	NA	NA	NA	NA	NA	NA	NA	NA
2018-03-18	47848.1	0.618833	NA	NA	NA	NA	NA	NA	NA	NA	NA	NA	NA	NA	NA	NA	NA	1.045	881	0	0	NA	NA	NA	NA	NA	NA	NA	NA	NA	NA	NA	NA
2018-03-19	48682.6	0.608225	NA	NA	NA	NA	NA	NA	NA	NA	NA	NA	NA	NA	NA	NA	NA	0.941435	709	0	0	NA	NA	NA	NA	NA	NA	NA	NA	NA	NA	NA	NA
2018-03-20	48174.9	0.614635	NA	NA	NA	NA	NA	NA	NA	NA	NA	NA	NA	4300	10300	223.256	191.86	0.872616	555	0	2	NA	NA	NA	NA	NA	NA	NA	NA	NA	NA	NA	9.9
2018-03-21	48319.9	0.612791	NA	NA	NA	NA	NA	NA	NA	NA	NA	NA	NA	NA	NA	NA	NA	0.92	605	0	0	NA	NA	NA	NA	NA	NA	NA	NA	NA	NA	NA	NA
2018-03-22	70557.4	0.419658	NA	NA	NA	NA	NA	NA	NA	NA	NA	NA	NA	NA	NA	NA	NA	1.08676	725	0	0	NA	NA	NA	NA	NA	NA	NA	NA	NA	NA	NA	NA
2018-03-23	48882.8	0.605734	NA	NA	NA	NA	NA	NA	NA	NA	NA	NA	NA	NA	NA	NA	NA	1.01301	1033	0	0	NA	NA	NA	NA	NA	NA	NA	NA	NA	NA	NA	NA
2018-03-24	46594	0.63549	NA	NA	NA	NA	NA	NA	NA	NA	NA	NA	NA	NA	NA	NA	NA	0.977361	715	0	0	NA	NA	NA	NA	NA	NA	NA	NA	NA	NA	NA	NA
2018-03-25	44182.2	0.670179	NA	NA	NA	NA	NA	NA	NA	NA	NA	NA	NA	NA	NA	NA	NA	0.875845	418	0	0	NA	NA	NA	NA	NA	NA	NA	NA	NA	NA	NA	NA
2018-03-26	45656.4	0.64854	NA	NA	NA	NA	NA	NA	NA	NA	NA	NA	NA	3800	10000	255.263	219.298	0.838194	397	0	0	NA	NA	NA	NA	NA	NA	NA	NA	NA	NA	NA	10.2
2018-03-27	45631.6	0.648893	NA	NA	NA	NA	NA	NA	NA	NA	NA	NA	NA	NA	NA	NA	NA	0.849954	404	0	0	NA	NA	NA	NA	NA	NA	NA	NA	NA	NA	NA	NA
2018-03-28	45296.6	0.653692	NA	NA	NA	NA	NA	NA	NA	NA	NA	NA	NA	NA	NA	NA	NA	0.868056	574	0	0	NA	NA	NA	NA	NA	NA	NA	NA	NA	NA	NA	NA
2018-03-29	43606.6	0.679026	NA	NA	NA	NA	NA	NA	NA	NA	NA	NA	NA	NA	NA	NA	NA	0.880764	549	0	8	NA	NA	NA	NA	NA	NA	NA	NA	NA	NA	NA	NA
2018-03-30	41720.2	0.709728	NA	NA	NA	NA	NA	NA	NA	NA	NA	NA	NA	NA	NA	NA	NA	0.840231	459	0	0	NA	NA	NA	NA	NA	NA	NA	NA	NA	NA	NA	NA
2018-03-31	41513.1	0.713269	NA	NA	NA	NA	NA	NA	NA	NA	NA	NA	NA	NA	NA	NA	NA	0.844306	474	0	0	NA	NA	NA	NA	NA	NA	NA	NA	NA	NA	NA	NA
2018-04-01	41524	0.713082	NA	NA	NA	NA	NA	NA	NA	NA	NA	NA	NA	NA	NA	NA	NA	0.850185	474	0	0	NA	NA	NA	NA	NA	NA	NA	NA	NA	NA	NA	NA
2018-04-02	42298.9	0.700018	NA	NA	NA	NA	NA	NA	NA	NA	NA	NA	NA	NA	NA	NA	NA	0.872106	473	0	0	NA	NA	NA	NA	NA	NA	NA	NA	NA	NA	NA	NA
2018-04-03	57171.1	0.517919	NA	NA	NA	NA	NA	NA	NA	NA	NA	NA	NA	NA	NA	NA	NA	0.993171	385	0	0	NA	NA	NA	NA	NA	NA	NA	NA	NA	NA	NA	NA
2018-04-04	90477.9	0.327262	NA	NA	NA	NA	NA	NA	NA	NA	NA	NA	NA	NA	NA	NA	NA	1.16521	105	0	0	NA	NA	NA	NA	NA	NA	NA	NA	NA	NA	NA	NA
2018-04-05	102974	0.287547	NA	7.5	NA	NA	NA	NA	NA	NA	NA	NA	NA	3300	12100	286.364	189.394	1.27317	5	0	1350	NA	NA	NA	NA	NA	NA	NA	NA	NA	NA	NA	9.7
2018-04-06	55755.5	0.531068	210	7.7	110	350	24	14	3.6	110	85	53	10	NA	NA	NA	NA	1.03755	1521	0	2181	90390	5.3	2.4	19	9.9	2.5	6.7	0.63	0.52	0.11	7.4	NA
2018-04-07	47419.7	0.624425	NA	NA	NA	NA	NA	NA	NA	NA	NA	NA	NA	NA	NA	NA	NA	0.928912	1597	0	945	NA	NA	NA	NA	NA	NA	NA	NA	NA	NA	NA	NA
2018-04-08	46527.4	0.636399	NA	NA	NA	NA	NA	NA	NA	NA	NA	NA	NA	NA	NA	NA	NA	0.729028	443	0	285	NA	NA	NA	NA	NA	NA	NA	NA	NA	NA	NA	NA
2018-04-09	40336.4	0.734076	NA	NA	NA	NA	NA	NA	NA	NA	NA	NA	NA	NA	NA	NA	NA	0.541319	116	0	0	NA	NA	NA	NA	NA	NA	NA	NA	NA	NA	NA	NA
2018-04-10	49331.8	0.600221	NA	NA	NA	NA	NA	NA	NA	NA	NA	NA	NA	3800	11000	255.263	217.105	0.73419	307	0	0	NA	NA	NA	NA	NA	NA	NA	NA	NA	NA	NA	11.1
2018-04-11	46563.2	0.63591	NA	NA	NA	NA	NA	NA	NA	NA	NA	NA	NA	NA	NA	NA	NA	0.867639	727	0	0	NA	NA	NA	NA	NA	NA	NA	NA	NA	NA	NA	NA
2018-04-12	44002	0.672924	NA	NA	NA	NA	NA	NA	NA	NA	NA	NA	NA	NA	NA	NA	NA	0.924097	994	0	0	NA	NA	NA	NA	NA	NA	NA	NA	NA	NA	NA	NA
2018-04-13	44605	0.663827	NA	NA	NA	NA	NA	NA	NA	NA	NA	NA	NA	NA	NA	NA	NA	0.872222	1061	0	0	NA	NA	NA	NA	NA	NA	NA	NA	NA	NA	NA	NA
2018-04-14	42782.9	0.692098	NA	NA	NA	NA	NA	NA	NA	NA	NA	NA	NA	NA	NA	NA	NA	0.84375	1020	0	0	NA	NA	NA	NA	NA	NA	NA	NA	NA	NA	NA	NA
2018-04-15	41291.9	0.717091	NA	NA	NA	NA	NA	NA	NA	NA	NA	NA	NA	NA	NA	NA	NA	0.787454	521	0	0	NA	NA	NA	NA	NA	NA	NA	NA	NA	NA	NA	NA
2018-04-16	43905.8	0.674398	NA	NA	NA	NA	NA	NA	NA	NA	NA	NA	NA	NA	NA	NA	NA	0.810625	358	0	0	NA	NA	NA	NA	NA	NA	NA	NA	NA	NA	NA	NA
2018-04-17	47158.1	0.627888	NA	NA	NA	NA	NA	NA	NA	NA	NA	NA	NA	3300	10700	290.909	212.121	0.801319	661	0	0	NA	NA	NA	NA	NA	NA	NA	NA	NA	NA	NA	12.5
2018-04-18	42799.3	0.691834	NA	NA	NA	NA	NA	NA	NA	NA	NA	NA	NA	NA	NA	NA	NA	0.829051	776	0	0	NA	NA	NA	NA	NA	NA	NA	NA	NA	NA	NA	NA
2018-04-19	42621.5	0.69472	NA	NA	NA	NA	NA	NA	NA	NA	NA	NA	NA	NA	NA	NA	NA	0.88125	928	0	0	NA	NA	NA	NA	NA	NA	NA	NA	NA	NA	NA	NA
2018-04-20	43168.1	0.685923	NA	NA	NA	NA	NA	NA	NA	NA	NA	NA	NA	NA	NA	NA	NA	0.859537	810	0	283	NA	NA	NA	NA	NA	NA	NA	NA	NA	NA	NA	NA
2018-04-21	41206.2	0.718581	NA	NA	NA	NA	NA	NA	NA	NA	NA	NA	NA	NA	NA	NA	NA	0.775602	322	0	437	NA	NA	NA	NA	NA	NA	NA	NA	NA	NA	NA	NA
2018-04-22	40101.2	0.738382	NA	7.7	NA	NA	NA	NA	NA	NA	NA	NA	NA	NA	NA	NA	NA	0.73588	339	0	171	NA	NA	NA	NA	NA	NA	NA	NA	NA	NA	NA	NA
2018-04-23	47428.3	0.624311	270	7.7	260	600	49	34	7.3	200	160	77	15	NA	NA	NA	NA	0.78537	446	0	331	40930	1.3	1.4	25	4.6	0.34	3.3	0.42	0.36	0.06	4.26	NA
2018-04-24	50939.5	0.581278	NA	NA	NA	NA	NA	NA	NA	NA	NA	NA	NA	3400	10700	279.412	220.588	0.757454	400	0	440	NA	NA	NA	NA	NA	NA	NA	NA	NA	NA	NA	12
2018-04-25	43229.2	0.684953	NA	NA	NA	NA	NA	NA	NA	NA	NA	NA	NA	NA	NA	NA	NA	0.826481	737	0	1616	NA	NA	NA	NA	NA	NA	NA	NA	NA	NA	NA	NA
2018-04-26	42905.5	0.690122	NA	NA	NA	NA	NA	NA	NA	NA	NA	NA	NA	NA	NA	NA	NA	0.873032	1338	0	3070	NA	NA	NA	NA	NA	NA	NA	NA	NA	NA	NA	NA
2018-04-27	40136.9	0.737726	NA	NA	NA	NA	NA	NA	NA	NA	NA	NA	NA	NA	NA	NA	NA	0.800324	1146	0	1971	NA	NA	NA	NA	NA	NA	NA	NA	NA	NA	NA	NA
2018-04-28	48798	0.606788	NA	NA	NA	NA	NA	NA	NA	NA	NA	NA	NA	NA	NA	NA	NA	0.869653	320	0	698	NA	NA	NA	NA	NA	NA	NA	NA	NA	NA	NA	NA
2018-04-29	47071.3	0.629046	NA	NA	NA	NA	NA	NA	NA	NA	NA	NA	NA	NA	NA	NA	NA	0.841042	436	0	671	NA	NA	NA	NA	NA	NA	NA	NA	NA	NA	NA	NA
2018-04-30	77938.1	0.379917	NA	NA	NA	NA	NA	NA	NA	NA	NA	NA	NA	NA	NA	NA	NA	1.02164	120	0	546	NA	NA	NA	NA	NA	NA	NA	NA	NA	NA	NA	NA
2018-05-01	88036.8	0.336337	NA	7.6	NA	NA	NA	NA	NA	NA	NA	NA	NA	NA	NA	NA	NA	0.893287	441	0	829	NA	NA	NA	NA	NA	NA	NA	NA	NA	NA	NA	NA
2018-05-02	62201.8	0.476031	230	7.7	130	460	30	20	4.3	180	130	20	10	NA	NA	NA	NA	1.1772	1770	0	3771	66970	3.4	2.3	21	6.5	0.68	5.2	0.37	0.27	0.1	5.82	NA
2018-05-03	43327.6	0.683398	NA	NA	NA	NA	NA	NA	NA	NA	NA	NA	NA	NA	NA	NA	NA	1.52421	976	0	2658	NA	NA	NA	NA	NA	NA	NA	NA	NA	NA	NA	NA
2018-05-04	44586.3	0.664105	NA	NA	NA	NA	NA	NA	NA	NA	NA	NA	NA	NA	NA	NA	NA	1.36789	1850	0	834	NA	NA	NA	NA	NA	NA	NA	NA	NA	NA	NA	NA
2018-05-05	41385.2	0.715473	NA	NA	NA	NA	NA	NA	NA	NA	NA	NA	NA	NA	NA	NA	NA	0.903125	734	0	472	NA	NA	NA	NA	NA	NA	NA	NA	NA	NA	NA	NA
2018-05-06	40489.4	0.731303	NA	NA	NA	NA	NA	NA	NA	NA	NA	NA	NA	NA	NA	NA	NA	0.756343	302	0	193	NA	NA	NA	NA	NA	NA	NA	NA	NA	NA	NA	NA
2018-05-07	41871.7	0.707159	NA	NA	NA	NA	NA	NA	NA	NA	NA	NA	NA	NA	NA	NA	NA	0.693773	276	0	77	NA	NA	NA	NA	NA	NA	NA	NA	NA	NA	NA	NA
2018-05-08	42268.7	0.700518	NA	NA	NA	NA	NA	NA	NA	NA	NA	NA	NA	NA	NA	NA	NA	0.717292	210	0	202	NA	NA	NA	NA	NA	NA	NA	NA	NA	NA	NA	NA
2018-05-09	42065.5	0.703902	NA	NA	NA	NA	NA	NA	NA	NA	NA	NA	NA	3400	10400	277.941	220.588	0.803704	326	0	465	NA	NA	NA	NA	NA	NA	NA	NA	NA	NA	NA	14.1
2018-05-10	53085.2	0.557782	NA	NA	NA	NA	NA	NA	NA	NA	NA	NA	NA	NA	NA	NA	NA	0.884792	282	0	472	NA	NA	NA	NA	NA	NA	NA	NA	NA	NA	NA	NA
2018-05-11	48417.3	0.611558	NA	NA	NA	NA	NA	NA	NA	NA	NA	NA	NA	NA	NA	NA	NA	0.899722	642	0	886	NA	NA	NA	NA	NA	NA	NA	NA	NA	NA	NA	NA
2018-05-12	37602.4	0.78745	NA	NA	NA	NA	NA	NA	NA	NA	NA	NA	NA	NA	NA	NA	NA	0.780208	600	0	779	NA	NA	NA	NA	NA	NA	NA	NA	NA	NA	NA	NA
2018-05-13	37597.7	0.787549	NA	NA	NA	NA	NA	NA	NA	NA	NA	NA	NA	NA	NA	NA	NA	0.766806	478	0	589	NA	NA	NA	NA	NA	NA	NA	NA	NA	NA	NA	NA
2018-05-14	39773.8	0.74446	NA	NA	NA	NA	NA	NA	NA	NA	NA	NA	NA	NA	NA	NA	NA	0.690347	329	0	956	NA	NA	NA	NA	NA	NA	NA	NA	NA	NA	NA	NA
2018-05-15	39964.5	0.740908	NA	7.6	NA	NA	NA	NA	NA	NA	NA	NA	NA	NA	NA	NA	NA	0.715116	276	0	894	NA	NA	NA	NA	NA	NA	NA	NA	NA	NA	NA	NA
2018-05-16	40188.5	0.736778	340	7.7	320	750	42	35	7.6	240	180	180	7	NA	NA	NA	NA	0.817361	491	0	528	40230	1.1	1.8	30	4.2	0.36	2.6	0.32	0.23	0.09	3.84	NA
2018-05-17	40192.9	0.736697	NA	NA	NA	NA	NA	NA	NA	NA	NA	NA	NA	2000	9700	455	275	0.8425	572	0	479	NA	NA	NA	NA	NA	NA	NA	NA	NA	NA	NA	15.5
2018-05-18	39698.9	0.745865	NA	NA	NA	NA	NA	NA	NA	NA	NA	NA	NA	NA	NA	NA	NA	0.886204	652	0	481	NA	NA	NA	NA	NA	NA	NA	NA	NA	NA	NA	NA
2018-05-19	36605.5	0.808894	NA	NA	NA	NA	NA	NA	NA	NA	NA	NA	NA	NA	NA	NA	NA	0.780903	346	0	568	NA	NA	NA	NA	NA	NA	NA	NA	NA	NA	NA	NA
2018-05-20	34847.4	0.849704	NA	NA	NA	NA	NA	NA	NA	NA	NA	NA	NA	NA	NA	NA	NA	0.697477	223	0	472	NA	NA	NA	NA	NA	NA	NA	NA	NA	NA	NA	NA
2018-05-21	36379.4	0.813923	NA	NA	NA	NA	NA	NA	NA	NA	NA	NA	NA	NA	NA	NA	NA	0.679282	212	0	472	NA	NA	NA	NA	NA	NA	NA	NA	NA	NA	NA	NA
2018-05-22	38913	0.760929	NA	NA	NA	NA	NA	NA	NA	NA	NA	NA	NA	NA	NA	NA	NA	0.631273	150	0	841	NA	NA	NA	NA	NA	NA	NA	NA	NA	NA	NA	NA
2018-05-23	38416.7	0.770759	NA	NA	NA	NA	NA	NA	NA	NA	NA	NA	NA	NA	NA	NA	NA	0.680718	163	0	552	NA	NA	NA	NA	NA	NA	NA	NA	NA	NA	NA	NA
2018-05-24	38164.5	0.775852	NA	NA	NA	NA	NA	NA	NA	NA	NA	NA	NA	2500	9700	280	176	0.79169	234	0	544	NA	NA	NA	NA	NA	NA	NA	NA	NA	NA	NA	16.1
2018-05-25	39101.6	0.757258	NA	NA	NA	NA	NA	NA	NA	NA	NA	NA	NA	NA	NA	NA	NA	0.84338	275	0	556	NA	NA	NA	NA	NA	NA	NA	NA	NA	NA	NA	NA
2018-05-26	36734.4	0.806057	NA	NA	NA	NA	NA	NA	NA	NA	NA	NA	NA	NA	NA	NA	NA	0.822523	237	0	474	NA	NA	NA	NA	NA	NA	NA	NA	NA	NA	NA	NA
2018-05-27	38655.4	0.766	NA	NA	NA	NA	NA	NA	NA	NA	NA	NA	NA	NA	NA	NA	NA	0.863912	211	0	472	NA	NA	NA	NA	NA	NA	NA	NA	NA	NA	NA	NA
2018-05-28	35348.4	0.837663	NA	7.7	NA	NA	NA	NA	NA	NA	NA	NA	NA	NA	NA	NA	NA	0.690602	198	0	472	38760	NA	NA	NA	NA	NA	NA	NA	NA	NA	NA	NA
2018-05-29	79263.8	0.373563	350	7	260	620	47	30	6.9	200	150	100	17	NA	NA	NA	NA	1.16187	141	0	762	46620	2.1	1.8	36	3.7	0.3	2.1	0.49	0.4	0.09	3.4	NA
2018-05-30	50272.9	0.588985	NA	NA	NA	NA	NA	NA	NA	NA	NA	NA	NA	NA	NA	NA	NA	1.0235	214	0	632	NA	NA	NA	NA	NA	NA	NA	NA	NA	NA	NA	NA
2018-05-31	37858.4	0.782125	NA	NA	NA	NA	NA	NA	NA	NA	NA	NA	NA	3200	10400	279.688	181.25	0.868634	130	0	480	NA	NA	NA	NA	NA	NA	NA	NA	NA	NA	NA	17.4
2018-06-01	36438.3	0.812607	NA	NA	NA	NA	NA	NA	NA	NA	NA	NA	NA	NA	NA	NA	NA	0.829352	111	0	809	NA	NA	NA	NA	NA	NA	NA	NA	NA	NA	NA	NA
2018-06-02	34332.9	0.862438	NA	NA	NA	NA	NA	NA	NA	NA	NA	NA	NA	NA	NA	NA	NA	0.811181	124	0	794	NA	NA	NA	NA	NA	NA	NA	NA	NA	NA	NA	NA
2018-06-03	33791.7	0.876251	NA	NA	NA	NA	NA	NA	NA	NA	NA	NA	NA	NA	NA	NA	NA	0.764699	156	0	472	NA	NA	NA	NA	NA	NA	NA	NA	NA	NA	NA	NA
2018-06-04	35821.8	0.826593	NA	NA	NA	NA	NA	NA	NA	NA	NA	NA	NA	NA	NA	NA	NA	0.657477	115	0	472	NA	NA	NA	NA	NA	NA	NA	NA	NA	NA	NA	NA
2018-06-05	35242.6	0.840177	NA	NA	NA	NA	NA	NA	NA	NA	NA	NA	NA	NA	NA	NA	NA	0.575185	99	0	210	NA	NA	NA	NA	NA	NA	NA	NA	NA	NA	NA	NA
2018-06-06	35564.1	0.832581	NA	NA	NA	NA	NA	NA	NA	NA	NA	NA	NA	NA	NA	NA	NA	0.71662	272	0	127	NA	NA	NA	NA	NA	NA	NA	NA	NA	NA	NA	NA
2018-06-07	36071.2	0.820876	NA	NA	NA	NA	NA	NA	NA	NA	NA	NA	NA	NA	NA	NA	NA	0.909954	561	0	738	NA	NA	NA	NA	NA	NA	NA	NA	NA	NA	NA	NA
2018-06-08	34928.2	0.847738	NA	NA	NA	NA	NA	NA	NA	NA	NA	NA	NA	2900	9700	241.379	155.172	0.91287	464	0	581	NA	NA	NA	NA	NA	NA	NA	NA	NA	NA	NA	17.7
2018-06-09	32482	0.911582	NA	NA	NA	NA	NA	NA	NA	NA	NA	NA	NA	NA	NA	NA	NA	0.73625	160	0	563	NA	NA	NA	NA	NA	NA	NA	NA	NA	NA	NA	NA
2018-06-10	80834.1	0.366306	NA	NA	NA	NA	NA	NA	NA	NA	NA	NA	NA	NA	NA	NA	NA	1.01282	39	0	1910	NA	NA	NA	NA	NA	NA	NA	NA	NA	NA	NA	NA
2018-06-11	37620.8	0.787065	NA	NA	NA	NA	NA	NA	NA	NA	NA	NA	NA	NA	NA	NA	NA	0.726829	37	0	549	NA	NA	NA	NA	NA	NA	NA	NA	NA	NA	NA	NA
2018-06-12	57490.3	0.515044	NA	NA	NA	NA	NA	NA	NA	NA	NA	NA	NA	NA	NA	NA	NA	0.825486	27	0	1192	NA	NA	NA	NA	NA	NA	NA	NA	NA	NA	NA	NA
2018-06-13	51731.6	0.572378	NA	NA	NA	NA	NA	NA	NA	NA	NA	NA	NA	NA	NA	NA	NA	0.997222	249	0	1350	NA	NA	NA	NA	NA	NA	NA	NA	NA	NA	NA	NA
2018-06-14	58069.9	0.509903	NA	NA	NA	NA	NA	NA	NA	NA	NA	NA	NA	NA	NA	NA	NA	0.856319	82	0	481	NA	NA	NA	NA	NA	NA	NA	NA	NA	NA	NA	NA
2018-06-15	41534.7	0.712898	NA	NA	NA	NA	NA	NA	NA	NA	NA	NA	NA	NA	NA	NA	NA	0.836528	119	0	862	NA	NA	NA	NA	NA	NA	NA	NA	NA	NA	NA	NA
2018-06-16	55412.5	0.534356	NA	7.6	NA	NA	NA	NA	NA	NA	NA	NA	NA	NA	NA	NA	NA	0.878241	68	0	470	NA	NA	NA	NA	NA	NA	NA	NA	NA	NA	NA	NA
2018-06-17	74917.6	0.395234	83	7.3	120	240	26	22	3.6	150	110	29	4	NA	NA	NA	NA	1.07995	62	0	1153	68970	3.7	3	36	5.6	2.5	2	0.56	0.39	0.17	3.1	NA
2018-06-18	36395.4	0.813565	NA	NA	NA	NA	NA	NA	NA	NA	NA	NA	NA	NA	NA	NA	NA	0.713634	113	0	802	NA	NA	NA	NA	NA	NA	NA	NA	NA	NA	NA	NA
2018-06-19	35596.7	0.831818	NA	NA	NA	NA	NA	NA	NA	NA	NA	NA	NA	NA	NA	NA	NA	0.651759	138	0	470	NA	NA	NA	NA	NA	NA	NA	NA	NA	NA	NA	NA
2018-06-20	60463.9	0.489714	NA	NA	NA	NA	NA	NA	NA	NA	NA	NA	NA	3000	9200	266.667	153.333	0.839653	63	0	774	NA	NA	NA	NA	NA	NA	NA	NA	NA	NA	NA	15.5
2018-06-21	36363.2	0.814285	NA	NA	NA	NA	NA	NA	NA	NA	NA	NA	NA	NA	NA	NA	NA	0.636366	128	0	418	NA	NA	NA	NA	NA	NA	NA	NA	NA	NA	NA	NA
2018-06-22	35984.3	0.822859	NA	NA	NA	NA	NA	NA	NA	NA	NA	NA	NA	NA	NA	NA	NA	0.650856	109	0	0	NA	NA	NA	NA	NA	NA	NA	NA	NA	NA	NA	NA
2018-06-23	32677.7	0.906122	NA	NA	NA	NA	NA	NA	NA	NA	NA	NA	NA	NA	NA	NA	NA	0.681019	120	0	3	NA	NA	NA	NA	NA	NA	NA	NA	NA	NA	NA	NA
2018-06-24	31817.1	0.930631	NA	NA	NA	NA	NA	NA	NA	NA	NA	NA	NA	NA	NA	NA	NA	0.72375	162	0	96	NA	NA	NA	NA	NA	NA	NA	NA	NA	NA	NA	NA
2018-06-25	34655.6	0.854408	NA	NA	NA	NA	NA	NA	NA	NA	NA	NA	NA	NA	NA	NA	NA	0.732639	189	0	131	NA	NA	NA	NA	NA	NA	NA	NA	NA	NA	NA	NA
2018-06-26	4756.77	0.624306	NA	NA	NA	NA	NA	NA	NA	NA	NA	NA	NA	NA	NA	NA	NA	0.818218	234	0	517	NA	NA	NA	NA	NA	NA	NA	NA	NA	NA	NA	NA
2018-06-27	33467.5	0.884739	NA	NA	NA	NA	NA	NA	NA	NA	NA	NA	NA	3100	9100	254.839	129.032	0.879468	181	0	605	NA	NA	NA	NA	NA	NA	NA	NA	NA	NA	NA	18.4
2018-06-28	32272.3	0.917505	NA	NA	NA	NA	NA	NA	NA	NA	NA	NA	NA	NA	NA	NA	NA	0.869074	132	0	444	NA	NA	NA	NA	NA	NA	NA	NA	NA	NA	NA	NA
2018-06-29	31875.6	0.928922	NA	NA	NA	NA	NA	NA	NA	NA	NA	NA	NA	NA	NA	NA	NA	0.837894	123	0	460	NA	NA	NA	NA	NA	NA	NA	NA	NA	NA	NA	NA
2018-06-30	29721.7	0.996243	NA	NA	NA	NA	NA	NA	NA	NA	NA	NA	NA	NA	NA	NA	NA	0.76287	119	0	235	NA	NA	NA	NA	NA	NA	NA	NA	NA	NA	NA	NA
2018-07-01	28908.8	0.624306	NA	NA	NA	NA	NA	NA	NA	NA	NA	NA	NA	NA	NA	NA	NA	0.725648	90	0	93	NA	NA	NA	NA	NA	NA	NA	NA	NA	NA	NA	NA
2018-07-02	30883.9	0.958751	NA	7.6	NA	NA	NA	NA	NA	NA	NA	NA	NA	NA	NA	NA	NA	0.889606	70	0	412	NA	NA	NA	NA	NA	NA	NA	NA	NA	NA	NA	NA
2018-07-03	31046.4	0.953734	500	7.7	530	1300	55	40	8.2	290	180	510	15	NA	NA	NA	NA	1.17014	426	0	749	31310	2.2	1.9	30	2.8	0.4	1.2	0.65	0.55	0.1	2.4	NA
2018-07-04	31398.3	0.943044	NA	NA	NA	NA	NA	NA	NA	NA	NA	NA	NA	NA	NA	NA	NA	1.27359	605	0	718	NA	NA	NA	NA	NA	NA	NA	NA	NA	NA	NA	NA
2018-07-05	39873.5	0.742598	NA	NA	NA	NA	NA	NA	NA	NA	NA	NA	NA	NA	NA	NA	NA	1.23157	604	0	754	NA	NA	NA	NA	NA	NA	NA	NA	NA	NA	NA	NA
2018-07-06	33430.2	0.885726	NA	NA	NA	NA	NA	NA	NA	NA	NA	NA	NA	NA	NA	NA	NA	1.58542	605	0	474	NA	NA	NA	NA	NA	NA	NA	NA	NA	NA	NA	NA
2018-07-07	28640.7	0.624306	NA	NA	NA	NA	NA	NA	NA	NA	NA	NA	NA	NA	NA	NA	NA	1.56775	605	0	472	NA	NA	NA	NA	NA	NA	NA	NA	NA	NA	NA	NA
2018-07-08	27691.4	0.624306	NA	NA	NA	NA	NA	NA	NA	NA	NA	NA	NA	NA	NA	NA	NA	1.49229	605	0	472	NA	NA	NA	NA	NA	NA	NA	NA	NA	NA	NA	NA
2018-07-09	34497.6	0.858321	NA	NA	NA	NA	NA	NA	NA	NA	NA	NA	NA	NA	NA	NA	NA	1.17954	605	0	472	NA	NA	NA	NA	NA	NA	NA	NA	NA	NA	NA	NA
2018-07-10	36313.9	0.815391	NA	NA	NA	NA	NA	NA	NA	NA	NA	NA	NA	NA	NA	NA	NA	0.883356	605	0	522	NA	NA	NA	NA	NA	NA	NA	NA	NA	NA	NA	NA
2018-07-11	28992.2	0.624306	NA	NA	NA	NA	NA	NA	NA	NA	NA	NA	NA	NA	NA	NA	NA	1.05375	571	0	1179	NA	NA	NA	NA	NA	NA	NA	NA	NA	NA	NA	NA
2018-07-12	29042.1	0.624306	NA	NA	NA	NA	NA	NA	NA	NA	NA	NA	NA	NA	NA	NA	NA	1.59356	605	0	576	NA	NA	NA	NA	NA	NA	NA	NA	NA	NA	NA	NA
2018-07-13	28233.9	0.624306	NA	7.7	NA	NA	NA	NA	NA	NA	NA	NA	NA	3800	10700	234.211	157.895	1.29039	605	0	452	NA	NA	NA	NA	NA	NA	NA	NA	NA	NA	NA	19.3
2018-07-14	25762.4	0.624306	470	7.7	340	1000	56	40	8.1	340	200	68	16	NA	NA	NA	NA	1.04745	494	0	358	28210	6.6	2.6	32	2.8	0.14	1.4	0.52	0.33	0.19	2.66	NA
2018-07-15	24829.7	0.624306	NA	NA	NA	NA	NA	NA	NA	NA	NA	NA	NA	NA	NA	NA	NA	0.836065	378	0	6	NA	NA	NA	NA	NA	NA	NA	NA	NA	NA	NA	NA
2018-07-16	26204.2	0.624306	NA	NA	NA	NA	NA	NA	NA	NA	NA	NA	NA	NA	NA	NA	NA	0.857731	463	0	18	NA	NA	NA	NA	NA	NA	NA	NA	NA	NA	NA	NA
2018-07-17	27100.8	0.624306	NA	NA	NA	NA	NA	NA	NA	NA	NA	NA	NA	3900	10000	228.205	153.846	0.775602	435	0	342	NA	NA	NA	NA	NA	NA	NA	NA	NA	NA	NA	19.2
2018-07-18	32035.4	0.924291	NA	NA	NA	NA	NA	NA	NA	NA	NA	NA	NA	NA	NA	NA	NA	0.703032	485	0	456	NA	NA	NA	NA	NA	NA	NA	NA	NA	NA	NA	NA
2018-07-19	25285.3	0.624306	NA	NA	NA	NA	NA	NA	NA	NA	NA	NA	NA	NA	NA	NA	NA	0.63537	389	0	154	NA	NA	NA	NA	NA	NA	NA	NA	NA	NA	NA	NA
2018-07-20	25958	0.624306	NA	NA	NA	NA	NA	NA	NA	NA	NA	NA	NA	NA	NA	NA	NA	0.881111	426	0	0	NA	NA	NA	NA	NA	NA	NA	NA	NA	NA	NA	NA
2018-07-21	24589.3	0.624306	NA	NA	NA	NA	NA	NA	NA	NA	NA	NA	NA	NA	NA	NA	NA	0.895185	409	0	0	NA	NA	NA	NA	NA	NA	NA	NA	NA	NA	NA	NA
2018-07-22	24152.6	0.624306	NA	NA	NA	NA	NA	NA	NA	NA	NA	NA	NA	NA	NA	NA	NA	0.91412	404	0	0	NA	NA	NA	NA	NA	NA	NA	NA	NA	NA	NA	NA
2018-07-23	25660.5	0.624306	NA	NA	NA	NA	NA	NA	NA	NA	NA	NA	NA	NA	NA	NA	NA	0.941806	454	0	0	NA	NA	NA	NA	NA	NA	NA	NA	NA	NA	NA	NA
2018-07-24	25915.6	0.624306	NA	NA	NA	NA	NA	NA	NA	NA	NA	NA	NA	NA	NA	NA	NA	1.00387	482	0	0	NA	NA	NA	NA	NA	NA	NA	NA	NA	NA	NA	NA
2018-07-25	26286.1	0.624306	NA	NA	NA	NA	NA	NA	NA	NA	NA	NA	NA	NA	NA	NA	NA	0.848958	504	0	149	NA	NA	NA	NA	NA	NA	NA	NA	NA	NA	NA	NA
2018-07-26	24798.6	0.624306	NA	NA	NA	NA	NA	NA	NA	NA	NA	NA	NA	NA	NA	NA	NA	0.870671	478	0	514	NA	NA	NA	NA	NA	NA	NA	NA	NA	NA	NA	NA
2018-07-27	25383.2	0.624306	NA	NA	NA	NA	NA	NA	NA	NA	NA	NA	NA	NA	NA	NA	NA	1.10447	476	0	440	NA	NA	NA	NA	NA	NA	NA	NA	NA	NA	NA	NA
2018-07-28	26242.1	0.624306	NA	NA	NA	NA	NA	NA	NA	NA	NA	NA	NA	NA	NA	NA	NA	1.2337	396	0	429	NA	NA	NA	NA	NA	NA	NA	NA	NA	NA	NA	NA
2018-07-29	41875.3	0.7071	NA	NA	NA	NA	NA	NA	NA	NA	NA	NA	NA	NA	NA	NA	NA	1.25465	262	0	456	NA	NA	NA	NA	NA	NA	NA	NA	NA	NA	NA	NA
2018-07-30	26260.2	0.624306	NA	NA	NA	NA	NA	NA	NA	NA	NA	NA	NA	NA	NA	NA	NA	1.0953	402	0	770	NA	NA	NA	NA	NA	NA	NA	NA	NA	NA	NA	NA
2018-07-31	34610.5	0.855521	NA	NA	NA	NA	NA	NA	NA	NA	NA	NA	NA	NA	NA	NA	NA	0.932245	363	0	449	NA	NA	NA	NA	NA	NA	NA	NA	NA	NA	NA	NA
2018-08-01	27645.1	0.624306	NA	NA	NA	NA	NA	NA	NA	NA	NA	NA	NA	NA	NA	NA	NA	0.988681	445	0	1448	NA	NA	NA	NA	NA	NA	NA	NA	NA	NA	NA	NA
2018-08-02	26947.2	0.624306	NA	NA	NA	NA	NA	NA	NA	NA	NA	NA	NA	NA	NA	NA	NA	1.02053	511	0	192	NA	NA	NA	NA	NA	NA	NA	NA	NA	NA	NA	NA
2018-08-03	26551.3	0.624306	NA	NA	NA	NA	NA	NA	NA	NA	NA	NA	NA	NA	NA	NA	NA	0.972639	538	0	254	NA	NA	NA	NA	NA	NA	NA	NA	NA	NA	NA	NA
2018-08-04	25558.9	0.624306	NA	NA	NA	NA	NA	NA	NA	NA	NA	NA	NA	NA	NA	NA	NA	0.952014	488	0	433	NA	NA	NA	NA	NA	NA	NA	NA	NA	NA	NA	NA
2018-08-05	25042.1	0.624306	NA	NA	NA	NA	NA	NA	NA	NA	NA	NA	NA	NA	NA	NA	NA	0.879815	445	0	207	NA	NA	NA	NA	NA	NA	NA	NA	NA	NA	NA	NA
2018-08-06	31016.9	0.954639	NA	NA	NA	NA	NA	NA	NA	NA	NA	NA	NA	NA	NA	NA	NA	0.817384	342	0	221	NA	NA	NA	NA	NA	NA	NA	NA	NA	NA	NA	NA
2018-08-07	30745.3	0.963074	NA	NA	NA	NA	NA	NA	NA	NA	NA	NA	NA	NA	NA	NA	NA	0.708657	676	0	678	NA	NA	NA	NA	NA	NA	NA	NA	NA	NA	NA	NA
2018-08-08	37682.9	0.785768	NA	NA	NA	NA	NA	NA	NA	NA	NA	NA	NA	NA	NA	NA	NA	0.86662	518	0	491	NA	NA	NA	NA	NA	NA	NA	NA	NA	NA	NA	NA
2018-08-09	31034.6	0.954096	NA	NA	NA	NA	NA	NA	NA	NA	NA	NA	NA	NA	NA	NA	NA	0.839236	683	0	1081	NA	NA	NA	NA	NA	NA	NA	NA	NA	NA	NA	NA
2018-08-10	76647.1	0.386316	NA	NA	NA	NA	NA	NA	NA	NA	NA	NA	NA	NA	NA	NA	NA	0.909792	404	0	157	NA	NA	NA	NA	NA	NA	NA	NA	NA	NA	NA	NA
2018-08-11	60264.4	0.491335	NA	NA	NA	NA	NA	NA	NA	NA	NA	NA	NA	NA	NA	NA	NA	1.00227	150	0	778	NA	NA	NA	NA	NA	NA	NA	NA	NA	NA	NA	NA
2018-08-12	36779.3	0.805073	NA	NA	NA	NA	NA	NA	NA	NA	NA	NA	NA	NA	NA	NA	NA	0.77456	331	0	272	NA	NA	NA	NA	NA	NA	NA	NA	NA	NA	NA	NA
2018-08-13	39811.3	0.743759	NA	NA	NA	NA	NA	NA	NA	NA	NA	NA	NA	NA	NA	NA	NA	0.782546	603	0	634	NA	NA	NA	NA	NA	NA	NA	NA	NA	NA	NA	NA
2018-08-14	99636.7	0.29718	NA	NA	NA	NA	NA	NA	NA	NA	NA	NA	NA	NA	NA	NA	NA	0.859884	274	0	1610	NA	NA	NA	NA	NA	NA	NA	NA	NA	NA	NA	NA
2018-08-15	36074.1	0.82081	NA	NA	NA	NA	NA	NA	NA	NA	NA	NA	NA	NA	NA	NA	NA	0.683843	881	0	169	NA	NA	NA	NA	NA	NA	NA	NA	NA	NA	NA	NA
2018-08-16	32103.8	0.922321	NA	NA	NA	NA	NA	NA	NA	NA	NA	NA	NA	NA	NA	NA	NA	0.862037	1078	0	1050	NA	NA	NA	NA	NA	NA	NA	NA	NA	NA	NA	NA
2018-08-17	30976.7	0.955879	NA	NA	NA	NA	NA	NA	NA	NA	NA	NA	NA	NA	NA	NA	NA	0.920694	970	0	1842	NA	NA	NA	NA	NA	NA	NA	NA	NA	NA	NA	NA
2018-08-18	28690.8	0.624306	NA	NA	NA	NA	NA	NA	NA	NA	NA	NA	NA	NA	NA	NA	NA	0.862593	753	0	651	NA	NA	NA	NA	NA	NA	NA	NA	NA	NA	NA	NA
2018-08-19	82038.5	0.360928	NA	7.6	NA	NA	NA	NA	NA	NA	NA	NA	NA	NA	NA	NA	NA	1.03683	346	0	985	NA	NA	NA	NA	NA	NA	NA	NA	NA	NA	NA	NA
2018-08-20	76688.2	0.386109	190	7.5	99	250	15	9.2	2.4	150	76	15	5.8	NA	NA	NA	NA	0.742569	371	0	171	100480	2.7	2.2	27	4.5	1.1	2.4	0.24	0.16	0.08	3.4	NA
2018-08-21	35393.7	0.836589	NA	NA	NA	NA	NA	NA	NA	NA	NA	NA	NA	NA	NA	NA	NA	0.686736	852	0	0	NA	NA	NA	NA	NA	NA	NA	NA	NA	NA	NA	NA
2018-08-22	32794.6	0.902892	NA	7.8	NA	NA	NA	NA	NA	NA	NA	NA	NA	NA	NA	NA	NA	0.862153	1112	0	0	NA	NA	NA	NA	NA	NA	NA	NA	NA	NA	NA	NA
2018-08-23	46705.7	0.63397	450	7.8	280	910	65	45	12	400	240	91	20	3500	9600	22.8571	138.095	0.950903	955	0	1066	32530	1.5	1.3	28	4.8	0.81	3.1	0.27	0.2	0.07	3.99	17.8
2018-08-24	94729.5	0.312574	NA	NA	NA	NA	NA	NA	NA	NA	NA	NA	NA	NA	NA	NA	NA	1.05817	279	0	796	NA	NA	NA	NA	NA	NA	NA	NA	NA	NA	NA	NA
2018-08-25	35251	0.839975	NA	NA	NA	NA	NA	NA	NA	NA	NA	NA	NA	NA	NA	NA	NA	0.953796	573	0	996	NA	NA	NA	NA	NA	NA	NA	NA	NA	NA	NA	NA
2018-08-26	31228.1	0.948186	NA	NA	NA	NA	NA	NA	NA	NA	NA	NA	NA	NA	NA	NA	NA	0.928819	1257	0	1225	NA	NA	NA	NA	NA	NA	NA	NA	NA	NA	NA	NA
2018-08-27	78175.2	0.378765	NA	NA	NA	NA	NA	NA	NA	NA	NA	NA	NA	NA	NA	NA	NA	1.11519	548	0	1969	NA	NA	NA	NA	NA	NA	NA	NA	NA	NA	NA	NA
2018-08-28	57426.1	0.51562	NA	NA	NA	NA	NA	NA	NA	NA	NA	NA	NA	NA	NA	NA	NA	1.47845	116	0	1062	NA	NA	NA	NA	NA	NA	NA	NA	NA	NA	NA	NA
2018-08-29	34080.3	0.868829	NA	NA	NA	NA	NA	NA	NA	NA	NA	NA	NA	4400	11600	218.182	147.727	1.55937	312	0	1075	NA	NA	NA	NA	NA	NA	NA	NA	NA	NA	NA	18.2
2018-08-30	66589	0.444668	NA	NA	NA	NA	NA	NA	NA	NA	NA	NA	NA	NA	NA	NA	NA	1.11549	392	0	3051	NA	NA	NA	NA	NA	NA	NA	NA	NA	NA	NA	NA
2018-08-31	32982.6	0.897747	NA	NA	NA	NA	NA	NA	NA	NA	NA	NA	NA	NA	NA	NA	NA	1.46771	873	0	569	NA	NA	NA	NA	NA	NA	NA	NA	NA	NA	NA	NA
2018-09-01	30009.1	0.986702	NA	NA	NA	NA	NA	NA	NA	NA	NA	NA	NA	NA	NA	NA	NA	1.43009	967	0	1431	NA	NA	NA	NA	NA	NA	NA	NA	NA	NA	NA	NA
2018-09-02	29611.1	0.999964	NA	NA	NA	NA	NA	NA	NA	NA	NA	NA	NA	NA	NA	NA	NA	1.51123	511	0	161	NA	NA	NA	NA	NA	NA	NA	NA	NA	NA	NA	NA
2018-09-03	31506.1	0.939819	NA	NA	NA	NA	NA	NA	NA	NA	NA	NA	NA	NA	NA	NA	NA	1.23914	424	0	32	NA	NA	NA	NA	NA	NA	NA	NA	NA	NA	NA	NA
2018-09-04	32027.2	0.924527	NA	NA	NA	NA	NA	NA	NA	NA	NA	NA	NA	NA	NA	NA	NA	1.15625	454	0	602	NA	NA	NA	NA	NA	NA	NA	NA	NA	NA	NA	NA
2018-09-05	33026.2	0.896561	NA	NA	NA	NA	NA	NA	NA	NA	NA	NA	NA	4300	11500	216.279	145.349	1.28438	661	0	1705	NA	NA	NA	NA	NA	NA	NA	NA	NA	NA	NA	19
2018-09-06	32883.4	0.900454	NA	7.8	NA	NA	NA	NA	NA	NA	NA	NA	NA	NA	NA	NA	NA	1.16204	512	0	1397	NA	NA	NA	NA	NA	NA	NA	NA	NA	NA	NA	NA
2018-09-07	79521.9	0.37235	430	7.9	320	860	64	48	12	340	210	44	16	NA	NA	NA	NA	1.15354	150	0	992	32520	1.9	1.3	29	8.6	1.9	6.4	0.19	0.11	0.08	6.7	NA
2018-09-08	83797.2	0.353353	NA	NA	NA	NA	NA	NA	NA	NA	NA	NA	NA	NA	NA	NA	NA	1.21155	42	0	213	NA	NA	NA	NA	NA	NA	NA	NA	NA	NA	NA	NA
2018-09-09	93962.9	0.315124	NA	NA	NA	NA	NA	NA	NA	NA	NA	NA	NA	NA	NA	NA	NA	1.09947	21	0	0	NA	NA	NA	NA	NA	NA	NA	NA	NA	NA	NA	NA
2018-09-10	77215.2	0.383473	NA	NA	NA	NA	NA	NA	NA	NA	NA	NA	NA	NA	NA	NA	NA	1.23775	124	0	1337	NA	NA	NA	NA	NA	NA	NA	NA	NA	NA	NA	NA
2018-09-11	63320.3	0.467623	NA	NA	NA	NA	NA	NA	NA	NA	NA	NA	NA	NA	NA	NA	NA	1.31507	58	0	246	NA	NA	NA	NA	NA	NA	NA	NA	NA	NA	NA	NA
2018-09-12	54361.1	0.544691	NA	NA	NA	NA	NA	NA	NA	NA	NA	NA	NA	4500	12000	208.889	161.111	1.48525	167	0	472	NA	NA	NA	NA	NA	NA	NA	NA	NA	NA	NA	17.5
2018-09-13	44541	0.664781	NA	NA	NA	NA	NA	NA	NA	NA	NA	NA	NA	NA	NA	NA	NA	1.53234	85	0	471	NA	NA	NA	NA	NA	NA	NA	NA	NA	NA	NA	NA
2018-09-14	75615.3	0.391587	NA	NA	NA	NA	NA	NA	NA	NA	NA	NA	NA	NA	NA	NA	NA	1.4269	133	0	472	NA	NA	NA	NA	NA	NA	NA	NA	NA	NA	NA	NA
2018-09-15	90302.6	0.327898	NA	7.5	NA	NA	NA	NA	NA	NA	NA	NA	NA	NA	NA	NA	NA	1.41301	71	0	472	NA	NA	NA	NA	NA	NA	NA	NA	NA	NA	NA	NA
2018-09-16	33345.6	0.887974	200	7.8	180	390	35	24	6.8	230	140	16	11	NA	NA	NA	NA	1.53725	63	0	472	51630	1.1	1.2	16	4.7	0.3	3.9	0.16	0.11	0.05	4.4	NA
2018-09-17	50122.9	0.590747	NA	NA	NA	NA	NA	NA	NA	NA	NA	NA	NA	NA	NA	NA	NA	1.29315	91	0	463	NA	NA	NA	NA	NA	NA	NA	NA	NA	NA	NA	NA
2018-09-18	39174.7	0.755844	NA	NA	NA	NA	NA	NA	NA	NA	NA	NA	NA	NA	NA	NA	NA	1.08472	177	0	469	NA	NA	NA	NA	NA	NA	NA	NA	NA	NA	NA	NA
2018-09-19	33803	0.875958	NA	NA	NA	NA	NA	NA	NA	NA	NA	NA	NA	NA	NA	NA	NA	0.951157	736	0	431	NA	NA	NA	NA	NA	NA	NA	NA	NA	NA	NA	NA
2018-09-20	55121.4	0.537178	NA	NA	NA	NA	NA	NA	NA	NA	NA	NA	NA	NA	NA	NA	NA	1.02262	497	0	472	NA	NA	NA	NA	NA	NA	NA	NA	NA	NA	NA	NA
2018-09-21	60998.8	0.48542	NA	NA	NA	NA	NA	NA	NA	NA	NA	NA	NA	4200	11800	223.81	178.571	0.996134	147	0	472	NA	NA	NA	NA	NA	NA	NA	NA	NA	NA	NA	17.4
2018-09-22	83917.3	0.352847	NA	NA	NA	NA	NA	NA	NA	NA	NA	NA	NA	NA	NA	NA	NA	0.99375	104	0	472	NA	NA	NA	NA	NA	NA	NA	NA	NA	NA	NA	NA
2018-09-23	51711.4	0.572601	NA	NA	NA	NA	NA	NA	NA	NA	NA	NA	NA	NA	NA	NA	NA	0.729676	562	0	471	NA	NA	NA	NA	NA	NA	NA	NA	NA	NA	NA	NA
2018-09-24	35583.7	0.832123	NA	NA	NA	NA	NA	NA	NA	NA	NA	NA	NA	NA	NA	NA	NA	0.712685	517	0	1015	NA	NA	NA	NA	NA	NA	NA	NA	NA	NA	NA	NA
2018-09-25	34878.2	0.848955	NA	NA	NA	NA	NA	NA	NA	NA	NA	NA	NA	NA	NA	NA	NA	0.750833	730	0	471	NA	NA	NA	NA	NA	NA	NA	NA	NA	NA	NA	NA
2018-09-26	36230.8	0.817259	NA	NA	NA	NA	NA	NA	NA	NA	NA	NA	NA	NA	NA	NA	NA	0.77581	1159	0	170	NA	NA	NA	NA	NA	NA	NA	NA	NA	NA	NA	NA
2018-09-27	35915.3	0.82444	NA	NA	NA	NA	NA	NA	NA	NA	NA	NA	NA	NA	NA	NA	NA	0.827199	1517	0	0	NA	NA	NA	NA	NA	NA	NA	NA	NA	NA	NA	NA
2018-09-28	35021.1	0.845491	NA	NA	NA	NA	NA	NA	NA	NA	NA	NA	NA	NA	NA	NA	NA	0.823819	1765	0	0	NA	NA	NA	NA	NA	NA	NA	NA	NA	NA	NA	NA
2018-09-29	34154.1	0.866954	NA	NA	NA	NA	NA	NA	NA	NA	NA	NA	NA	NA	NA	NA	NA	0.778218	1261	0	0	NA	NA	NA	NA	NA	NA	NA	NA	NA	NA	NA	NA
2018-09-30	33285.2	0.889586	NA	NA	NA	NA	NA	NA	NA	NA	NA	NA	NA	NA	NA	NA	NA	0.734144	717	0	0	NA	NA	NA	NA	NA	NA	NA	NA	NA	NA	NA	NA
2018-10-01	37539.9	0.788761	NA	NA	NA	NA	NA	NA	NA	NA	NA	NA	NA	NA	NA	NA	NA	0.725579	1749	0	0	NA	NA	NA	NA	NA	NA	NA	NA	NA	NA	NA	NA
2018-10-02	56722.6	0.522015	NA	8	NA	NA	NA	NA	NA	NA	NA	NA	NA	NA	NA	NA	NA	0.907662	929	0	0	NA	NA	NA	NA	NA	NA	NA	NA	NA	NA	NA	NA
2018-10-03	61136.8	0.484324	320	7.9	230	510	32	21	5.6	260	140	91	11	NA	NA	NA	NA	0.829329	1168	0	0	77170	5.4	2.5	31	10	3	4	0.68	0.19	0.49	7	NA
2018-10-04	34149.3	0.867076	NA	NA	NA	NA	NA	NA	NA	NA	NA	NA	NA	NA	NA	NA	NA	0.79912	1124	0	0	NA	NA	NA	NA	NA	NA	NA	NA	NA	NA	NA	NA
2018-10-05	77393.8	0.382589	NA	NA	NA	NA	NA	NA	NA	NA	NA	NA	NA	4700	12500	197.872	127.66	1.0322	770	0	0	NA	NA	NA	NA	NA	NA	NA	NA	NA	NA	NA	16.2
2018-10-06	45957.2	0.644295	NA	NA	NA	NA	NA	NA	NA	NA	NA	NA	NA	NA	NA	NA	NA	0.830162	1219	0	0	NA	NA	NA	NA	NA	NA	NA	NA	NA	NA	NA	NA
2018-10-07	45712.3	0.647747	NA	NA	NA	NA	NA	NA	NA	NA	NA	NA	NA	NA	NA	NA	NA	0.977106	881	0	0	NA	NA	NA	NA	NA	NA	NA	NA	NA	NA	NA	NA
2018-10-08	47503.1	0.623327	NA	NA	NA	NA	NA	NA	NA	NA	NA	NA	NA	NA	NA	NA	NA	1.08065	618	0	0	NA	NA	NA	NA	NA	NA	NA	NA	NA	NA	NA	NA
2018-10-09	36599	0.809039	NA	NA	NA	NA	NA	NA	NA	NA	NA	NA	NA	NA	NA	NA	NA	0.965625	1095	0	861	NA	NA	NA	NA	NA	NA	NA	NA	NA	NA	NA	NA
2018-10-10	35160.3	0.842143	NA	8	NA	NA	NA	NA	NA	NA	NA	NA	NA	5000	12700	188	125	0.99875	561	0	301	NA	NA	NA	NA	NA	NA	NA	NA	NA	NA	NA	16.2
2018-10-11	34088.2	0.86863	340	8	380	800	57	42	8.2	370	220	94	15	NA	NA	NA	NA	1.03062	695	0	486	35050	2.3	1.5	31	5	0.36	3.9	0.24	0.16	0.08	4.64	NA
2018-10-12	34777.2	0.85142	NA	NA	NA	NA	NA	NA	NA	NA	NA	NA	NA	NA	NA	NA	NA	0.892315	884	0	470	NA	NA	NA	NA	NA	NA	NA	NA	NA	NA	NA	NA
2018-10-13	31843.5	0.92986	NA	NA	NA	NA	NA	NA	NA	NA	NA	NA	NA	NA	NA	NA	NA	0.780463	1277	0	1169	NA	NA	NA	NA	NA	NA	NA	NA	NA	NA	NA	NA
2018-10-14	31214.3	0.948602	NA	NA	NA	NA	NA	NA	NA	NA	NA	NA	NA	NA	NA	NA	NA	0.730347	994	0	465	NA	NA	NA	NA	NA	NA	NA	NA	NA	NA	NA	NA
2018-10-15	32240.4	0.918414	NA	NA	NA	NA	NA	NA	NA	NA	NA	NA	NA	NA	NA	NA	NA	0.665324	1471	0	164	NA	NA	NA	NA	NA	NA	NA	NA	NA	NA	NA	NA
2018-10-16	39669.3	0.74642	NA	NA	NA	NA	NA	NA	NA	NA	NA	NA	NA	NA	NA	NA	NA	0.754606	793	0	0	NA	NA	NA	NA	NA	NA	NA	NA	NA	NA	NA	NA
2018-10-17	32916.4	0.899551	NA	NA	NA	NA	NA	NA	NA	NA	NA	NA	NA	NA	NA	NA	NA	0.582315	266	0	0	NA	NA	NA	NA	NA	NA	NA	NA	NA	NA	NA	NA
2018-10-18	32573.3	0.909027	NA	NA	NA	NA	NA	NA	NA	NA	NA	NA	NA	NA	NA	NA	NA	0.545764	391	0	0	NA	NA	NA	NA	NA	NA	NA	NA	NA	NA	NA	NA
2018-10-19	32176.4	0.920241	NA	NA	NA	NA	NA	NA	NA	NA	NA	NA	NA	NA	NA	NA	NA	0.538681	505	0	0	NA	NA	NA	NA	NA	NA	NA	NA	NA	NA	NA	NA
2018-10-20	30715.9	0.963996	NA	NA	NA	NA	NA	NA	NA	NA	NA	NA	NA	NA	NA	NA	NA	0.521667	528	0	0	NA	NA	NA	NA	NA	NA	NA	NA	NA	NA	NA	NA
2018-10-21	32798.3	0.902791	NA	NA	NA	NA	NA	NA	NA	NA	NA	NA	NA	NA	NA	NA	NA	0.556759	403	0	0	NA	NA	NA	NA	NA	NA	NA	NA	NA	NA	NA	NA
2018-10-22	46766.4	0.633147	NA	NA	NA	NA	NA	NA	NA	NA	NA	NA	NA	NA	NA	NA	NA	0.699282	231	0	0	NA	NA	NA	NA	NA	NA	NA	NA	NA	NA	NA	NA
2018-10-23	64805.3	0.456907	NA	NA	NA	NA	NA	NA	NA	NA	NA	NA	NA	NA	NA	NA	NA	0.81456	394	0	0	NA	NA	NA	NA	NA	NA	NA	NA	NA	NA	NA	NA
2018-10-24	38764.1	0.76385	NA	NA	NA	NA	NA	NA	NA	NA	NA	NA	NA	NA	NA	NA	NA	0.730347	781	0	46	NA	NA	NA	NA	NA	NA	NA	NA	NA	NA	NA	NA
2018-10-25	37946.6	0.780307	NA	NA	NA	NA	NA	NA	NA	NA	NA	NA	NA	4500	11500	202.222	122.222	0.779884	1465	0	26	NA	NA	NA	NA	NA	NA	NA	NA	NA	NA	NA	14.5
2018-10-26	88659.8	0.333973	NA	8.1	NA	NA	NA	NA	NA	NA	NA	NA	NA	NA	NA	NA	NA	0.998032	503	0	0	NA	NA	NA	NA	NA	NA	NA	NA	NA	NA	NA	NA
2018-10-27	82216.3	0.360148	180	7.9	140	320	22	14	3.6	140	83	13	8	NA	NA	NA	NA	0.916227	323	0	1	116370	9.3	6.3	37	11	5.6	3.9	0.68	0.25	0.43	5.4	NA
2018-10-28	44799.2	0.66095	NA	NA	NA	NA	NA	NA	NA	NA	NA	NA	NA	NA	NA	NA	NA	0.613009	628	0	473	NA	NA	NA	NA	NA	NA	NA	NA	NA	NA	NA	NA
2018-10-29	39858.1	0.742886	NA	NA	NA	NA	NA	NA	NA	NA	NA	NA	NA	NA	NA	NA	NA	0.518843	216	0	169	NA	NA	NA	NA	NA	NA	NA	NA	NA	NA	NA	NA
2018-10-30	109931	0.269351	NA	NA	NA	NA	NA	NA	NA	NA	NA	NA	NA	NA	NA	NA	NA	0.852338	37	0	0	NA	NA	NA	NA	NA	NA	NA	NA	NA	NA	NA	NA
2018-10-31	83527.4	0.354495	NA	NA	NA	NA	NA	NA	NA	NA	NA	NA	NA	NA	NA	NA	NA	0.922685	627	0	2925	NA	NA	NA	NA	NA	NA	NA	NA	NA	NA	NA	NA
2018-11-01	43395.8	0.682325	NA	NA	NA	NA	NA	NA	NA	NA	NA	NA	NA	NA	NA	NA	NA	0.725741	1492	0	1850	NA	NA	NA	NA	NA	NA	NA	NA	NA	NA	NA	NA
2018-11-02	41702.6	0.710028	NA	NA	NA	NA	NA	NA	NA	NA	NA	NA	NA	4500	11100	204.444	127.778	0.681389	1071	0	472	NA	NA	NA	NA	NA	NA	NA	NA	NA	NA	NA	13.9
2018-11-03	37523	0.789115	NA	NA	NA	NA	NA	NA	NA	NA	NA	NA	NA	NA	NA	NA	NA	0.640602	942	0	181	NA	NA	NA	NA	NA	NA	NA	NA	NA	NA	NA	NA
2018-11-04	35680.5	0.829865	NA	NA	NA	NA	NA	NA	NA	NA	NA	NA	NA	NA	NA	NA	NA	0.585764	571	0	0	NA	NA	NA	NA	NA	NA	NA	NA	NA	NA	NA	NA
2018-11-05	37570.3	0.788122	NA	NA	NA	NA	NA	NA	NA	NA	NA	NA	NA	NA	NA	NA	NA	0.591551	587	0	0	NA	NA	NA	NA	NA	NA	NA	NA	NA	NA	NA	NA
2018-11-06	38426.5	0.770562	NA	NA	NA	NA	NA	NA	NA	NA	NA	NA	NA	NA	NA	NA	NA	0.579144	230	0	0	NA	NA	NA	NA	NA	NA	NA	NA	NA	NA	NA	NA
2018-11-07	36175.3	0.818514	NA	NA	NA	NA	NA	NA	NA	NA	NA	NA	NA	NA	NA	NA	NA	0.688958	155	0	330	NA	NA	NA	NA	NA	NA	NA	NA	NA	NA	NA	NA
2018-11-08	35677.2	0.829942	NA	NA	NA	NA	NA	NA	NA	NA	NA	NA	NA	NA	NA	NA	NA	0.832454	826	0	2109	NA	NA	NA	NA	NA	NA	NA	NA	NA	NA	NA	NA
2018-11-09	39522.7	0.74919	NA	NA	NA	NA	NA	NA	NA	NA	NA	NA	NA	NA	NA	NA	NA	0.674977	1400	0	469	NA	NA	NA	NA	NA	NA	NA	NA	NA	NA	NA	NA
2018-11-10	40069.9	0.738958	NA	NA	NA	NA	NA	NA	NA	NA	NA	NA	NA	NA	NA	NA	NA	0.573264	1102	0	170	NA	NA	NA	NA	NA	NA	NA	NA	NA	NA	NA	NA
2018-11-11	84282.6	0.351318	NA	7.4	NA	NA	NA	NA	NA	NA	NA	NA	NA	NA	NA	NA	NA	0.916111	64	0	0	NA	NA	NA	NA	NA	NA	NA	NA	NA	NA	NA	NA
2018-11-12	47319.7	0.625744	210	7.5	170	440	25	18	4	140	99	27	7	NA	NA	NA	NA	0.541343	476	0	0	76030	1.8	1.3	26	7.7	2.2	5.4	0.23	0.16	0.07	5.5	NA
2018-11-13	-33373.4	0.624306	NA	NA	NA	NA	NA	NA	NA	NA	NA	NA	NA	NA	NA	NA	NA	0.687662	293	0	6	NA	NA	NA	NA	NA	NA	NA	NA	NA	NA	NA	NA
2018-11-14	-67200	0.624306	NA	NA	NA	NA	NA	NA	NA	NA	NA	NA	NA	2400	12600	170.833	150	0.663102	0	0	0	NA	NA	NA	NA	NA	NA	NA	NA	NA	NA	NA	14
2018-11-15	-5942.8	0.624306	NA	NA	NA	NA	NA	NA	NA	NA	NA	NA	NA	NA	NA	NA	NA	0.738796	398	0	377	NA	NA	NA	NA	NA	NA	NA	NA	NA	NA	NA	NA
2018-11-16	38837.1	0.762416	NA	NA	NA	NA	NA	NA	NA	NA	NA	NA	NA	NA	NA	NA	NA	0.527153	792	0	471	NA	NA	NA	NA	NA	NA	NA	NA	NA	NA	NA	NA
2018-11-17	36684.6	0.807151	NA	NA	NA	NA	NA	NA	NA	NA	NA	NA	NA	NA	NA	NA	NA	0.496782	556	0	171	NA	NA	NA	NA	NA	NA	NA	NA	NA	NA	NA	NA
2018-11-18	35334.2	0.837997	NA	NA	NA	NA	NA	NA	NA	NA	NA	NA	NA	NA	NA	NA	NA	0.439792	394	0	0	NA	NA	NA	NA	NA	NA	NA	NA	NA	NA	NA	NA
2018-11-19	36782.2	0.805009	NA	NA	NA	NA	NA	NA	NA	NA	NA	NA	NA	NA	NA	NA	NA	0.463889	424	0	0	NA	NA	NA	NA	NA	NA	NA	NA	NA	NA	NA	NA
2018-11-20	38139.4	0.776362	NA	NA	NA	NA	NA	NA	NA	NA	NA	NA	NA	NA	NA	NA	NA	0.491042	690	0	0	NA	NA	NA	NA	NA	NA	NA	NA	NA	NA	NA	NA
2018-11-21	51125.6	0.579162	NA	7.5	NA	NA	NA	NA	NA	NA	NA	NA	NA	NA	NA	NA	NA	0.750486	1224	0	16	NA	NA	NA	NA	NA	NA	NA	NA	NA	NA	NA	NA
2018-11-22	36680.5	0.807241	290	7.6	230	570	44	30	7.3	220	150	31	14	NA	NA	NA	NA	0.559514	942	0	0	46410	4.4	2.1	33	11	3.3	6.9	0.36	0.24	0.12	7.7	NA
2018-11-23	36113.7	0.819912	NA	NA	NA	NA	NA	NA	NA	NA	NA	NA	NA	NA	NA	NA	NA	0.598472	1011	0	0	NA	NA	NA	NA	NA	NA	NA	NA	NA	NA	NA	NA
2018-11-24	38414.9	0.770795	NA	NA	NA	NA	NA	NA	NA	NA	NA	NA	NA	NA	NA	NA	NA	0.606296	1016	0	0	NA	NA	NA	NA	NA	NA	NA	NA	NA	NA	NA	NA
2018-11-25	34098.1	0.868376	NA	NA	NA	NA	NA	NA	NA	NA	NA	NA	NA	NA	NA	NA	NA	0.550625	655	0	0	NA	NA	NA	NA	NA	NA	NA	NA	NA	NA	NA	NA
2018-11-26	35156.4	0.842237	NA	NA	NA	NA	NA	NA	NA	NA	NA	NA	NA	NA	NA	NA	NA	0.500185	504	0	100	NA	NA	NA	NA	NA	NA	NA	NA	NA	NA	NA	NA
2018-11-27	35252.6	0.839938	NA	NA	NA	NA	NA	NA	NA	NA	NA	NA	NA	NA	NA	NA	NA	0.436157	384	0	0	NA	NA	NA	NA	NA	NA	NA	NA	NA	NA	NA	NA
2018-11-28	35492.1	0.83427	NA	NA	NA	NA	NA	NA	NA	NA	NA	NA	NA	3600	11100	205.556	122.222	0.526782	633	0	0	NA	NA	NA	NA	NA	NA	NA	NA	NA	NA	NA	12.6
2018-11-29	104420	0.283566	NA	NA	NA	NA	NA	NA	NA	NA	NA	NA	NA	NA	NA	NA	NA	1.13171	139	0	0	NA	NA	NA	NA	NA	NA	NA	NA	NA	NA	NA	NA
2018-11-30	56724.5	0.521997	NA	NA	NA	NA	NA	NA	NA	NA	NA	NA	NA	NA	NA	NA	NA	0.753333	889	0	47	NA	NA	NA	NA	NA	NA	NA	NA	NA	NA	NA	NA
2018-12-01	41104.7	0.720356	NA	NA	NA	NA	NA	NA	NA	NA	NA	NA	NA	NA	NA	NA	NA	0.636806	1186	0	261	NA	NA	NA	NA	NA	NA	NA	NA	NA	NA	NA	NA
2018-12-02	74076.4	0.399722	NA	NA	NA	NA	NA	NA	NA	NA	NA	NA	NA	NA	NA	NA	NA	0.927454	330	0	38	NA	NA	NA	NA	NA	NA	NA	NA	NA	NA	NA	NA
2018-12-03	79099.4	0.374339	NA	7.5	NA	NA	NA	NA	NA	NA	NA	NA	NA	NA	NA	NA	NA	0.970532	397	0	687	NA	NA	NA	NA	NA	NA	NA	NA	NA	NA	NA	NA
2018-12-04	45271.6	0.654053	200	7.5	120	540	23	17	3.4	170	110	32	6	NA	NA	NA	NA	0.476042	461	0	292	76580	4.1	2.4	28	6.2	2.2	2.9	0.58	0.44	0.14	4	NA
2018-12-05	41764.5	0.708976	NA	NA	NA	NA	NA	NA	NA	NA	NA	NA	NA	3900	11300	220.513	133.333	0.555671	796	0	211	NA	NA	NA	NA	NA	NA	NA	NA	NA	NA	NA	11.6
2018-12-06	52155.2	0.567729	NA	NA	NA	NA	NA	NA	NA	NA	NA	NA	NA	NA	NA	NA	NA	0.581597	1178	0	0	NA	NA	NA	NA	NA	NA	NA	NA	NA	NA	NA	NA
2018-12-07	76821.4	0.385439	NA	NA	NA	NA	NA	NA	NA	NA	NA	NA	NA	NA	NA	NA	NA	0.709306	750	0	34	NA	NA	NA	NA	NA	NA	NA	NA	NA	NA	NA	NA
2018-12-08	103894	0.285003	NA	NA	NA	NA	NA	NA	NA	NA	NA	NA	NA	NA	NA	NA	NA	0.926551	44	0	0	NA	NA	NA	NA	NA	NA	NA	NA	NA	NA	NA	NA
2018-12-09	63499.8	0.466301	NA	NA	NA	NA	NA	NA	NA	NA	NA	NA	NA	NA	NA	NA	NA	0.597685	642	0	0	NA	NA	NA	NA	NA	NA	NA	NA	NA	NA	NA	NA
2018-12-10	48017.8	0.616646	NA	NA	NA	NA	NA	NA	NA	NA	NA	NA	NA	NA	NA	NA	NA	0.433796	476	0	0	NA	NA	NA	NA	NA	NA	NA	NA	NA	NA	NA	NA
2018-12-11	43985.5	0.673176	NA	NA	NA	NA	NA	NA	NA	NA	NA	NA	NA	NA	NA	NA	NA	0.477616	457	0	0	NA	NA	NA	NA	NA	NA	NA	NA	NA	NA	NA	NA
2018-12-12	41618.2	0.711468	NA	NA	NA	NA	NA	NA	NA	NA	NA	NA	NA	NA	NA	NA	NA	0.551204	735	0	0	NA	NA	NA	NA	NA	NA	NA	NA	NA	NA	NA	NA
2018-12-13	28154.8	0.624306	NA	NA	NA	NA	NA	NA	NA	NA	NA	NA	NA	NA	NA	NA	NA	0.513009	622	0	15	NA	NA	NA	NA	NA	NA	NA	NA	NA	NA	NA	NA
2018-12-14	40519.5	0.730759	NA	NA	NA	NA	NA	NA	NA	NA	NA	NA	NA	NA	NA	NA	NA	0.445718	195	0	0	NA	NA	NA	NA	NA	NA	NA	NA	NA	NA	NA	NA
2018-12-15	59217	0.500026	NA	NA	NA	NA	NA	NA	NA	NA	NA	NA	NA	NA	NA	NA	NA	0.691644	316	0	946	NA	NA	NA	NA	NA	NA	NA	NA	NA	NA	NA	NA
2018-12-16	44731.8	0.661946	NA	NA	NA	NA	NA	NA	NA	NA	NA	NA	NA	NA	NA	NA	NA	0.41338	178	0	184	NA	NA	NA	NA	NA	NA	NA	NA	NA	NA	NA	NA
2018-12-17	38523.7	0.768618	NA	NA	NA	NA	NA	NA	NA	NA	NA	NA	NA	NA	NA	NA	NA	0.404282	302	0	0	NA	NA	NA	NA	NA	NA	NA	NA	NA	NA	NA	NA
2018-12-18	38621.5	0.766671	NA	NA	NA	NA	NA	NA	NA	NA	NA	NA	NA	NA	NA	NA	NA	0.457384	478	0	0	NA	NA	NA	NA	NA	NA	NA	NA	NA	NA	NA	NA
2018-12-19	54159.6	0.546717	NA	NA	NA	NA	NA	NA	NA	NA	NA	NA	NA	4200	10900	209.524	123.81	0.659583	283	0	0	NA	NA	NA	NA	NA	NA	NA	NA	NA	NA	NA	12.3
2018-12-20	42625.4	0.694657	NA	NA	NA	NA	NA	NA	NA	NA	NA	NA	NA	NA	NA	NA	NA	0.413889	337	0	0	NA	NA	NA	NA	NA	NA	NA	NA	NA	NA	NA	NA
2018-12-21	98848.6	0.299549	NA	NA	NA	NA	NA	NA	NA	NA	NA	NA	NA	NA	NA	NA	NA	0.902639	27	0	0	NA	NA	NA	NA	NA	NA	NA	NA	NA	NA	NA	NA
2018-12-22	88639.2	0.334051	NA	NA	NA	NA	NA	NA	NA	NA	NA	NA	NA	NA	NA	NA	NA	0.600903	190	0	0	NA	NA	NA	NA	NA	NA	NA	NA	NA	NA	NA	NA
2018-12-23	47222.4	0.627032	NA	NA	NA	NA	NA	NA	NA	NA	NA	NA	NA	NA	NA	NA	NA	0.337315	381	0	23	NA	NA	NA	NA	NA	NA	NA	NA	NA	NA	NA	NA
2018-12-24	41401.7	0.715187	NA	NA	NA	NA	NA	NA	NA	NA	NA	NA	NA	NA	NA	NA	NA	0.253796	237	0	2	NA	NA	NA	NA	NA	NA	NA	NA	NA	NA	NA	NA
2018-12-25	37237.7	0.795161	NA	NA	NA	NA	NA	NA	NA	NA	NA	NA	NA	NA	NA	NA	NA	0.201528	142	0	42	NA	NA	NA	NA	NA	NA	NA	NA	NA	NA	NA	NA
2018-12-26	37844	0.782422	NA	NA	NA	NA	NA	NA	NA	NA	NA	NA	NA	NA	NA	NA	NA	0.278542	235	0	362	NA	NA	NA	NA	NA	NA	NA	NA	NA	NA	NA	NA
2018-12-27	NA	NA	NA	NA	NA	NA	NA	NA	NA	NA	NA	NA	NA	NA	NA	NA	NA	NA	236	0	271	NA	NA	NA	NA	NA	NA	NA	NA	NA	NA	NA	NA
2018-12-28	NA	NA	NA	NA	NA	NA	NA	NA	NA	NA	NA	NA	NA	NA	NA	NA	NA	NA	132	0	0	NA	NA	NA	NA	NA	NA	NA	NA	NA	NA	NA	NA
2018-12-29	NA	NA	NA	NA	NA	NA	NA	NA	NA	NA	NA	NA	NA	NA	NA	NA	NA	NA	44	0	0	NA	NA	NA	NA	NA	NA	NA	NA	NA	NA	NA	NA
2018-12-30	NA	NA	NA	NA	NA	NA	NA	NA	NA	NA	NA	NA	NA	NA	NA	NA	NA	NA	213	0	57	NA	NA	NA	NA	NA	NA	NA	NA	NA	NA	NA	NA
2018-12-31	NA	NA	NA	NA	NA	NA	NA	NA	NA	NA	NA	NA	NA	NA	NA	NA	NA	NA	259	0	801	NA	NA	NA	NA	NA	NA	NA	NA	NA	NA	NA	NA
2019-01-01	NA	NA	NA	NA	NA	NA	NA	NA	NA	NA	NA	NA	NA	NA	NA	NA	NA	NA	70	0	532	NA	NA	NA	NA	NA	NA	NA	NA	NA	NA	NA	NA
2019-01-02	NA	NA	NA	NA	NA	NA	NA	NA	NA	NA	NA	NA	NA	NA	NA	NA	NA	NA	184	0	528	NA	NA	NA	NA	NA	NA	NA	NA	NA	NA	NA	NA
2019-01-03	NA	NA	NA	NA	NA	NA	NA	NA	NA	NA	NA	NA	NA	4400	11000	197.727	122.727	NA	233	0	1214	NA	NA	NA	NA	NA	NA	NA	NA	NA	NA	NA	11.5
2019-01-04	NA	NA	NA	NA	NA	NA	NA	NA	NA	NA	NA	NA	NA	NA	NA	NA	NA	NA	285	0	472	NA	NA	NA	NA	NA	NA	NA	NA	NA	NA	NA	NA
2019-01-05	NA	NA	NA	NA	NA	NA	NA	NA	NA	NA	NA	NA	NA	NA	NA	NA	NA	NA	271	0	471	NA	NA	NA	NA	NA	NA	NA	NA	NA	NA	NA	NA
2019-01-06	NA	NA	NA	NA	NA	NA	NA	NA	NA	NA	NA	NA	NA	NA	NA	NA	NA	NA	292	0	512	NA	NA	NA	NA	NA	NA	NA	NA	NA	NA	NA	NA
2019-01-07	NA	NA	NA	7.7	NA	NA	NA	NA	NA	NA	NA	NA	NA	NA	NA	NA	NA	NA	205	0	259	NA	NA	NA	NA	NA	NA	NA	NA	NA	NA	NA	NA
2019-01-08	NA	NA	360	7.5	240	550	29	18	5	190	110	54	11	NA	NA	NA	NA	NA	87	0	103	87320	5.7	3	32	6.1	0.63	4.6	0.44	0.24	0.2	5.47	NA
2019-01-09	NA	NA	NA	NA	NA	NA	NA	NA	NA	NA	NA	NA	NA	3840	10200	218.75	135.417	NA	360	0	2211	NA	NA	NA	NA	NA	NA	NA	NA	NA	NA	NA	9.8
2019-01-10	NA	NA	NA	NA	NA	NA	NA	NA	NA	NA	NA	NA	NA	NA	NA	NA	NA	NA	437	0	1668	NA	NA	NA	NA	NA	NA	NA	NA	NA	NA	NA	NA
2019-01-11	NA	NA	NA	NA	NA	NA	NA	NA	NA	NA	NA	NA	NA	NA	NA	NA	NA	NA	440	0	553	NA	NA	NA	NA	NA	NA	NA	NA	NA	NA	NA	NA
2019-01-12	NA	NA	NA	NA	NA	NA	NA	NA	NA	NA	NA	NA	NA	NA	NA	NA	NA	NA	268	0	973	NA	NA	NA	NA	NA	NA	NA	NA	NA	NA	NA	NA
2019-01-13	NA	NA	NA	NA	NA	NA	NA	NA	NA	NA	NA	NA	NA	NA	NA	NA	NA	NA	169	0	472	NA	NA	NA	NA	NA	NA	NA	NA	NA	NA	NA	NA
2019-01-14	NA	NA	NA	NA	NA	NA	NA	NA	NA	NA	NA	NA	NA	NA	NA	NA	NA	NA	114	0	498	NA	NA	NA	NA	NA	NA	NA	NA	NA	NA	NA	NA
2019-01-15	NA	NA	NA	NA	NA	NA	NA	NA	NA	NA	NA	NA	NA	NA	NA	NA	NA	NA	128	0	815	NA	NA	NA	NA	NA	NA	NA	NA	NA	NA	NA	NA
2019-01-16	NA	NA	NA	NA	NA	NA	NA	NA	NA	NA	NA	NA	NA	3640	11000	247.253	148.352	NA	374	0	1101	NA	NA	NA	NA	NA	NA	NA	NA	NA	NA	NA	10
2019-01-17	NA	NA	NA	NA	NA	NA	NA	NA	NA	NA	NA	NA	NA	NA	NA	NA	NA	NA	192	0	1092	NA	NA	NA	NA	NA	NA	NA	NA	NA	NA	NA	NA
2019-01-18	NA	NA	NA	NA	NA	NA	NA	NA	NA	NA	NA	NA	NA	NA	NA	NA	NA	NA	140	0	1437	NA	NA	NA	NA	NA	NA	NA	NA	NA	NA	NA	NA
2019-01-19	NA	NA	NA	NA	NA	NA	NA	NA	NA	NA	NA	NA	NA	NA	NA	NA	NA	NA	83	0	472	NA	NA	NA	NA	NA	NA	NA	NA	NA	NA	NA	NA
2019-01-20	NA	NA	NA	NA	NA	NA	NA	NA	NA	NA	NA	NA	NA	NA	NA	NA	NA	NA	80	0	407	NA	NA	NA	NA	NA	NA	NA	NA	NA	NA	NA	NA
2019-01-21	NA	NA	NA	NA	NA	NA	NA	NA	NA	NA	NA	NA	NA	NA	NA	NA	NA	NA	76	0	0	NA	NA	NA	NA	NA	NA	NA	NA	NA	NA	NA	NA
2019-01-22	NA	NA	NA	7.7	NA	NA	NA	NA	NA	NA	NA	NA	NA	NA	NA	NA	NA	NA	156	0	191	NA	NA	NA	NA	NA	NA	NA	NA	NA	NA	NA	NA
2019-01-23	NA	NA	300	7.7	230	550	42	36	6.2	290	190	46	6	NA	NA	NA	NA	NA	278	0	1823	40180	2	1.3	27	4	0.49	3.2	0.46	0.44	0.02	3.51	NA
2019-01-24	NA	NA	NA	NA	NA	NA	NA	NA	NA	NA	NA	NA	NA	4000	10400	222.5	135	NA	511	0	823	NA	NA	NA	NA	NA	NA	NA	NA	NA	NA	NA	11
2019-01-25	NA	NA	NA	NA	NA	NA	NA	NA	NA	NA	NA	NA	NA	NA	NA	NA	NA	NA	439	0	1716	NA	NA	NA	NA	NA	NA	NA	NA	NA	NA	NA	NA
2019-01-26	NA	NA	NA	NA	NA	NA	NA	NA	NA	NA	NA	NA	NA	NA	NA	NA	NA	NA	452	0	1554	NA	NA	NA	NA	NA	NA	NA	NA	NA	NA	NA	NA
2019-01-27	NA	NA	NA	NA	NA	NA	NA	NA	NA	NA	NA	NA	NA	NA	NA	NA	NA	NA	637	0	1834	NA	NA	NA	NA	NA	NA	NA	NA	NA	NA	NA	NA
2019-01-28	NA	NA	NA	NA	NA	NA	NA	NA	NA	NA	NA	NA	NA	NA	NA	NA	NA	NA	183	0	1479	NA	NA	NA	NA	NA	NA	NA	NA	NA	NA	NA	NA
2019-01-29	NA	NA	NA	NA	NA	NA	NA	NA	NA	NA	NA	NA	NA	NA	NA	NA	NA	NA	871	0	472	NA	NA	NA	NA	NA	NA	NA	NA	NA	NA	NA	NA
2019-01-30	NA	NA	NA	NA	NA	NA	NA	NA	NA	NA	NA	NA	NA	4300	10100	216.279	127.907	NA	1128	0	1823	NA	NA	NA	NA	NA	NA	NA	NA	NA	NA	NA	10
2019-01-31	NA	NA	NA	NA	NA	NA	NA	NA	NA	NA	NA	NA	NA	NA	NA	NA	NA	NA	953	0	1245	NA	NA	NA	NA	NA	NA	NA	NA	NA	NA	NA	NA
2019-02-01	NA	NA	NA	NA	NA	NA	NA	NA	NA	NA	NA	NA	NA	NA	NA	NA	NA	NA	1329	0	481	NA	NA	NA	NA	NA	NA	NA	NA	NA	NA	NA	NA
2019-02-02	NA	NA	NA	NA	NA	NA	NA	NA	NA	NA	NA	NA	NA	NA	NA	NA	NA	NA	513	0	507	NA	NA	NA	NA	NA	NA	NA	NA	NA	NA	NA	NA
2019-02-03	NA	NA	NA	NA	NA	NA	NA	NA	NA	NA	NA	NA	NA	NA	NA	NA	NA	NA	183	0	201	NA	NA	NA	NA	NA	NA	NA	NA	NA	NA	NA	NA
2019-02-04	NA	NA	NA	NA	NA	NA	NA	NA	NA	NA	NA	NA	NA	NA	NA	NA	NA	NA	53	0	0	NA	NA	NA	NA	NA	NA	NA	NA	NA	NA	NA	NA
2019-02-05	NA	NA	NA	NA	NA	NA	NA	NA	NA	NA	NA	NA	NA	NA	NA	NA	NA	NA	699	0	1133	NA	NA	NA	NA	NA	NA	NA	NA	NA	NA	NA	NA
2019-02-06	NA	NA	NA	7.7	NA	NA	NA	NA	NA	NA	NA	NA	NA	4000	10300	225	140	NA	578	0	2622	NA	NA	NA	NA	NA	NA	NA	NA	NA	NA	NA	8.7
2019-02-07	NA	NA	230	7.7	130	1100	27	16	3.6	240	130	21	11	NA	NA	NA	NA	NA	491	0	623	72920	2.6	6.4	42	8.7	0.66	6	0.96	0.33	0.63	8.04	NA
2019-02-08	NA	NA	NA	NA	NA	NA	NA	NA	NA	NA	NA	NA	NA	NA	NA	NA	NA	NA	415	0	155	NA	NA	NA	NA	NA	NA	NA	NA	NA	NA	NA	NA
2019-02-09	NA	NA	NA	NA	NA	NA	NA	NA	NA	NA	NA	NA	NA	NA	NA	NA	NA	NA	1	0	407	NA	NA	NA	NA	NA	NA	NA	NA	NA	NA	NA	NA
2019-02-10	NA	NA	NA	NA	NA	NA	NA	NA	NA	NA	NA	NA	NA	NA	NA	NA	NA	NA	206	0	1269	NA	NA	NA	NA	NA	NA	NA	NA	NA	NA	NA	NA
2019-02-11	NA	NA	NA	NA	NA	NA	NA	NA	NA	NA	NA	NA	NA	NA	NA	NA	NA	NA	397	0	410	NA	NA	NA	NA	NA	NA	NA	NA	NA	NA	NA	NA
2019-02-12	NA	NA	NA	NA	NA	NA	NA	NA	NA	NA	NA	NA	NA	NA	NA	NA	NA	NA	636	0	109	NA	NA	NA	NA	NA	NA	NA	NA	NA	NA	NA	NA
2019-02-13	NA	NA	NA	NA	NA	NA	NA	NA	NA	NA	NA	NA	NA	NA	NA	NA	NA	NA	919	0	0	NA	NA	NA	NA	NA	NA	NA	NA	NA	NA	NA	NA
2019-02-14	NA	NA	NA	7.7	NA	NA	NA	NA	NA	NA	NA	NA	NA	4100	10800	221.951	141.463	NA	943	0	72	NA	NA	NA	NA	NA	NA	NA	NA	NA	NA	NA	10.9
2019-02-15	NA	NA	160	7.7	190	380	38	31	5.1	270	180	32	7	NA	NA	NA	NA	NA	720	0	567	52800	4.8	1.7	34	5.2	0.43	4	0.55	0.43	0.12	4.77	NA
2019-02-16	NA	NA	NA	NA	NA	NA	NA	NA	NA	NA	NA	NA	NA	NA	NA	NA	NA	NA	362	0	472	NA	NA	NA	NA	NA	NA	NA	NA	NA	NA	NA	NA
2019-02-17	NA	NA	NA	NA	NA	NA	NA	NA	NA	NA	NA	NA	NA	NA	NA	NA	NA	NA	252	0	237	NA	NA	NA	NA	NA	NA	NA	NA	NA	NA	NA	NA
2019-02-18	NA	NA	NA	NA	NA	NA	NA	NA	NA	NA	NA	NA	NA	NA	NA	NA	NA	NA	231	0	246	NA	NA	NA	NA	NA	NA	NA	NA	NA	NA	NA	NA
2019-02-19	NA	NA	NA	NA	NA	NA	NA	NA	NA	NA	NA	NA	NA	4000	10500	227.5	145	NA	203	0	1775	NA	NA	NA	NA	NA	NA	NA	NA	NA	NA	NA	10.9
2019-02-20	NA	NA	NA	NA	NA	NA	NA	NA	NA	NA	NA	NA	NA	NA	NA	NA	NA	NA	195	0	3524	NA	NA	NA	NA	NA	NA	NA	NA	NA	NA	NA	NA
2019-02-21	NA	NA	NA	NA	NA	NA	NA	NA	NA	NA	NA	NA	NA	NA	NA	NA	NA	NA	233	0	2671	NA	NA	NA	NA	NA	NA	NA	NA	NA	NA	NA	NA
2019-02-22	NA	NA	NA	NA	NA	NA	NA	NA	NA	NA	NA	NA	NA	NA	NA	NA	NA	NA	486	0	2231	NA	NA	NA	NA	NA	NA	NA	NA	NA	NA	NA	NA
2019-02-23	NA	NA	NA	NA	NA	NA	NA	NA	NA	NA	NA	NA	NA	NA	NA	NA	NA	NA	508	0	1667	NA	NA	NA	NA	NA	NA	NA	NA	NA	NA	NA	NA
2019-02-24	NA	NA	NA	NA	NA	NA	NA	NA	NA	NA	NA	NA	NA	NA	NA	NA	NA	NA	431	0	1170	NA	NA	NA	NA	NA	NA	NA	NA	NA	NA	NA	NA
2019-02-25	NA	NA	NA	NA	NA	NA	NA	NA	NA	NA	NA	NA	NA	NA	NA	NA	NA	NA	321	0	730	NA	NA	NA	NA	NA	NA	NA	NA	NA	NA	NA	NA
2019-02-26	NA	NA	NA	NA	NA	NA	NA	NA	NA	NA	NA	NA	NA	NA	NA	NA	NA	NA	364	0	171	NA	NA	NA	NA	NA	NA	NA	NA	NA	NA	NA	NA
2019-02-27	NA	NA	NA	NA	NA	NA	NA	NA	NA	NA	NA	NA	NA	NA	NA	NA	NA	NA	528	0	0	NA	NA	NA	NA	NA	NA	NA	NA	NA	NA	NA	NA
2019-02-28	NA	NA	NA	NA	NA	NA	NA	NA	NA	NA	NA	NA	NA	NA	NA	NA	NA	NA	732	0	924	NA	NA	NA	NA	NA	NA	NA	NA	NA	NA	NA	NA
2019-03-01	NA	NA	NA	7.8	NA	NA	NA	NA	NA	NA	NA	NA	NA	NA	NA	NA	NA	NA	687	0	1298	NA	NA	NA	NA	NA	NA	NA	NA	NA	NA	NA	NA
2019-03-02	NA	NA	400	7.7	180	310	40	36	4.8	280	170	150	4	NA	NA	NA	NA	NA	437	0	629	42320	4	1	30	5.4	0.49	4.1	0.34	0.25	0.09	4.91	NA
2019-03-03	NA	NA	NA	NA	NA	NA	NA	NA	NA	NA	NA	NA	NA	NA	NA	NA	NA	NA	590	0	1968	NA	NA	NA	NA	NA	NA	NA	NA	NA	NA	NA	NA
2019-03-04	NA	NA	NA	NA	NA	NA	NA	NA	NA	NA	NA	NA	NA	NA	NA	NA	NA	NA	227	0	1297	NA	NA	NA	NA	NA	NA	NA	NA	NA	NA	NA	NA
2019-03-05	NA	NA	NA	NA	NA	NA	NA	NA	NA	NA	NA	NA	NA	NA	NA	NA	NA	NA	417	0	472	NA	NA	NA	NA	NA	NA	NA	NA	NA	NA	NA	NA
2019-03-06	NA	NA	NA	NA	NA	NA	NA	NA	NA	NA	NA	NA	NA	4400	10100	213.636	177.273	NA	215	0	471	NA	NA	NA	NA	NA	NA	NA	NA	NA	NA	NA	10.6
2019-03-07	NA	NA	NA	NA	NA	NA	NA	NA	NA	NA	NA	NA	NA	NA	NA	NA	NA	NA	0	0	472	NA	NA	NA	NA	NA	NA	NA	NA	NA	NA	NA	NA
2019-03-08	NA	NA	NA	NA	NA	NA	NA	NA	NA	NA	NA	NA	NA	NA	NA	NA	NA	NA	407	0	504	NA	NA	NA	NA	NA	NA	NA	NA	NA	NA	NA	NA
2019-03-09	NA	NA	NA	NA	NA	NA	NA	NA	NA	NA	NA	NA	NA	NA	NA	NA	NA	NA	274	0	704	NA	NA	NA	NA	NA	NA	NA	NA	NA	NA	NA	NA
2019-03-10	NA	NA	NA	NA	NA	NA	NA	NA	NA	NA	NA	NA	NA	NA	NA	NA	NA	NA	214	0	242	NA	NA	NA	NA	NA	NA	NA	NA	NA	NA	NA	NA
2019-03-11	NA	NA	NA	NA	NA	NA	NA	NA	NA	NA	NA	NA	NA	NA	NA	NA	NA	NA	216	0	0	NA	NA	NA	NA	NA	NA	NA	NA	NA	NA	NA	NA
2019-03-12	NA	NA	NA	NA	NA	NA	NA	NA	NA	NA	NA	NA	NA	NA	NA	NA	NA	NA	75	0	20	NA	NA	NA	NA	NA	NA	NA	NA	NA	NA	NA	NA
2019-03-13	NA	NA	NA	NA	NA	NA	NA	NA	NA	NA	NA	NA	NA	NA	NA	NA	NA	NA	0	0	849	NA	NA	NA	NA	NA	NA	NA	NA	NA	NA	NA	NA
2019-03-14	NA	NA	NA	NA	NA	NA	NA	NA	NA	NA	NA	NA	NA	4100	10100	217.073	134.146	NA	97	0	1084	NA	NA	NA	NA	NA	NA	NA	NA	NA	NA	NA	9.6
2019-03-15	NA	NA	NA	NA	NA	NA	NA	NA	NA	NA	NA	NA	NA	NA	NA	NA	NA	NA	131	0	749	NA	NA	NA	NA	NA	NA	NA	NA	NA	NA	NA	NA
2019-03-16	NA	NA	NA	7.5	NA	NA	NA	NA	NA	NA	NA	NA	NA	NA	NA	NA	NA	NA	80	0	500	NA	NA	NA	NA	NA	NA	NA	NA	NA	NA	NA	NA
2019-03-17	NA	NA	42	7.5	40	110	16	12	1.7	140	95	12	4	NA	NA	NA	NA	NA	0	0	1055	90890	1.2	1.5	21	4.6	0.16	3.8	0.53	0.44	0.09	4.44	NA
2019-03-18	NA	NA	NA	NA	NA	NA	NA	NA	NA	NA	NA	NA	NA	NA	NA	NA	NA	NA	331	0	841	NA	NA	NA	NA	NA	NA	NA	NA	NA	NA	NA	NA
2019-03-19	NA	NA	NA	NA	NA	NA	NA	NA	NA	NA	NA	NA	NA	NA	NA	NA	NA	NA	496	0	449	NA	NA	NA	NA	NA	NA	NA	NA	NA	NA	NA	NA
2019-03-20	NA	NA	NA	NA	NA	NA	NA	NA	NA	NA	NA	NA	NA	NA	NA	NA	NA	NA	512	0	429	NA	NA	NA	NA	NA	NA	NA	NA	NA	NA	NA	NA
2019-03-21	NA	NA	NA	NA	NA	NA	NA	NA	NA	NA	NA	NA	NA	4400	10000	202.273	147.727	NA	331	0	0	NA	NA	NA	NA	NA	NA	NA	NA	NA	NA	NA	10.3
2019-03-22	NA	NA	NA	NA	NA	NA	NA	NA	NA	NA	NA	NA	NA	NA	NA	NA	NA	NA	469	0	978	NA	NA	NA	NA	NA	NA	NA	NA	NA	NA	NA	NA
2019-03-23	NA	NA	NA	NA	NA	NA	NA	NA	NA	NA	NA	NA	NA	NA	NA	NA	NA	NA	399	0	1239	NA	NA	NA	NA	NA	NA	NA	NA	NA	NA	NA	NA
2019-03-24	NA	NA	NA	NA	NA	NA	NA	NA	NA	NA	NA	NA	NA	NA	NA	NA	NA	NA	394	0	472	NA	NA	NA	NA	NA	NA	NA	NA	NA	NA	NA	NA
2019-03-25	NA	NA	NA	NA	NA	NA	NA	NA	NA	NA	NA	NA	NA	NA	NA	NA	NA	NA	285	0	472	NA	NA	NA	NA	NA	NA	NA	NA	NA	NA	NA	NA
2019-03-26	NA	NA	NA	NA	NA	NA	NA	NA	NA	NA	NA	NA	NA	4400	10000	200	122.727	NA	316	0	727	NA	NA	NA	NA	NA	NA	NA	NA	NA	NA	NA	11
2019-03-27	NA	NA	NA	NA	NA	NA	NA	NA	NA	NA	NA	NA	NA	NA	NA	NA	NA	NA	455	0	967	NA	NA	NA	NA	NA	NA	NA	NA	NA	NA	NA	NA
2019-03-28	NA	NA	NA	NA	NA	NA	NA	NA	NA	NA	NA	NA	NA	NA	NA	NA	NA	NA	433	0	1060	NA	NA	NA	NA	NA	NA	NA	NA	NA	NA	NA	NA
2019-03-29	NA	NA	NA	NA	NA	NA	NA	NA	NA	NA	NA	NA	NA	NA	NA	NA	NA	NA	563	0	1251	NA	NA	NA	NA	NA	NA	NA	NA	NA	NA	NA	NA
2019-03-30	NA	NA	NA	NA	NA	NA	NA	NA	NA	NA	NA	NA	NA	NA	NA	NA	NA	NA	449	0	1245	NA	NA	NA	NA	NA	NA	NA	NA	NA	NA	NA	NA
2019-03-31	NA	NA	NA	NA	NA	NA	NA	NA	NA	NA	NA	NA	NA	NA	NA	NA	NA	NA	440	0	462	NA	NA	NA	NA	NA	NA	NA	NA	NA	NA	NA	NA
2019-04-01	NA	NA	NA	7.7	NA	NA	NA	NA	NA	NA	NA	NA	NA	NA	NA	NA	NA	NA	447	0	481	NA	NA	NA	NA	NA	NA	NA	NA	NA	NA	NA	NA
2019-04-02	NA	NA	330	7.7	250	720	49	32	6.8	240	170	46	17	NA	NA	NA	NA	NA	338	0	364	43850	0.7	1.1	24	4.2	0.23	2.9	0.41	0.38	0.03	3.97	NA
2019-04-03	NA	NA	NA	NA	NA	NA	NA	NA	NA	NA	NA	NA	NA	NA	NA	NA	NA	NA	523	0	431	NA	NA	NA	NA	NA	NA	NA	NA	NA	NA	NA	NA
2019-04-04	NA	NA	NA	NA	NA	NA	NA	NA	NA	NA	NA	NA	NA	4600	10000	186.957	117.391	NA	451	0	110	NA	NA	NA	NA	NA	NA	NA	NA	NA	NA	NA	11.1
2019-04-05	NA	NA	NA	NA	NA	NA	NA	NA	NA	NA	NA	NA	NA	NA	NA	NA	NA	NA	425	0	90	NA	NA	NA	NA	NA	NA	NA	NA	NA	NA	NA	NA
2019-04-06	NA	NA	NA	NA	NA	NA	NA	NA	NA	NA	NA	NA	NA	NA	NA	NA	NA	NA	231	0	361	NA	NA	NA	NA	NA	NA	NA	NA	NA	NA	NA	NA
2019-04-07	NA	NA	NA	NA	NA	NA	NA	NA	NA	NA	NA	NA	NA	NA	NA	NA	NA	NA	243	0	559	NA	NA	NA	NA	NA	NA	NA	NA	NA	NA	NA	NA
2019-04-08	NA	NA	NA	NA	NA	NA	NA	NA	NA	NA	NA	NA	NA	NA	NA	NA	NA	NA	206	0	629	NA	NA	NA	NA	NA	NA	NA	NA	NA	NA	NA	NA
2019-04-09	NA	NA	NA	NA	NA	NA	NA	NA	NA	NA	NA	NA	NA	NA	NA	NA	NA	NA	241	0	472	NA	NA	NA	NA	NA	NA	NA	NA	NA	NA	NA	NA
2019-04-10	NA	NA	NA	7.6	NA	NA	NA	NA	NA	NA	NA	NA	NA	NA	NA	NA	NA	NA	511	0	709	NA	NA	NA	NA	NA	NA	NA	NA	NA	NA	NA	NA
2019-04-11	NA	NA	72	7.7	130	290	44	35	5.2	240	170	14	9	NA	NA	NA	NA	NA	674	0	1200	41960	5.1	1.7	27	5.4	0.41	3.3	0.38	0.32	0.06	4.99	NA
2019-04-12	NA	NA	NA	NA	NA	NA	NA	NA	NA	NA	NA	NA	NA	NA	NA	NA	NA	NA	546	0	643	NA	NA	NA	NA	NA	NA	NA	NA	NA	NA	NA	NA
2019-04-13	NA	NA	NA	NA	NA	NA	NA	NA	NA	NA	NA	NA	NA	NA	NA	NA	NA	NA	447	0	484	NA	NA	NA	NA	NA	NA	NA	NA	NA	NA	NA	NA
2019-04-14	NA	NA	NA	NA	NA	NA	NA	NA	NA	NA	NA	NA	NA	NA	NA	NA	NA	NA	420	0	172	NA	NA	NA	NA	NA	NA	NA	NA	NA	NA	NA	NA
2019-04-15	NA	NA	NA	NA	NA	NA	NA	NA	NA	NA	NA	NA	NA	NA	NA	NA	NA	NA	284	0	13	NA	NA	NA	NA	NA	NA	NA	NA	NA	NA	NA	NA
2019-04-16	NA	NA	NA	NA	NA	NA	NA	NA	NA	NA	NA	NA	NA	4200	10500	197.619	138.095	NA	237	0	7	NA	NA	NA	NA	NA	NA	NA	NA	NA	NA	NA	12.5
2019-04-17	NA	NA	NA	NA	NA	NA	NA	NA	NA	NA	NA	NA	NA	NA	NA	NA	NA	NA	297	0	261	NA	NA	NA	NA	NA	NA	NA	NA	NA	NA	NA	NA
2019-04-18	NA	NA	NA	NA	NA	NA	NA	NA	NA	NA	NA	NA	NA	NA	NA	NA	NA	NA	86	0	597	NA	NA	NA	NA	NA	NA	NA	NA	NA	NA	NA	NA
2019-04-19	NA	NA	NA	NA	NA	NA	NA	NA	NA	NA	NA	NA	NA	NA	NA	NA	NA	NA	51	0	224	NA	NA	NA	NA	NA	NA	NA	NA	NA	NA	NA	NA
2019-04-20	NA	NA	NA	NA	NA	NA	NA	NA	NA	NA	NA	NA	NA	NA	NA	NA	NA	NA	69	0	0	NA	NA	NA	NA	NA	NA	NA	NA	NA	NA	NA	NA
2019-04-21	NA	NA	NA	NA	NA	NA	NA	NA	NA	NA	NA	NA	NA	NA	NA	NA	NA	NA	98	0	0	NA	NA	NA	NA	NA	NA	NA	NA	NA	NA	NA	NA
2019-04-22	NA	NA	NA	NA	NA	NA	NA	NA	NA	NA	NA	NA	NA	NA	NA	NA	NA	NA	142	0	48	NA	NA	NA	NA	NA	NA	NA	NA	NA	NA	NA	NA
2019-04-23	NA	NA	NA	7.6	NA	NA	NA	NA	NA	NA	NA	NA	NA	NA	NA	NA	NA	NA	84	0	697	NA	NA	NA	NA	NA	NA	NA	NA	NA	NA	NA	NA
2019-04-24	NA	NA	310	7.7	380	960	56	37	7.6	250	180	93	19	NA	NA	NA	NA	NA	143	0	1062	38440	1.6	1.6	32	2.9	0.037	1.6	0.44	0.38	0.06	2.863	NA
2019-04-25	NA	NA	NA	NA	NA	NA	NA	NA	NA	NA	NA	NA	NA	NA	NA	NA	NA	NA	463	0	2734	NA	NA	NA	NA	NA	NA	NA	NA	NA	NA	NA	NA
2019-04-26	NA	NA	NA	NA	NA	NA	NA	NA	NA	NA	NA	NA	NA	NA	NA	NA	NA	NA	418	0	1839	NA	NA	NA	NA	NA	NA	NA	NA	NA	NA	NA	NA
2019-04-27	NA	NA	NA	NA	NA	NA	NA	NA	NA	NA	NA	NA	NA	NA	NA	NA	NA	NA	101	0	564	NA	NA	NA	NA	NA	NA	NA	NA	NA	NA	NA	NA
2019-04-28	NA	NA	NA	NA	NA	NA	NA	NA	NA	NA	NA	NA	NA	NA	NA	NA	NA	NA	198	0	273	NA	NA	NA	NA	NA	NA	NA	NA	NA	NA	NA	NA
2019-04-29	NA	NA	NA	NA	NA	NA	NA	NA	NA	NA	NA	NA	NA	NA	NA	NA	NA	NA	290	0	1441	NA	NA	NA	NA	NA	NA	NA	NA	NA	NA	NA	NA
2019-04-30	NA	NA	NA	NA	NA	NA	NA	NA	NA	NA	NA	NA	NA	NA	NA	NA	NA	NA	98	0	500	NA	NA	NA	NA	NA	NA	NA	NA	NA	NA	NA	NA
2019-05-01	NA	NA	NA	NA	NA	NA	NA	NA	NA	NA	NA	NA	NA	NA	NA	NA	NA	NA	220	0	522	NA	NA	NA	NA	NA	NA	NA	NA	NA	NA	NA	NA
2019-05-02	NA	NA	NA	NA	NA	NA	NA	NA	NA	NA	NA	NA	NA	3900	11700	205.128	135.531	NA	299	0	717	NA	NA	NA	NA	NA	NA	NA	NA	NA	NA	NA	13.6
2019-05-03	NA	NA	NA	NA	NA	NA	NA	NA	NA	NA	NA	NA	NA	NA	NA	NA	NA	NA	383	0	774	NA	NA	NA	NA	NA	NA	NA	NA	NA	NA	NA	NA
2019-05-04	NA	NA	NA	NA	NA	NA	NA	NA	NA	NA	NA	NA	NA	NA	NA	NA	NA	NA	337	0	720	NA	NA	NA	NA	NA	NA	NA	NA	NA	NA	NA	NA
2019-05-05	NA	NA	NA	7.6	NA	NA	NA	NA	NA	NA	NA	NA	NA	NA	NA	NA	NA	NA	316	0	481	NA	NA	NA	NA	NA	NA	NA	NA	NA	NA	NA	NA
2019-05-06	NA	NA	330	7.6	280	590	49	34	6.8	220	160	35	15	NA	NA	NA	NA	NA	594	0	495	40290	2.3	1.4	30	3	0.16	2	0.38	0.3	0.08	2.84	NA
2019-05-07	NA	NA	NA	NA	NA	NA	NA	NA	NA	NA	NA	NA	NA	3800	11300	202.632	122.807	NA	267	0	305	NA	NA	NA	NA	NA	NA	NA	NA	NA	NA	NA	13
2019-05-08	NA	NA	NA	NA	NA	NA	NA	NA	NA	NA	NA	NA	NA	NA	NA	NA	NA	NA	450	0	896	NA	NA	NA	NA	NA	NA	NA	NA	NA	NA	NA	NA
2019-05-09	NA	NA	NA	NA	NA	NA	NA	NA	NA	NA	NA	NA	NA	NA	NA	NA	NA	NA	13	0	1630	NA	NA	NA	NA	NA	NA	NA	NA	NA	NA	NA	NA
2019-05-10	NA	NA	NA	NA	NA	NA	NA	NA	NA	NA	NA	NA	NA	NA	NA	NA	NA	NA	255	0	758	NA	NA	NA	NA	NA	NA	NA	NA	NA	NA	NA	NA
2019-05-11	NA	NA	NA	NA	NA	NA	NA	NA	NA	NA	NA	NA	NA	NA	NA	NA	NA	NA	351	0	2597	NA	NA	NA	NA	NA	NA	NA	NA	NA	NA	NA	NA
2019-05-12	NA	NA	NA	NA	NA	NA	NA	NA	NA	NA	NA	NA	NA	NA	NA	NA	NA	NA	203	0	514	NA	NA	NA	NA	NA	NA	NA	NA	NA	NA	NA	NA
2019-05-13	NA	NA	NA	NA	NA	NA	NA	NA	NA	NA	NA	NA	NA	NA	NA	NA	NA	NA	215	0	189	NA	NA	NA	NA	NA	NA	NA	NA	NA	NA	NA	NA
2019-05-14	NA	NA	NA	NA	NA	NA	NA	NA	NA	NA	NA	NA	NA	NA	NA	NA	NA	NA	216	0	52	NA	NA	NA	NA	NA	NA	NA	NA	NA	NA	NA	NA
2019-05-15	NA	NA	NA	NA	NA	NA	NA	NA	NA	NA	NA	NA	NA	NA	NA	NA	NA	NA	31	0	0	NA	NA	NA	NA	NA	NA	NA	NA	NA	NA	NA	NA
