# Supplementary material for: Microbial communities across activated sludge plants show recurring species-level seasonal patterns
Source: ISME Commun. 2022 Feb 18;2:18. doi: 10.1038/s43705-022-00098-4 (PMC9723569; doi:10.1038/s43705-022-00098-4)
Supplement: Supplementary file 4 — Dataset3 [file 43705_2022_98_MOESM4_ESM.xlsx]

## Sheet: supplementary_file_s3
SampleDate	Influent_to_bio_m3d	HRT	SS_influent	COD_influent	sCOD_influent	BOD_influent	TN_influent	NH4_influent	NOX_influent	TP_influent	PO4_influent	Pinsol_influent	NwoTAN_influent	AS_SS_tank	AS_VSS_tank	SVI_tank	DO_setpoint	Metal_dose_LB	Coag_dose_LB	SS_effluent	TOC_effluent	COD_effluent	sCOD_effluent	BOD_effluent	TN_effluent	NH4_effluent	NOX_effluent	TP_effluent	PO4_effluent	Pinsol_effluent	NwoTAN_effluent	SRT	Temperature
2017-01-02	90391	0.8773	45	216	107	59.2	62.8	51.1	0.34	8.35	7.27	1.08	11.7	NA	NA	NA	0.615278	1251.62	328.476	NA	NA	NA	NA	NA	NA	NA	NA	NA	NA	NA	NA	19.7935	12.4694
2017-01-03	56176	1.41163	NA	NA	NA	NA	NA	NA	NA	NA	NA	NA	NA	3372	2502.26	210	1.23194	685.573	329.635	NA	NA	NA	NA	NA	NA	NA	NA	NA	NA	NA	NA	20.5321	11.72
2017-01-04	91987	0.862078	NA	NA	NA	NA	NA	NA	NA	NA	NA	NA	NA	NA	NA	NA	0.774028	1152.92	315.397	48.95	19.2	65.7	22.8	13	10	2.1	4.12	1.3	0.05	1.25	7.9	20.8658	11.719
2017-01-05	100723	0.787308	NA	NA	NA	NA	NA	NA	NA	NA	NA	NA	NA	NA	NA	NA	1.53861	1187.64	345.154	NA	NA	NA	NA	NA	NA	NA	NA	NA	NA	NA	NA	20.8714	10.6837
2017-01-06	61875	1.28162	NA	NA	NA	NA	NA	NA	NA	NA	NA	NA	NA	NA	NA	NA	2.13972	1509.83	461.335	NA	NA	NA	NA	NA	NA	NA	NA	NA	NA	NA	NA	20.8514	8.58807
2017-01-07	54098	1.46586	NA	NA	NA	NA	NA	NA	NA	NA	NA	NA	NA	NA	NA	NA	2.25278	1812.02	584.58	NA	NA	NA	NA	NA	NA	NA	NA	NA	NA	NA	NA	20.7982	8.96731
2017-01-08	68224	1.16235	NA	NA	NA	NA	NA	NA	NA	NA	NA	NA	NA	NA	NA	NA	2.05542	1028.91	844.783	NA	NA	NA	NA	NA	NA	NA	NA	NA	NA	NA	NA	20.4288	10.1083
2017-01-09	56706	1.39844	NA	NA	NA	NA	NA	NA	NA	NA	NA	NA	NA	NA	NA	NA	3.11333	1732.41	686.61	NA	NA	NA	NA	NA	NA	NA	NA	NA	NA	NA	NA	20.2101	10.8838
2017-01-10	61370	1.29216	NA	NA	NA	NA	NA	NA	NA	NA	NA	NA	NA	3396	2396	285	1.92847	1810.59	567.572	NA	NA	NA	NA	NA	NA	NA	NA	NA	NA	NA	NA	20.1692	11.3484
2017-01-11	56893	1.39384	NA	NA	NA	NA	NA	NA	NA	NA	NA	NA	NA	NA	NA	NA	1.54833	114.447	402.775	NA	NA	NA	NA	NA	NA	NA	NA	NA	NA	NA	NA	19.8133	11.3544
2017-01-12	104884	0.756073	NA	NA	NA	NA	NA	NA	NA	NA	NA	NA	NA	NA	NA	NA	2.14653	160.483	204.068	32.2	17.1429	25.2	51.5	25.3	10.5	2.76	2.55	1.4	0.33	1.07	7.74	18.6664	10.9695
2017-01-13	62156	1.27582	229	465	114	287	64.3	41.2	0.75	8.64	4.19	4.45	23.1	NA	NA	NA	0.844861	254.415	3524.45	NA	NA	NA	NA	NA	NA	NA	NA	NA	NA	NA	NA	18.7782	10.3064
2017-01-14	57334	1.38312	NA	NA	NA	NA	NA	NA	NA	NA	NA	NA	NA	NA	NA	NA	0.978889	191.149	1661.59	NA	NA	NA	NA	NA	NA	NA	NA	NA	NA	NA	NA	18.5908	10.9094
2017-01-15	60466	1.31148	NA	NA	NA	NA	NA	NA	NA	NA	NA	NA	NA	NA	NA	NA	0.884583	164.784	410.792	NA	NA	NA	NA	NA	NA	NA	NA	NA	NA	NA	NA	18.8018	11.1882
2017-01-16	55802	1.4211	NA	NA	NA	NA	NA	NA	NA	NA	NA	NA	NA	NA	NA	NA	1.16736	210.479	432.491	12.7	16.1143	57.03	32.805	2.8	6.43	0.61	3.21	0.46	0.09	0.37	5.82	18.5924	11.3686
2017-01-17	54241	1.46199	151	473	160	236	62.1	39	0.5	7.92	4.99	2.93	23.1	3116	2312.29	180	1.13361	166.94	4437.63	NA	NA	NA	NA	NA	NA	NA	NA	NA	NA	NA	NA	18.0639	11.4142
2017-01-18	53492	1.48246	NA	NA	NA	NA	NA	NA	NA	NA	NA	NA	NA	NA	NA	NA	1.45208	175.836	5356.44	15.9	15.6	43.4	30.3	5.8	6.9	1.61	3.07	0.48	0.17	0.31	5.29	17.6608	11.5798
2017-01-19	54794	1.44724	179	498	188	264	74	46.54	0.38	8.91	5.92	2.99	27.46	NA	NA	NA	1.04583	342.477	5234.49	NA	NA	NA	NA	NA	NA	NA	NA	NA	NA	NA	NA	17.4625	11.7623
2017-01-20	53527	1.4815	NA	NA	NA	NA	NA	NA	NA	NA	NA	NA	NA	NA	NA	NA	1.15222	207.879	4663.75	NA	NA	NA	NA	NA	NA	NA	NA	NA	NA	NA	NA	17.9046	12.098
2017-01-21	55253	1.43522	NA	NA	NA	NA	NA	NA	NA	NA	NA	NA	NA	NA	NA	NA	1.19569	285.721	921.918	NA	NA	NA	NA	NA	NA	NA	NA	NA	NA	NA	NA	18.1638	12.2648
2017-01-22	53560	1.48058	NA	NA	NA	NA	NA	NA	NA	NA	NA	NA	NA	NA	NA	NA	1.01194	330.704	597.508	NA	NA	NA	NA	NA	NA	NA	NA	NA	NA	NA	NA	18.1615	12.4743
2017-01-23	55076	1.43983	NA	NA	NA	NA	NA	NA	NA	NA	NA	NA	NA	NA	NA	NA	0.764028	360.409	601.915	NA	NA	NA	NA	NA	NA	NA	NA	NA	NA	NA	NA	18.4246	12.5972
2017-01-24	52270	1.51712	NA	NA	NA	NA	NA	NA	NA	NA	NA	NA	NA	3268	2425.09	270	0.606944	507.352	334.033	8.1	13.96	35.8	28.7	3.1	6.91	1.88	2.97	0.34	0.12	0.22	5.03	18.4893	12.4661
2017-01-25	50940	1.55673	231	548	187	332	72.1	46.41	0.43	9.97	5.78	4.19	25.69	NA	NA	NA	1.02	255.509	5016.04	NA	NA	NA	NA	NA	NA	NA	NA	NA	NA	NA	NA	18.4237	12.3715
2017-01-26	52838	1.50081	NA	NA	NA	NA	NA	NA	NA	NA	NA	NA	NA	NA	NA	NA	0.953194	143.997	1507.54	NA	NA	NA	NA	NA	NA	NA	NA	NA	NA	NA	NA	18.3183	12.3271
2017-01-27	51215	1.54837	NA	NA	NA	NA	NA	NA	NA	NA	NA	NA	NA	NA	NA	NA	1.19194	120.214	3120.08	8.3	13.14	39.25	31.58	2	8.5	1.6	4.58	0.29	0.06	0.23	6.9	18.2315	12.2677
2017-01-28	52486	1.51088	149	415	153	214	72	47.32	0.24	8.87	6.38	2.49	24.68	NA	NA	NA	1.01722	120.046	3533.52	NA	NA	NA	NA	NA	NA	NA	NA	NA	NA	NA	NA	18.0106	12.0988
2017-01-29	52253	1.51762	NA	NA	NA	NA	NA	NA	NA	NA	NA	NA	NA	NA	NA	NA	1.08625	120	2829.71	NA	NA	NA	NA	NA	NA	NA	NA	NA	NA	NA	NA	17.8365	11.9188
2017-01-30	53454	1.48352	NA	NA	NA	NA	NA	NA	NA	NA	NA	NA	NA	NA	NA	NA	0.918333	120	2727.43	NA	NA	NA	NA	NA	NA	NA	NA	NA	NA	NA	NA	18.5206	11.9175
2017-01-31	53707	1.47653	NA	NA	NA	NA	NA	NA	NA	NA	NA	NA	NA	2964	2199.5	210	0.920833	120	2610.68	NA	NA	NA	NA	NA	NA	NA	NA	NA	NA	NA	NA	18.3131	12.1003
2017-02-01	50911	1.55762	NA	NA	NA	NA	NA	NA	NA	NA	NA	NA	NA	NA	NA	NA	0.970833	120	2457.8	NA	NA	NA	NA	NA	NA	NA	NA	NA	NA	NA	NA	18.0646	12.0822
2017-02-02	50534	1.56924	NA	NA	NA	NA	NA	NA	NA	NA	NA	NA	NA	NA	NA	NA	0.931806	121.164	1800.06	11.3	11.5	36.2	30.4	3.1	8.2	1.77	5.36	0.3	0.08	0.22	6.43	17.3489	11.8455
2017-02-03	51731	1.53293	153	400	152	242	67.2	46.8	0.71	9.4	6.45	2.95	20.4	NA	NA	NA	0.917639	120	783.876	NA	NA	NA	NA	NA	NA	NA	NA	NA	NA	NA	NA	17.1582	11.5948
2017-02-04	53863	1.47225	NA	NA	NA	NA	NA	NA	NA	NA	NA	NA	NA	NA	NA	NA	1.21419	120	865.69	NA	NA	NA	NA	NA	NA	NA	NA	NA	NA	NA	NA	16.9978	11.6062
2017-02-05	64476	1.22992	NA	NA	NA	NA	NA	NA	NA	NA	NA	NA	NA	NA	NA	NA	0.834028	124.95	1522.56	NA	NA	NA	NA	NA	NA	NA	NA	NA	NA	NA	NA	16.856	11.6524
2017-02-06	58345	1.35916	NA	NA	NA	NA	NA	NA	NA	NA	NA	NA	NA	3512	2606.15	240	1.09083	120	4731.7	NA	NA	NA	NA	NA	NA	NA	NA	NA	NA	NA	NA	17.2483	11.5997
2017-02-07	50469	1.57126	NA	NA	NA	NA	NA	NA	NA	NA	NA	NA	NA	NA	NA	NA	0.471389	120	671.143	10.9	10.0909	38.7	32.9	2.8	6.3	1.67	2.52	0.29	0.0709091	0.219091	4.63	18.0586	11.5103
2017-02-08	50647	1.56574	125	399	168	220	69.2	41.86	0.37	8.37	5.52	2.85	27.34	NA	NA	NA	1.10667	122.462	895.825	NA	NA	NA	NA	NA	NA	NA	NA	NA	NA	NA	NA	18.1547	11.112
2017-02-09	52607	1.5074	NA	NA	NA	NA	NA	NA	NA	NA	NA	NA	NA	NA	NA	NA	0.840417	120	5249.54	NA	NA	NA	NA	NA	NA	NA	NA	NA	NA	NA	NA	18.66	10.9711
2017-02-10	54425	1.45705	NA	NA	NA	NA	NA	NA	NA	NA	NA	NA	NA	NA	NA	NA	0.724167	121.83	4808.76	NA	NA	NA	NA	NA	NA	NA	NA	NA	NA	NA	NA	19.1374	11.0946
2017-02-11	50013	1.58559	NA	NA	NA	NA	NA	NA	NA	NA	NA	NA	NA	NA	NA	NA	0.861892	120	4014.97	NA	NA	NA	NA	NA	NA	NA	NA	NA	NA	NA	NA	19.0014	11.0397
2017-02-12	52519	1.50993	NA	NA	NA	NA	NA	NA	NA	NA	NA	NA	NA	NA	NA	NA	0.726389	131.519	4036.75	NA	NA	NA	NA	NA	NA	NA	NA	NA	NA	NA	NA	19.1207	10.7584
2017-02-13	49570	1.59976	NA	NA	NA	NA	NA	NA	NA	NA	NA	NA	NA	3044	2258.86	230	0.675694	133.263	1482.8	8.9	8.4	28	26	2.4	5.1	1.1	3.2	0.33	0.06	0.27	4	19.0035	10.7836
2017-02-14	46512	1.70494	169	660	100	135	63	49	0.1	8.6	5.6	3	14	NA	NA	NA	0.766389	120.328	589.139	NA	NA	NA	NA	NA	NA	NA	NA	NA	NA	NA	NA	18.6122	10.9307
2017-02-15	50785	1.56148	NA	NA	NA	NA	NA	NA	NA	NA	NA	NA	NA	NA	NA	NA	0.837361	120	455.395	NA	NA	NA	NA	NA	NA	NA	NA	NA	NA	NA	NA	18.5504	11.1487
2017-02-16	48181	1.64588	NA	NA	NA	NA	NA	NA	NA	NA	NA	NA	NA	NA	NA	NA	0.734306	120	709.01	NA	NA	NA	NA	NA	NA	NA	NA	NA	NA	NA	NA	18.5981	11.3362
2017-02-17	52733	1.5038	NA	NA	NA	NA	NA	NA	NA	NA	NA	NA	NA	NA	NA	NA	0.70875	121.4	966.183	10.9	8.92	34.9	30.6	2.2	8.29	0.83	5.45	0.332667	0.26	0.0726667	7.46	18.2839	11.5307
2017-02-18	48547	1.63347	183	467	152	242	66.2	48.7	0.31	11.1	7.2	3.9	17.5	NA	NA	NA	0.617222	120.006	841.138	NA	NA	NA	NA	NA	NA	NA	NA	NA	NA	NA	NA	18.5767	11.8086
2017-02-19	49221	1.6111	NA	NA	NA	NA	NA	NA	NA	NA	NA	NA	NA	NA	NA	NA	0.881389	129.576	571.8	NA	NA	NA	NA	NA	NA	NA	NA	NA	NA	NA	NA	18.4296	11.8148
2017-02-20	62898	1.26077	NA	NA	NA	NA	NA	NA	NA	NA	NA	NA	NA	NA	NA	NA	0.713611	137.032	1128.34	NA	NA	NA	NA	NA	NA	NA	NA	NA	NA	NA	NA	18.1311	11.8028
2017-02-21	91176	0.869746	NA	NA	NA	NA	NA	NA	NA	NA	NA	NA	NA	NA	NA	NA	0.650972	211.4	730.413	NA	NA	NA	NA	NA	NA	NA	NA	NA	NA	NA	NA	17.8226	11.5778
2017-02-22	71812	1.10427	NA	NA	NA	NA	NA	NA	NA	NA	NA	NA	NA	NA	NA	NA	0.889861	231.307	4886.47	74.5	9.57	30.9909	27.2364	14.1	8.13545	1.05727	4.70909	0.336	0.182727	0.153273	7.07818	17.6356	11.0316
2017-02-23	104446	0.759244	177	343.364	130.182	141	55.2455	39.2909	0.841818	8.30455	5.4	2.90455	15.9545	NA	NA	NA	0.911806	253.434	678.998	NA	NA	NA	NA	NA	NA	NA	NA	NA	NA	NA	NA	17.4343	10.064
2017-02-24	119620	0.662933	NA	NA	NA	NA	NA	NA	NA	NA	NA	NA	NA	NA	NA	NA	0.84125	175.422	611.947	NA	NA	NA	NA	NA	NA	NA	NA	NA	NA	NA	NA	17.2613	9.72904
2017-02-25	129774	0.611062	NA	NA	NA	NA	NA	NA	NA	NA	NA	NA	NA	NA	NA	NA	0.448056	120	265.758	NA	NA	NA	NA	NA	NA	NA	NA	NA	NA	NA	NA	17.1193	8.20442
2017-02-26	145369	0.545508	NA	NA	NA	NA	NA	NA	NA	NA	NA	NA	NA	NA	NA	NA	0.744167	120	61.7068	NA	NA	NA	NA	NA	NA	NA	NA	NA	NA	NA	NA	17.5129	8.65735
2017-02-27	136515	0.580889	NA	NA	NA	NA	NA	NA	NA	NA	NA	NA	NA	NA	NA	NA	1.20778	120	247.477	NA	NA	NA	NA	NA	NA	NA	NA	NA	NA	NA	NA	17.5324	8.43061
2017-02-28	105953	0.748445	NA	NA	NA	NA	NA	NA	NA	NA	NA	NA	NA	NA	NA	NA	0.828472	120	218.394	7.3	10.35	26.3	23.2	2.8	7.95	1.33	3.82	0.34	0.09	0.25	6.62	17.5271	9.64728
2017-03-01	93831	0.845136	95	195	104	116	42.1	28	1.48	4.95	3.24	1.71	14.1	NA	NA	NA	0.737361	120	443.885	NA	NA	NA	NA	NA	NA	NA	NA	NA	NA	NA	NA	17.5162	10.155
2017-03-02	86832	0.913258	NA	NA	NA	NA	NA	NA	NA	NA	NA	NA	NA	NA	NA	NA	0.955278	120.434	462.548	12.9	10.61	29.9	21.3	2.8	8.27	1.4	2.94	0.51	0.32	0.19	6.87	17.8354	10.4391
2017-03-03	107573	0.737174	127	237	97.1	129	37.7	22.8	1.05	4.67	4.5	0.17	14.9	NA	NA	NA	0.78	160.172	890.809	NA	NA	NA	NA	NA	NA	NA	NA	NA	NA	NA	NA	17.7876	10.3289
2017-03-04	74514	1.06423	NA	NA	NA	NA	NA	NA	NA	NA	NA	NA	NA	NA	NA	NA	0.770694	148.381	907.987	NA	NA	NA	NA	NA	NA	NA	NA	NA	NA	NA	NA	17.9224	10.5298
2017-03-05	82060	0.966366	NA	NA	NA	NA	NA	NA	NA	NA	NA	NA	NA	NA	NA	NA	0.670278	250.774	718.056	40	11	60	23	7.4	8.5	3.1	2.7	1.2	0.034	1.166	5.4	18.7158	10.7417
2017-03-06	116749	0.679235	210	340	56	140	30	20	0.1	4.5	2.2	2.3	10	NA	NA	NA	1.05903	550.724	191.24	NA	NA	NA	NA	NA	NA	NA	NA	NA	NA	NA	NA	18.8614	10.4031
2017-03-07	75085	1.05614	NA	NA	NA	NA	NA	NA	NA	NA	NA	NA	NA	NA	NA	NA	0.798611	314.47	436.663	NA	NA	NA	NA	NA	NA	NA	NA	NA	NA	NA	NA	18.866	9.86421
2017-03-08	70223	1.12926	NA	NA	NA	NA	NA	NA	NA	NA	NA	NA	NA	NA	NA	NA	0.758889	208.959	616.24	NA	NA	NA	NA	NA	NA	NA	NA	NA	NA	NA	NA	18.9924	10.1455
2017-03-09	80563	0.984323	NA	NA	NA	NA	NA	NA	NA	NA	NA	NA	NA	3592	2776	260	0.686944	308.183	577.364	NA	NA	NA	NA	NA	NA	NA	NA	NA	NA	NA	NA	19.1035	10.5753
2017-03-10	71151	1.11453	NA	NA	NA	NA	NA	NA	NA	NA	NA	NA	NA	NA	NA	NA	0.683333	314.024	361.378	6.9	9.72727	26	19	2.6	7.5	0.73	5.5	0.28	0.094	0.186	6.77	19.8137	10.964
2017-03-11	64495	1.22955	110	270	70	110	44	35	0.1	5.8	4	1.8	9	NA	NA	NA	0.630556	363.498	296.257	NA	NA	NA	NA	NA	NA	NA	NA	NA	NA	NA	NA	20.2831	11.2594
2017-03-12	62698	1.26479	NA	NA	NA	NA	NA	NA	NA	NA	NA	NA	NA	NA	NA	NA	0.777361	452.741	334.014	NA	NA	NA	NA	NA	NA	NA	NA	NA	NA	NA	NA	20.2842	11.464
2017-03-13	62946	1.25981	NA	NA	NA	NA	NA	NA	NA	NA	NA	NA	NA	NA	NA	NA	0.979028	433.152	458.439	NA	NA	NA	NA	NA	NA	NA	NA	NA	NA	NA	NA	20.1693	11.4635
2017-03-14	62484	1.26912	NA	NA	NA	NA	NA	NA	NA	NA	NA	NA	NA	3452	2672	210	0.948472	377.553	698.529	NA	NA	NA	NA	NA	NA	NA	NA	NA	NA	NA	NA	20.5142	11.6089
2017-03-15	58606	1.3531	NA	NA	NA	NA	NA	NA	NA	NA	NA	NA	NA	NA	NA	NA	0.533194	401.817	558.985	NA	NA	NA	NA	NA	NA	NA	NA	NA	NA	NA	NA	21.1879	11.7969
2017-03-16	58033	1.36646	NA	NA	NA	NA	NA	NA	NA	NA	NA	NA	NA	NA	NA	NA	0.721944	328.496	781.129	8.1	8.2	32	29	2.7	6.8	1	5.2	0.47	0.19	0.28	5.8	21.0642	11.7797
2017-03-17	60633	1.30787	140	330	100	150	54	42	0.1	7.7	5.6	2.1	12	NA	NA	NA	0.876667	396.441	887.694	NA	NA	NA	NA	NA	NA	NA	NA	NA	NA	NA	NA	20.9274	11.9587
2017-03-18	87678	0.904446	NA	NA	NA	NA	NA	NA	NA	NA	NA	NA	NA	NA	NA	NA	0.675278	641.475	378.908	NA	NA	NA	NA	NA	NA	NA	NA	NA	NA	NA	NA	21.8646	11.926
2017-03-19	107544	0.737373	NA	NA	NA	NA	NA	NA	NA	NA	NA	NA	NA	NA	NA	NA	0.774028	747.875	304.424	NA	NA	NA	NA	NA	NA	NA	NA	NA	NA	NA	NA	21.6314	10.2809
2017-03-20	102188	0.776021	NA	NA	NA	NA	NA	NA	NA	NA	NA	NA	NA	NA	NA	NA	0.667594	566.388	316.263	NA	NA	NA	NA	NA	NA	NA	NA	NA	NA	NA	NA	21.4542	10.1571
2017-03-21	123798	0.64056	NA	NA	NA	NA	NA	NA	NA	NA	NA	NA	NA	NA	NA	NA	0.6075	162.931	151.764	53	10.0846	63	19	9.8	7.5	0.2	4.3	1.4	0.016	1.384	7.3	21.1406	9.8508
2017-03-22	133080	0.595882	130	220	42	96	28	19	1.4	3.7	2.1	1.6	9	NA	NA	NA	0.517778	120	272.953	NA	NA	NA	NA	NA	NA	NA	NA	NA	NA	NA	NA	20.7138	9.72557
2017-03-23	89287	0.888147	NA	NA	NA	NA	NA	NA	NA	NA	NA	NA	NA	NA	NA	NA	0.810972	144.379	569.814	NA	NA	NA	NA	NA	NA	NA	NA	NA	NA	NA	NA	20.5799	10.4158
2017-03-24	77753	1.0199	NA	NA	NA	NA	NA	NA	NA	NA	NA	NA	NA	3668	2721.92	270	0.634444	272.437	383.464	NA	NA	NA	NA	NA	NA	NA	NA	NA	NA	NA	NA	21.1699	11.035
2017-03-25	71698	1.10603	NA	NA	NA	NA	NA	NA	NA	NA	NA	NA	NA	NA	NA	NA	0.606111	483.101	357.999	NA	NA	NA	NA	NA	NA	NA	NA	NA	NA	NA	NA	20.9757	11.3242
2017-03-26	73411	1.08022	NA	NA	NA	NA	NA	NA	NA	NA	NA	NA	NA	NA	NA	NA	0.587391	466.604	299.378	NA	NA	NA	NA	NA	NA	NA	NA	NA	NA	NA	NA	20.5657	11.5001
2017-03-27	69291	1.14445	NA	NA	NA	NA	NA	NA	NA	NA	NA	NA	NA	NA	NA	NA	0.628472	829.465	291.899	16	12.3462	38	27	3.9	4.4	0.72	2.3	0.96	0.36	0.6	3.68	20.361	11.9067
2017-03-28	68417	1.15907	420	700	87	129.6	57	39	0.1	9.4	5.4	4	18	NA	NA	NA	0.714861	681.671	273.611	NA	NA	NA	NA	NA	NA	NA	NA	NA	NA	NA	NA	20.2725	12.2411
2017-03-29	69529	1.14053	NA	NA	NA	NA	NA	NA	NA	NA	NA	NA	NA	NA	NA	NA	1.03236	996.038	214.544	NA	NA	NA	NA	NA	NA	NA	NA	NA	NA	NA	NA	20.0929	12.3793
2017-03-30	80528	0.984751	NA	NA	NA	NA	NA	NA	NA	NA	NA	NA	NA	4104	3045.46	270	0.757917	564.802	202.282	NA	NA	NA	NA	NA	NA	NA	NA	NA	NA	NA	NA	19.705	12.2189
2017-03-31	92183	0.860245	NA	NA	NA	NA	NA	NA	NA	NA	NA	NA	NA	NA	NA	NA	0.633194	1520.71	113.446	NA	NA	NA	NA	NA	NA	NA	NA	NA	NA	NA	NA	19.3	12.0068
2017-04-01	67331	1.17776	NA	NA	NA	NA	NA	NA	NA	NA	NA	NA	NA	NA	NA	NA	0.747222	932.453	204.818	NA	NA	NA	NA	NA	NA	NA	NA	NA	NA	NA	NA	19.2532	12.212
2017-04-02	64184	1.23551	NA	NA	NA	NA	NA	NA	NA	NA	NA	NA	NA	NA	NA	NA	0.976667	937.186	172.118	NA	NA	NA	NA	NA	NA	NA	NA	NA	NA	NA	NA	19.3636	12.7312
2017-04-03	62411	1.27061	NA	NA	NA	NA	NA	NA	NA	NA	NA	NA	NA	NA	NA	NA	0.898611	1160.03	255.485	NA	NA	NA	NA	NA	NA	NA	NA	NA	NA	NA	NA	19.555	13.0185
2017-04-04	63163	1.25548	NA	NA	NA	NA	NA	NA	NA	NA	NA	NA	NA	NA	NA	NA	0.923611	1193.93	247.276	NA	NA	NA	NA	NA	NA	NA	NA	NA	NA	NA	NA	19.7546	13.3288
2017-04-05	57797	1.37204	NA	NA	NA	NA	NA	NA	NA	NA	NA	NA	NA	NA	NA	NA	1.18861	1345.21	213.924	90	15.7385	74	30	15	9.3	1.8	3.2	2.1	0.017	2.083	7.5	20.0406	13.5287
2017-04-06	67025	1.18314	210	430	110	180	61	48	0.1	8.8	5.9	2.9	13	NA	NA	NA	0.984306	950.856	249.171	NA	NA	NA	NA	NA	NA	NA	NA	NA	NA	NA	NA	20.3492	13.4252
2017-04-07	57011	1.39096	NA	NA	NA	NA	NA	NA	NA	NA	NA	NA	NA	4968	3686.61	260	0.604583	715.517	239.637	96	16.4923	90	27	15	8	0.98	2.4	2.4	0.015	2.385	7.02	20.5124	13.5002
2017-04-08	55440	1.43038	170	390	97	180	55	44	0.1	8.5	5.1	3.4	11	NA	NA	NA	0.828373	605.385	213.123	NA	NA	NA	NA	NA	NA	NA	NA	NA	NA	NA	NA	20.7737	13.5249
2017-04-09	53199	1.49063	NA	NA	NA	NA	NA	NA	NA	NA	NA	NA	NA	NA	NA	NA	0.825	541.575	222.799	NA	NA	NA	NA	NA	NA	NA	NA	NA	NA	NA	NA	21.6743	13.4696
2017-04-10	52817	1.50141	NA	NA	NA	NA	NA	NA	NA	NA	NA	NA	NA	4064	3015.78	270	0.73625	540.745	210.991	NA	NA	NA	NA	NA	NA	NA	NA	NA	NA	NA	NA	22.0386	13.6533
2017-04-11	53023	1.49558	NA	NA	NA	NA	NA	NA	NA	NA	NA	NA	NA	NA	NA	NA	0.686389	216.865	209.974	56	18	73	28	12	7.7	2.1	2.4	1.6	0.093	1.507	5.6	21.0856	13.4662
2017-04-12	79368	0.999143	200	440	84	200	50	39	0.1	9.2	5.5	3.7	11	NA	NA	NA	0.93125	156.057	120.465	NA	NA	NA	NA	NA	NA	NA	NA	NA	NA	NA	NA	19.5813	13.2346
2017-04-13	74850	1.05945	NA	NA	NA	NA	NA	NA	NA	NA	NA	NA	NA	NA	NA	NA	0.887361	120	66.1305	NA	NA	NA	NA	NA	NA	NA	NA	NA	NA	NA	NA	18.5167	12.5
2017-04-14	90458	0.87665	NA	NA	NA	NA	NA	NA	NA	NA	NA	NA	NA	NA	NA	NA	0.672917	120	124.441	NA	NA	NA	NA	NA	NA	NA	NA	NA	NA	NA	NA	18.7043	12.26
2017-04-15	60696	1.30651	NA	NA	NA	NA	NA	NA	NA	NA	NA	NA	NA	NA	NA	NA	0.808194	120	136.194	NA	NA	NA	NA	NA	NA	NA	NA	NA	NA	NA	NA	18.7274	12.2278
2017-04-16	116952	0.678056	NA	NA	NA	NA	NA	NA	NA	NA	NA	NA	NA	NA	NA	NA	0.664167	127.926	43.8498	NA	NA	NA	NA	NA	NA	NA	NA	NA	NA	NA	NA	18.2424	11.3908
2017-04-17	86911	0.912428	NA	NA	NA	NA	NA	NA	NA	NA	NA	NA	NA	NA	NA	NA	1.12139	120	263.016	NA	NA	NA	NA	NA	NA	NA	NA	NA	NA	NA	NA	17.8888	10.7325
2017-04-18	70040	1.13221	NA	NA	NA	NA	NA	NA	NA	NA	NA	NA	NA	NA	NA	NA	0.754167	121.596	310.917	17	7	32	23	4.5	5.9	0.43	3.9	0.56	0.082	0.478	5.47	17.8672	11.0235
2017-04-19	66390	1.19446	140	300	76	120	41	36	0.12	5.8	3.4	2.4	5	NA	NA	NA	0.990694	120	397.061	NA	NA	NA	NA	NA	NA	NA	NA	NA	NA	NA	NA	18.4088	11.6332
2017-04-20	66410	1.1941	NA	NA	NA	NA	NA	NA	NA	NA	NA	NA	NA	3498	2595.76	190	0.925972	120	430.504	10	7.08	29	29	2.3	6.1	0.53	4.6	0.32	0.089	0.231	5.57	17.9768	12.1732
2017-04-21	59479	1.33324	140	360	77	120	50	40	0.65	6.9	4.6	2.3	10	NA	NA	NA	0.734444	120	446.59	NA	NA	NA	NA	NA	NA	NA	NA	NA	NA	NA	NA	18.0396	12.3897
2017-04-22	81258	0.975904	NA	NA	NA	NA	NA	NA	NA	NA	NA	NA	NA	NA	NA	NA	1.24153	182.163	166.326	NA	NA	NA	NA	NA	NA	NA	NA	NA	NA	NA	NA	18.7976	12.527
2017-04-23	61213	1.29548	NA	NA	NA	NA	NA	NA	NA	NA	NA	NA	NA	NA	NA	NA	0.783611	120	210.191	NA	NA	NA	NA	NA	NA	NA	NA	NA	NA	NA	NA	19.0885	12.4776
2017-04-24	58935	1.34555	NA	NA	NA	NA	NA	NA	NA	NA	NA	NA	NA	3784	2808	260	1.08319	120.63	173.192	65	7.24	78	28	13	9.7	4.3	2.6	2	0.09	1.91	5.4	19.8714	12.6514
2017-04-25	86113	0.920883	230	430	73	190	42	28	0.1	6.3	3.4	2.9	14	NA	NA	NA	0.930972	298.147	226.099	NA	NA	NA	NA	NA	NA	NA	NA	NA	NA	NA	NA	20.0782	12.4188
2017-04-26	69442	1.14196	NA	NA	NA	NA	NA	NA	NA	NA	NA	NA	NA	NA	NA	NA	0.820972	127.946	215.53	NA	NA	NA	NA	NA	NA	NA	NA	NA	NA	NA	NA	20.3846	12.2172
2017-04-27	93598	0.84724	NA	NA	NA	NA	NA	NA	NA	NA	NA	NA	NA	NA	NA	NA	0.878056	153.283	374.491	NA	NA	NA	NA	NA	NA	NA	NA	NA	NA	NA	NA	20.5114	12.2034
2017-04-28	64246	1.23432	NA	NA	NA	NA	NA	NA	NA	NA	NA	NA	NA	NA	NA	NA	1.09875	128.268	426.323	NA	NA	NA	NA	NA	NA	NA	NA	NA	NA	NA	NA	21.1404	11.9547
2017-04-29	93109	0.85169	NA	NA	NA	NA	NA	NA	NA	NA	NA	NA	NA	NA	NA	NA	0.711544	176.415	67.2183	NA	NA	NA	NA	NA	NA	NA	NA	NA	NA	NA	NA	21.1623	12.1709
2017-04-30	119038	0.666174	NA	NA	NA	NA	NA	NA	NA	NA	NA	NA	NA	NA	NA	NA	0.505	120	22.4604	NA	NA	NA	NA	NA	NA	NA	NA	NA	NA	NA	NA	21.3897	10.8115
2017-05-01	100876	0.786114	NA	NA	NA	NA	NA	NA	NA	NA	NA	NA	NA	NA	NA	NA	0.681944	126.607	366.962	NA	NA	NA	NA	NA	NA	NA	NA	NA	NA	NA	NA	22.3328	10.616
2017-05-02	90147	0.879674	NA	NA	NA	NA	NA	NA	NA	NA	NA	NA	NA	4028	2989.06	220	0.718194	124.942	526.283	NA	NA	NA	NA	NA	NA	NA	NA	NA	NA	NA	NA	22.3447	11.4568
2017-05-03	82320	0.963314	NA	NA	NA	NA	NA	NA	NA	NA	NA	NA	NA	NA	NA	NA	0.741944	149.752	506.937	NA	NA	NA	NA	NA	NA	NA	NA	NA	NA	NA	NA	22.1018	12.1856
2017-05-04	76391	1.03808	NA	NA	NA	NA	NA	NA	NA	NA	NA	NA	NA	NA	NA	NA	0.716806	127.363	427.625	16	7.64	37	25	4.5	4.9	0.88	2.6	0.56	0.097	0.463	4.02	21.7156	12.7662
2017-05-05	74670	1.06201	81	240	71	88	41	34	0.1	6.2	4.9	1.3	7	NA	NA	NA	0.864028	131.546	433.968	NA	NA	NA	NA	NA	NA	NA	NA	NA	NA	NA	NA	21.6764	12.9834
2017-05-06	64243	1.23438	NA	NA	NA	NA	NA	NA	NA	NA	NA	NA	NA	NA	NA	NA	0.596389	124.038	217.476	NA	NA	NA	NA	NA	NA	NA	NA	NA	NA	NA	NA	22.4253	13.0529
2017-05-07	59790	1.32631	NA	NA	NA	NA	NA	NA	NA	NA	NA	NA	NA	NA	NA	NA	0.699861	148.599	247.935	NA	NA	NA	NA	NA	NA	NA	NA	NA	NA	NA	NA	22.2899	13.6631
2017-05-08	78209	1.01395	NA	NA	NA	NA	NA	NA	NA	NA	NA	NA	NA	NA	NA	NA	0.869861	366.754	233.347	NA	NA	NA	NA	NA	NA	NA	NA	NA	NA	NA	NA	21.9493	13.7258
2017-05-09	65564	1.20951	NA	NA	NA	NA	NA	NA	NA	NA	NA	NA	NA	NA	NA	NA	0.689306	143.727	303.191	97	7.84	96	25	15	9.1	4	3.5	2.6	0.15	2.45	5.1	21.825	13.6031
2017-05-10	79436	0.998288	86	260	89	110	51	43	0.1	7.5	6	1.5	8	NA	NA	NA	1.07653	324.641	181.431	NA	NA	NA	NA	NA	NA	NA	NA	NA	NA	NA	NA	22.304	13.6235
2017-05-11	75699	1.04757	NA	NA	NA	NA	NA	NA	NA	NA	NA	NA	NA	NA	NA	NA	0.698194	135.308	259.944	NA	NA	NA	NA	NA	NA	NA	NA	NA	NA	NA	NA	21.8163	12.8777
2017-05-12	81442	0.973699	NA	NA	NA	NA	NA	NA	NA	NA	NA	NA	NA	NA	NA	NA	0.611806	160.567	212.663	NA	NA	NA	NA	NA	NA	NA	NA	NA	NA	NA	NA	21.4201	12.9074
2017-05-13	59170	1.34021	NA	NA	NA	NA	NA	NA	NA	NA	NA	NA	NA	NA	NA	NA	0.703755	207.68	265.494	7.5	8	26	23	2.3	2.3	0.42	1.2	0.36	0.17	0.19	1.88	21.183	13.335
2017-05-14	53833	1.47307	120	350	89	150	48	38	0.1	6.7	4.7	2	10	NA	NA	NA	0.745833	319.533	174.521	NA	NA	NA	NA	NA	NA	NA	NA	NA	NA	NA	NA	21.219	13.9119
2017-05-15	51274	1.54659	NA	NA	NA	NA	NA	NA	NA	NA	NA	NA	NA	NA	NA	NA	0.728611	271.116	214.208	5.2	8.7	26	26	2	2.7	0.85	0.94	0.36	0.18	0.18	1.85	21.3936	14.529
2017-05-16	53431	1.48416	NA	NA	NA	NA	NA	NA	NA	NA	NA	NA	NA	NA	NA	NA	0.557222	268.814	151.719	NA	NA	NA	NA	NA	NA	NA	NA	NA	NA	NA	NA	21.5624	14.8065
2017-05-17	64159	1.23599	NA	NA	NA	NA	NA	NA	NA	NA	NA	NA	NA	3648	2852	220	0.700278	250.498	277.874	NA	NA	NA	NA	NA	NA	NA	NA	NA	NA	NA	NA	21.659	14.7856
2017-05-18	53317	1.48733	NA	NA	NA	NA	NA	NA	NA	NA	NA	NA	NA	NA	NA	NA	0.626389	219.684	230.475	8.1	8.74286	37	28	2.8	3.3	0.78	1.3	0.36	0.13	0.23	2.52	21.3085	14.9659
2017-05-19	55787	1.42148	180	400	100	200	59	49	0.1	7.9	4.9	3	10	NA	NA	NA	0.677083	278.28	206.813	NA	NA	NA	NA	NA	NA	NA	NA	NA	NA	NA	NA	21.1947	15.5355
2017-05-20	52340	1.51509	NA	NA	NA	NA	NA	NA	NA	NA	NA	NA	NA	NA	NA	NA	0.627361	287.104	204.172	NA	NA	NA	NA	NA	NA	NA	NA	NA	NA	NA	NA	21.8708	16.0453
2017-05-21	49297	1.60862	NA	NA	NA	NA	NA	NA	NA	NA	NA	NA	NA	NA	NA	NA	0.623889	335.728	180.802	NA	NA	NA	NA	NA	NA	NA	NA	NA	NA	NA	NA	21.8971	15.9269
2017-05-22	49231	1.61077	NA	NA	NA	NA	NA	NA	NA	NA	NA	NA	NA	NA	NA	NA	0.695694	379.978	196.151	10	8.8	23	28	2.9	6.2	3.4	1.7	0.45	0.23	0.22	2.8	22.1678	15.9712
2017-05-23	49797	1.59247	200	450	100	200	62	50	0.1	8.1	4.7	3.4	12	NA	NA	NA	0.679306	366.167	180.376	NA	NA	NA	NA	NA	NA	NA	NA	NA	NA	NA	NA	22.5711	16.0651
2017-05-24	63992	1.23922	NA	NA	NA	NA	NA	NA	NA	NA	NA	NA	NA	NA	NA	NA	0.778472	425.755	165.312	NA	NA	NA	NA	NA	NA	NA	NA	NA	NA	NA	NA	23.0743	16.2427
2017-05-25	56172	1.41174	NA	NA	NA	NA	NA	NA	NA	NA	NA	NA	NA	NA	NA	NA	0.651389	306.757	658.534	NA	NA	NA	NA	NA	NA	NA	NA	NA	NA	NA	NA	23.5768	15.7224
2017-05-26	49283	1.60907	NA	NA	NA	NA	NA	NA	NA	NA	NA	NA	NA	NA	NA	NA	0.551806	399.531	202.866	NA	NA	NA	NA	NA	NA	NA	NA	NA	NA	NA	NA	23.9397	15.8238
2017-05-27	47175	1.68098	NA	NA	NA	NA	NA	NA	NA	NA	NA	NA	NA	NA	NA	NA	0.580556	472.417	197.159	NA	NA	NA	NA	NA	NA	NA	NA	NA	NA	NA	NA	25.2428	16.2337
2017-05-28	47937	1.65425	NA	NA	NA	NA	NA	NA	NA	NA	NA	NA	NA	NA	NA	NA	0.715	583.727	199.347	14	8.88571	35	35	4.6	3.1	1.3	0.37	0.55	0.16	0.39	1.8	24.9556	16.664
2017-05-29	49758	1.59371	100	370	130	170	59	49	0.1	8.5	5.9	2.6	10	3964	2941.57	250	1.09444	545.606	172.863	NA	NA	NA	NA	NA	NA	NA	NA	NA	NA	NA	NA	24.9708	16.8682
2017-05-30	54369	1.45855	NA	NA	NA	NA	NA	NA	NA	NA	NA	NA	NA	NA	NA	NA	0.937083	689.464	583.518	NA	NA	NA	NA	NA	NA	NA	NA	NA	NA	NA	NA	24.5394	16.6712
2017-05-31	66406	1.19417	NA	NA	NA	NA	NA	NA	NA	NA	NA	NA	NA	NA	NA	NA	0.818889	634.328	301.696	35	8.92857	60	31	7.3	4	0.55	1	0.95	0.066	0.884	3.45	24.5629	16.7213
2017-06-01	47191	1.68041	150	360	120	170	58	48	0.1	8.7	6.8	1.9	10	NA	NA	NA	0.784167	513.606	246.659	NA	NA	NA	NA	NA	NA	NA	NA	NA	NA	NA	NA	24.5893	16.493
2017-06-02	46988	1.68766	NA	NA	NA	NA	NA	NA	NA	NA	NA	NA	NA	NA	NA	NA	0.815972	516.22	209.18	NA	NA	NA	NA	NA	NA	NA	NA	NA	NA	NA	NA	24.7	16.631
2017-06-03	49419	1.60465	NA	NA	NA	NA	NA	NA	NA	NA	NA	NA	NA	NA	NA	NA	0.702921	510.307	228.518	NA	NA	NA	NA	NA	NA	NA	NA	NA	NA	NA	NA	24.6955	16.8646
2017-06-04	47006	1.68702	NA	NA	NA	NA	NA	NA	NA	NA	NA	NA	NA	NA	NA	NA	1.07417	562.854	203.183	NA	NA	NA	NA	NA	NA	NA	NA	NA	NA	NA	NA	25.5196	17.0373
2017-06-05	80084	0.99021	NA	NA	NA	NA	NA	NA	NA	NA	NA	NA	NA	NA	NA	NA	0.685417	566.507	132.866	6.7	9	33	30	3.1	2.5	0.74	0.74	0.36	0.15	0.21	1.76	25.7465	16.7766
2017-06-06	48897	1.62178	NA	NA	NA	NA	NA	NA	NA	NA	NA	NA	NA	NA	NA	NA	0.807678	151.522	226.549	NA	NA	NA	NA	NA	NA	NA	NA	NA	NA	NA	NA	25.9049	16.8174
2017-06-07	79298	1.00003	NA	NA	NA	NA	NA	NA	NA	NA	NA	NA	NA	NA	NA	NA	0.865556	443.368	231.738	NA	NA	NA	NA	NA	NA	NA	NA	NA	NA	NA	NA	25.6368	17.0211
2017-06-08	135635	0.584657	NA	NA	NA	NA	NA	NA	NA	NA	NA	NA	NA	3524	2615.06	210	0.61	121.883	116.593	NA	NA	NA	NA	NA	NA	NA	NA	NA	NA	NA	NA	24.1646	15.8688
2017-06-09	96414	0.822495	NA	NA	NA	NA	NA	NA	NA	NA	NA	NA	NA	NA	NA	NA	0.697917	208.192	232.258	NA	NA	NA	NA	NA	NA	NA	NA	NA	NA	NA	NA	23.1135	15.6257
2017-06-10	85962	0.922501	NA	NA	NA	NA	NA	NA	NA	NA	NA	NA	NA	NA	NA	NA	0.805556	242.022	413.243	NA	NA	NA	NA	NA	NA	NA	NA	NA	NA	NA	NA	22.1622	16.1651
2017-06-11	54362	1.45874	NA	NA	NA	NA	NA	NA	NA	NA	NA	NA	NA	NA	NA	NA	0.668611	127.206	379.023	10	8.48571	30	26	3	2.6	0.93	0.73	0.45	0.23	0.22	1.67	21.7225	16.5619
2017-06-12	75462	1.05086	140	330	92	180	52	43	0.1	9.8	8.3	1.5	9	NA	NA	NA	0.753333	442.813	129.147	NA	NA	NA	NA	NA	NA	NA	NA	NA	NA	NA	NA	21.6218	17.1255
2017-06-13	74597	1.06305	NA	NA	NA	NA	NA	NA	NA	NA	NA	NA	NA	NA	NA	NA	0.566389	316.39	219.686	NA	NA	NA	NA	NA	NA	NA	NA	NA	NA	NA	NA	20.8215	16.7753
2017-06-14	55267	1.43485	NA	NA	NA	NA	NA	NA	NA	NA	NA	NA	NA	NA	NA	NA	0.654722	277.065	205.703	NA	NA	NA	NA	NA	NA	NA	NA	NA	NA	NA	NA	20.2843	16.6001
2017-06-15	53352	1.48635	NA	NA	NA	NA	NA	NA	NA	NA	NA	NA	NA	3276	2431.02	175	0.710556	312.574	224.569	7.8	8.14286	40	27	2.4	3.9	1.5	1.1	0.47	0.28	0.19	2.4	20.0968	16.926
2017-06-16	82874	0.956874	118	350	160	150	56	47	0.46	9.3	7.1	2.2	9	NA	NA	NA	1.00111	515.571	129.067	NA	NA	NA	NA	NA	NA	NA	NA	NA	NA	NA	NA	20.0862	17.459
2017-06-17	74546	1.06377	NA	NA	NA	NA	NA	NA	NA	NA	NA	NA	NA	NA	NA	NA	0.689583	581.248	248.597	NA	NA	NA	NA	NA	NA	NA	NA	NA	NA	NA	NA	20	16.9599
2017-06-18	50262	1.57773	NA	NA	NA	NA	NA	NA	NA	NA	NA	NA	NA	NA	NA	NA	0.666111	294.112	247.188	NA	NA	NA	NA	NA	NA	NA	NA	NA	NA	NA	NA	19.9919	17.3569
2017-06-19	49016	1.61784	NA	NA	NA	NA	NA	NA	NA	NA	NA	NA	NA	NA	NA	NA	0.697222	449.652	200.542	29	7.8	24	18	3.2	2.9	0.55	0.87	0.39	0.17	0.22	2.35	20.0401	18.0436
2017-06-20	51251	1.54729	96	360	100	150	60	50	0.1	9.9	8.3	1.6	10	NA	NA	NA	0.615	461.405	242.328	NA	NA	NA	NA	NA	NA	NA	NA	NA	NA	NA	NA	19.8385	18.6438
2017-06-21	50109	1.58255	NA	NA	NA	NA	NA	NA	NA	NA	NA	NA	NA	NA	NA	NA	0.758194	455.158	215.349	NA	NA	NA	NA	NA	NA	NA	NA	NA	NA	NA	NA	19.1235	18.5796
2017-06-22	51825	1.53015	NA	NA	NA	NA	NA	NA	NA	NA	NA	NA	NA	3144	2333.07	160	0.819306	415.379	306.422	NA	NA	NA	NA	NA	NA	NA	NA	NA	NA	NA	NA	18.5738	18.3515
2017-06-23	94395	0.840087	NA	NA	NA	NA	NA	NA	NA	NA	NA	NA	NA	NA	NA	NA	0.900556	915.603	128.872	NA	NA	NA	NA	NA	NA	NA	NA	NA	NA	NA	NA	18.9085	18.2445
2017-06-24	127014	0.624341	NA	NA	NA	NA	NA	NA	NA	NA	NA	NA	NA	NA	NA	NA	0.897917	1375.71	100.388	NA	NA	NA	NA	NA	NA	NA	NA	NA	NA	NA	NA	19.2243	17.1865
2017-06-25	110321	0.718811	49	160	51	62	32	28	0.1	5.8	4.4	1.4	4	NA	NA	NA	0.592778	1374.61	229.122	7.6	7.86207	26	22	3.1	2.1	0.7	0.71	0.43	0.23	0.2	1.4	19.4956	17.1698
2017-06-26	56182	1.41148	NA	NA	NA	NA	NA	NA	NA	NA	NA	NA	NA	NA	NA	NA	0.656944	850.587	168.036	NA	NA	NA	NA	NA	NA	NA	NA	NA	NA	NA	NA	19.8837	17.3242
2017-06-27	55930	1.41784	NA	NA	NA	NA	NA	NA	NA	NA	NA	NA	NA	4504	3284	200	0.678194	740.466	190.227	NA	NA	NA	NA	NA	NA	NA	NA	NA	NA	NA	NA	20.0417	17.3554
2017-06-28	52144	1.52079	NA	NA	NA	NA	NA	NA	NA	NA	NA	NA	NA	NA	NA	NA	0.771528	685.824	194.869	NA	NA	NA	NA	NA	NA	NA	NA	NA	NA	NA	NA	20.1721	17.6116
2017-06-29	54126	1.4651	NA	NA	NA	NA	NA	NA	NA	NA	NA	NA	NA	NA	NA	NA	0.790278	753.076	220.228	NA	NA	NA	NA	NA	NA	NA	NA	NA	NA	NA	NA	20.2879	17.7815
2017-06-30	115398	0.687187	NA	NA	NA	NA	NA	NA	NA	NA	NA	NA	NA	NA	NA	NA	0.850278	494.991	279.886	NA	NA	NA	NA	NA	NA	NA	NA	NA	NA	NA	NA	20.2382	17.5388
2017-07-01	173966	0.455836	NA	NA	NA	NA	NA	NA	NA	NA	NA	NA	NA	NA	NA	NA	0.655	259.398	24.5338	NA	NA	NA	NA	NA	NA	NA	NA	NA	NA	NA	NA	20.3331	16.5975
2017-07-02	102317	0.775042	NA	NA	NA	NA	NA	NA	NA	NA	NA	NA	NA	NA	NA	NA	0.444722	182.502	132.334	11	7.93448	28	20	4.6	3.8	1	2.2	0.44	0.078	0.362	2.8	20.6575	16.5054
2017-07-03	57871	1.37029	30	130	48	48	33	31	0.1	5.4	5.6	-0.2	2	NA	NA	NA	0.534028	129.303	176.369	NA	NA	NA	NA	NA	NA	NA	NA	NA	NA	NA	NA	21.0925	16.796
2017-07-04	106548	0.744265	NA	NA	NA	NA	NA	NA	NA	NA	NA	NA	NA	NA	NA	NA	0.855278	167.547	150.175	NA	NA	NA	NA	NA	NA	NA	NA	NA	NA	NA	NA	21.4056	16.9421
2017-07-05	63670	1.24548	NA	NA	NA	NA	NA	NA	NA	NA	NA	NA	NA	NA	NA	NA	0.567737	125.253	175.711	43	7.96552	53	22	7.9	4.9	0.37	2.2	1.5	0.03	1.47	4.53	21.917	16.8815
2017-07-06	54323	1.45979	17	78	46	20	43	39	0.18	6.4	6.7	-0.3	4	3924	2911.89	195	0.662917	124.561	212.893	NA	NA	NA	NA	NA	NA	NA	NA	NA	NA	NA	NA	22.2904	17.2417
2017-07-07	51468	1.54076	NA	NA	NA	NA	NA	NA	NA	NA	NA	NA	NA	NA	NA	NA	0.858065	120	246.154	NA	NA	NA	NA	NA	NA	NA	NA	NA	NA	NA	NA	23.1014	17.7194
2017-07-08	50809	1.56075	NA	NA	NA	NA	NA	NA	NA	NA	NA	NA	NA	NA	NA	NA	0.996499	134.831	154.41	NA	NA	NA	NA	NA	NA	NA	NA	NA	NA	NA	NA	23.8717	17.9976
2017-07-09	67750	1.17048	NA	NA	NA	NA	NA	NA	NA	NA	NA	NA	NA	NA	NA	NA	0.583944	187.762	437.895	NA	NA	NA	NA	NA	NA	NA	NA	NA	NA	NA	NA	24.5561	18.1112
2017-07-10	47131	1.68254	NA	NA	NA	NA	NA	NA	NA	NA	NA	NA	NA	NA	NA	NA	0.670852	122.658	192.15	NA	NA	NA	NA	NA	NA	NA	NA	NA	NA	NA	NA	25.3406	18.3585
2017-07-11	51901	1.52791	NA	NA	NA	NA	NA	NA	NA	NA	NA	NA	NA	NA	NA	NA	0.807533	167.356	202.474	10	8.02759	32	25	3.4	3.6	0.45	2.4	0.27	0.11	0.16	3.15	26.2853	18.3849
2017-07-12	48782	1.6256	15	110	47	43	49	49	0.1	6.6	6.1	0.5	0	NA	NA	NA	0.805672	179.455	151.715	NA	NA	NA	NA	NA	NA	NA	NA	NA	NA	NA	NA	26.5339	18.5259
2017-07-13	48817	1.62443	NA	NA	NA	NA	NA	NA	NA	NA	NA	NA	NA	3672	2648	175	0.601954	284.424	116.899	NA	NA	NA	NA	NA	NA	NA	NA	NA	NA	NA	NA	26.4137	18.2245
2017-07-14	45801	1.7314	NA	NA	NA	NA	NA	NA	NA	NA	NA	NA	NA	NA	NA	NA	0.467083	192.127	178.156	NA	NA	NA	NA	NA	NA	NA	NA	NA	NA	NA	NA	25.8694	18.1197
2017-07-15	68386	1.15959	NA	NA	NA	NA	NA	NA	NA	NA	NA	NA	NA	NA	NA	NA	1.20847	351.005	170.42	NA	NA	NA	NA	NA	NA	NA	NA	NA	NA	NA	NA	24.6086	18.0988
2017-07-16	55667	1.42454	NA	NA	NA	NA	NA	NA	NA	NA	NA	NA	NA	NA	NA	NA	0.97375	120	524.033	NA	NA	NA	NA	NA	NA	NA	NA	NA	NA	NA	NA	23.7096	17.9994
2017-07-17	76767	1.033	NA	NA	NA	NA	NA	NA	NA	NA	NA	NA	NA	NA	NA	NA	0.53125	309.159	273.886	NA	NA	NA	NA	NA	NA	NA	NA	NA	NA	NA	NA	23.2808	17.7269
2017-07-18	46220	1.71571	NA	NA	NA	NA	NA	NA	NA	NA	NA	NA	NA	NA	NA	NA	0.700694	130.008	195.073	5.4	8.1	18	21	3.5	3.5	0.23	2.8	0.25	0.13	0.12	3.27	22.8047	17.7131
2017-07-19	46407	1.70879	120	330	84	140	53	44	0.1	7.2	4.7	2.5	9	NA	NA	NA	0.601111	137.463	390.396	NA	NA	NA	NA	NA	NA	NA	NA	NA	NA	NA	NA	21.8514	17.7673
2017-07-20	46073	1.72118	NA	NA	NA	NA	NA	NA	NA	NA	NA	NA	NA	3012	2235.12	140	0.553611	132.679	237.995	NA	NA	NA	NA	NA	NA	NA	NA	NA	NA	NA	NA	21.58	18.2171
2017-07-21	94038	0.843276	NA	NA	NA	NA	NA	NA	NA	NA	NA	NA	NA	NA	NA	NA	0.65125	414.072	104.693	22	7.95	37	22	5.8	5.2	2	1.7	0.85	0.12	0.73	3.2	22.1594	18.3829
2017-07-22	143258	0.553547	55	90	25	31	9.5	6.8	0.65	1.4	0.94	0.46	2.7	NA	NA	NA	0.462222	179.93	114.226	NA	NA	NA	NA	NA	NA	NA	NA	NA	NA	NA	NA	23.0738	17.4609
2017-07-23	79992	0.991349	NA	NA	NA	NA	NA	NA	NA	NA	NA	NA	NA	NA	NA	NA	0.525	202.518	201.699	NA	NA	NA	NA	NA	NA	NA	NA	NA	NA	NA	NA	23.9831	17.6923
2017-07-24	161206	0.491917	NA	NA	NA	NA	NA	NA	NA	NA	NA	NA	NA	NA	NA	NA	0.443333	214.554	42.3747	NA	NA	NA	NA	NA	NA	NA	NA	NA	NA	NA	NA	24.7943	17.5665
2017-07-25	123641	0.641373	NA	NA	NA	NA	NA	NA	NA	NA	NA	NA	NA	NA	NA	NA	0.495	172.651	154.343	NA	NA	NA	NA	NA	NA	NA	NA	NA	NA	NA	NA	24.8614	17.3431
2017-07-26	84132	0.942566	NA	NA	NA	NA	NA	NA	NA	NA	NA	NA	NA	3400	2523.04	165	0.467917	353.01	204.629	NA	NA	NA	NA	NA	NA	NA	NA	NA	NA	NA	NA	25.2192	17.3425
2017-07-27	62083	1.27732	NA	NA	NA	NA	NA	NA	NA	NA	NA	NA	NA	NA	NA	NA	0.766389	297.599	213.293	7.5	7.65	28	27	2.2	5.1	1.6	2.7	0.42	0.29	0.13	3.5	25.634	17.5394
2017-07-28	80397	0.986355	120	250	74	100	37	29	0.1	4.8	2.9	1.9	8	NA	NA	NA	0.385972	483.445	417.256	NA	NA	NA	NA	NA	NA	NA	NA	NA	NA	NA	NA	25.4631	17.6391
2017-07-29	54089	1.4661	NA	NA	NA	NA	NA	NA	NA	NA	NA	NA	NA	NA	NA	NA	0.6325	299.427	154.329	NA	NA	NA	NA	NA	NA	NA	NA	NA	NA	NA	NA	25.3436	17.898
2017-07-30	60053	1.3205	NA	NA	NA	NA	NA	NA	NA	NA	NA	NA	NA	NA	NA	NA	0.636389	387.7	265.008	NA	NA	NA	NA	NA	NA	NA	NA	NA	NA	NA	NA	25.2865	17.7849
2017-07-31	149123	0.531776	NA	NA	NA	NA	NA	NA	NA	NA	NA	NA	NA	NA	NA	NA	0.585972	336.81	56.6108	NA	NA	NA	NA	NA	NA	NA	NA	NA	NA	NA	NA	26.2454	17.4675
2017-08-01	69040	1.14861	NA	NA	NA	NA	NA	NA	NA	NA	NA	NA	NA	NA	NA	NA	0.594028	544.006	211.135	4.7	7.4	16	20	2.4	4.3	1.3	2.1	0.55	0.42	0.13	3	27.4839	17.9416
2017-08-02	79630	0.995856	120	270	67	120	40	31	0.1	4.5	2.7	1.8	9	NA	NA	NA	0.7925	569.884	389.014	NA	NA	NA	NA	NA	NA	NA	NA	NA	NA	NA	NA	28.6954	18.3237
2017-08-03	56974	1.39186	NA	NA	NA	NA	NA	NA	NA	NA	NA	NA	NA	3712	2656	180	0.695694	325.805	309.106	NA	NA	NA	NA	NA	NA	NA	NA	NA	NA	NA	NA	29.6568	18.5004
2017-08-04	200412	0.395685	NA	NA	NA	NA	NA	NA	NA	NA	NA	NA	NA	NA	NA	NA	0.517083	493.972	17.8074	NA	NA	NA	NA	NA	NA	NA	NA	NA	NA	NA	NA	29.1471	18.0894
2017-08-05	187669	0.422552	NA	NA	NA	NA	NA	NA	NA	NA	NA	NA	NA	NA	NA	NA	0.525139	323.463	98.6879	NA	NA	NA	NA	NA	NA	NA	NA	NA	NA	NA	NA	28.6568	17.2915
2017-08-06	90210	0.87906	NA	NA	NA	NA	NA	NA	NA	NA	NA	NA	NA	NA	NA	NA	0.454167	1166.46	289.546	NA	NA	NA	NA	NA	NA	NA	NA	NA	NA	NA	NA	28.3336	17.3847
2017-08-07	73182	1.0836	NA	NA	NA	NA	NA	NA	NA	NA	NA	NA	NA	NA	NA	NA	0.456528	1292.57	286.079	NA	NA	NA	NA	NA	NA	NA	NA	NA	NA	NA	NA	27.975	17.5583
2017-08-08	65758	1.20594	NA	NA	NA	NA	NA	NA	NA	NA	NA	NA	NA	3276	2431.02	155	0.651806	1090.07	212.725	NA	NA	NA	NA	NA	NA	NA	NA	NA	NA	NA	NA	26.7526	17.8437
2017-08-09	75114	1.05573	NA	NA	NA	NA	NA	NA	NA	NA	NA	NA	NA	NA	NA	NA	0.762917	1134.04	722.584	4.8	7	24	23	1.1	5.2	0.88	3.5	0.61	0.49	0.12	4.32	27.129	18.2311
2017-08-10	76801	1.03254	110	260	76	110	45	33	0.1	5.6	3.9	1.7	12	NA	NA	NA	0.57375	1121.19	552	NA	NA	NA	NA	NA	NA	NA	NA	NA	NA	NA	NA	27.7396	18.4442
2017-08-11	57580	1.37721	NA	NA	NA	NA	NA	NA	NA	NA	NA	NA	NA	NA	NA	NA	0.645972	940.873	367.751	5.5	6.82857	29	21	1.7	5	0.37	3.6	0.44	0.33	0.11	4.63	27.5654	18.5426
2017-08-12	55624	1.42564	120	320	97	140	58	45	0.1	7.5	4.9	2.6	13	NA	NA	NA	0.595	967.775	486.962	NA	NA	NA	NA	NA	NA	NA	NA	NA	NA	NA	NA	27.8758	18.5395
2017-08-13	83945	0.944666	NA	NA	NA	NA	NA	NA	NA	NA	NA	NA	NA	NA	NA	NA	0.556944	1318.9	459.278	NA	NA	NA	NA	NA	NA	NA	NA	NA	NA	NA	NA	27.806	18.3994
2017-08-14	56123	1.41297	NA	NA	NA	NA	NA	NA	NA	NA	NA	NA	NA	NA	NA	NA	0.578472	969.968	282.049	6.5	6.57143	33	22	1.8	3.5	0.31	2.2	0.3	0.21	0.09	3.19	27.8942	18.0399
2017-08-15	54499	1.45507	110	340	110	120	52	46	0.1	6.1	4.3	1.8	6	NA	NA	NA	0.6925	1023.82	269.013	NA	NA	NA	NA	NA	NA	NA	NA	NA	NA	NA	NA	28.9685	18.1801
2017-08-16	65424	1.21209	NA	NA	NA	NA	NA	NA	NA	NA	NA	NA	NA	2500	1855.18	130	0.783611	1180.26	446.982	NA	NA	NA	NA	NA	NA	NA	NA	NA	NA	NA	NA	28.9088	18.4957
2017-08-17	57994	1.36738	NA	NA	NA	NA	NA	NA	NA	NA	NA	NA	NA	NA	NA	NA	0.597639	1006.69	511.259	NA	NA	NA	NA	NA	NA	NA	NA	NA	NA	NA	NA	29.4743	18.7175
2017-08-18	113761	0.697075	NA	NA	NA	NA	NA	NA	NA	NA	NA	NA	NA	NA	NA	NA	0.652639	1584.33	288.691	NA	NA	NA	NA	NA	NA	NA	NA	NA	NA	NA	NA	29.5585	18.7252
2017-08-19	120861	0.656126	NA	NA	NA	NA	NA	NA	NA	NA	NA	NA	NA	NA	NA	NA	0.765694	1789.51	227.739	NA	NA	NA	NA	NA	NA	NA	NA	NA	NA	NA	NA	29.3579	18.419
2017-08-20	56380	1.40653	NA	NA	NA	NA	NA	NA	NA	NA	NA	NA	NA	NA	NA	NA	0.721806	1112.3	360.971	NA	NA	NA	NA	NA	NA	NA	NA	NA	NA	NA	NA	29.0171	18.3138
2017-08-21	128269	0.618232	NA	NA	NA	NA	NA	NA	NA	NA	NA	NA	NA	NA	NA	NA	0.750139	1906.11	228.104	NA	NA	NA	NA	NA	NA	NA	NA	NA	NA	NA	NA	29.5237	18.1461
2017-08-22	127249	0.623188	NA	NA	NA	NA	NA	NA	NA	NA	NA	NA	NA	NA	NA	NA	0.667778	1931.01	689.532	NA	NA	NA	NA	NA	NA	NA	NA	NA	NA	NA	NA	30.2315	17.4968
2017-08-23	57689	1.37461	NA	NA	NA	NA	NA	NA	NA	NA	NA	NA	NA	NA	NA	NA	0.704306	1339.62	486.321	4.3	5.8	22	17	1.4	3.4	0.14	2.6	0.54	0.46	0.08	3.26	27.9708	17.6872
2017-08-24	55637	1.42531	61	220	92	93	53	45	0.1	6.1	5.4	0.7	8	3180	2359.79	165	0.711806	1027.38	592.305	NA	NA	NA	NA	NA	NA	NA	NA	NA	NA	NA	NA	26.1086	18.0976
2017-08-25	53727	1.47598	NA	NA	NA	NA	NA	NA	NA	NA	NA	NA	NA	NA	NA	NA	0.6575	975.516	684.495	NA	NA	NA	NA	NA	NA	NA	NA	NA	NA	NA	NA	24.9614	18.2924
2017-08-26	51908	1.5277	NA	NA	NA	NA	NA	NA	NA	NA	NA	NA	NA	NA	NA	NA	0.704583	1365.67	682.47	NA	NA	NA	NA	NA	NA	NA	NA	NA	NA	NA	NA	25.1292	18.4703
2017-08-27	49462	1.60325	NA	NA	NA	NA	NA	NA	NA	NA	NA	NA	NA	NA	NA	NA	0.772639	1352.24	570.189	NA	NA	NA	NA	NA	NA	NA	NA	NA	NA	NA	NA	26.3529	18.7282
2017-08-28	57374	1.38216	NA	NA	NA	NA	NA	NA	NA	NA	NA	NA	NA	NA	NA	NA	0.670556	1472.59	585.031	4.9	6.3	25	23	2.2	3	0.19	2.1	0.39	0.29	0.1	2.81	27.5556	18.8384
2017-08-29	52995	1.49637	100	360	130	160	57	45	0.1	6.6	4.5	2.1	12	NA	NA	NA	0.672222	1497.87	338.653	NA	NA	NA	NA	NA	NA	NA	NA	NA	NA	NA	NA	26.3283	18.979
2017-08-30	52169	1.52006	NA	NA	NA	NA	NA	NA	NA	NA	NA	NA	NA	NA	NA	NA	0.970972	1530.88	358.672	NA	NA	NA	NA	NA	NA	NA	NA	NA	NA	NA	NA	25.7772	19.1768
2017-08-31	118250	0.670613	NA	NA	NA	NA	NA	NA	NA	NA	NA	NA	NA	NA	NA	NA	0.560139	2093.16	511.532	NA	NA	NA	NA	NA	NA	NA	NA	NA	NA	NA	NA	27.1468	19.0323
2017-09-01	111019	0.714292	NA	NA	NA	NA	NA	NA	NA	NA	NA	NA	NA	NA	NA	NA	0.634306	2340.13	659.07	NA	NA	NA	NA	NA	NA	NA	NA	NA	NA	NA	NA	28.2965	17.9532
2017-09-02	61275	1.29417	NA	NA	NA	NA	NA	NA	NA	NA	NA	NA	NA	NA	NA	NA	0.671528	1988.71	512.398	5.4	6.8	22	19	2.1	3.5	0.23	2.5	0.46	0.36	0.1	3.27	28.7703	17.924
2017-09-03	47864	1.65678	100	340	96	130	60	50	0.1	6.8	4.6	2.2	10	NA	NA	NA	0.675972	1665.7	427.967	NA	NA	NA	NA	NA	NA	NA	NA	NA	NA	NA	NA	30.0796	18.0817
2017-09-04	50144	1.58145	NA	NA	NA	NA	NA	NA	NA	NA	NA	NA	NA	NA	NA	NA	0.60875	1682.74	418.887	NA	NA	NA	NA	NA	NA	NA	NA	NA	NA	NA	NA	29.0467	18.3497
2017-09-05	49452	1.60358	NA	NA	NA	NA	NA	NA	NA	NA	NA	NA	NA	NA	NA	NA	0.664444	1729.77	309.149	NA	NA	NA	NA	NA	NA	NA	NA	NA	NA	NA	NA	27.2194	18.3198
2017-09-06	51641	1.5356	NA	NA	NA	NA	NA	NA	NA	NA	NA	NA	NA	3212	2383.53	180	0.656528	1721.67	435.883	7.9	7.2	26	23	2.7	6.8	4.8	1.6	0.5	0.33	0.17	2	26.6818	18.4721
2017-09-07	159390	0.497522	180	310	55	130	32	25	0.1	5	3.1	1.9	7	NA	NA	NA	0.760139	186.637	46.7659	NA	NA	NA	NA	NA	NA	NA	NA	NA	NA	NA	NA	26.48	18.136
2017-09-08	201894	0.39278	NA	NA	NA	NA	NA	NA	NA	NA	NA	NA	NA	NA	NA	NA	0.652083	0	52.1098	NA	NA	NA	NA	NA	NA	NA	NA	NA	NA	NA	NA	25.8824	16.6549
2017-09-09	156529	0.506615	NA	NA	NA	NA	NA	NA	NA	NA	NA	NA	NA	NA	NA	NA	0.706944	0	183.783	NA	NA	NA	NA	NA	NA	NA	NA	NA	NA	NA	NA	25.3021	16.5084
2017-09-10	171914	0.461277	NA	NA	NA	NA	NA	NA	NA	NA	NA	NA	NA	NA	NA	NA	0.417778	0	215.611	17	6.85714	28	16	1.6	4.3	0.081	3	0.81	0.26	0.55	4.219	23.7767	16.5946
2017-09-11	140008	0.566396	52	130	40	50	21	15	1.5	2.4	1.3	1.1	6	NA	NA	NA	0.714861	0	241.489	NA	NA	NA	NA	NA	NA	NA	NA	NA	NA	NA	NA	22.4597	16.4539
2017-09-12	126787	0.625458	NA	NA	NA	NA	NA	NA	NA	NA	NA	NA	NA	NA	NA	NA	0.933056	0	336.009	NA	NA	NA	NA	NA	NA	NA	NA	NA	NA	NA	NA	23.1079	16.7291
2017-09-13	92146	0.860591	NA	NA	NA	NA	NA	NA	NA	NA	NA	NA	NA	3308	2392	180	0.715	0	1488.19	16	6.6	28	18	3.9	5.6	2.6	2.2	0.96	0.62	0.34	3	24.224	16.8574
2017-09-14	187037	0.42398	100	170	42	58	20	15	0.45	2.6	1.4	1.2	5	NA	NA	NA	0.703194	0	200.015	NA	NA	NA	NA	NA	NA	NA	NA	NA	NA	NA	NA	25.2261	16.3298
2017-09-15	219606	0.361101	NA	NA	NA	NA	NA	NA	NA	NA	NA	NA	NA	NA	NA	NA	0.5625	0	11.1479	NA	NA	NA	NA	NA	NA	NA	NA	NA	NA	NA	NA	25.9464	15.216
2017-09-16	190765	0.415695	NA	NA	NA	NA	NA	NA	NA	NA	NA	NA	NA	NA	NA	NA	0.725278	0	374.736	NA	NA	NA	NA	NA	NA	NA	NA	NA	NA	NA	NA	25.5006	15.4599
2017-09-17	114012	0.695541	NA	NA	NA	NA	NA	NA	NA	NA	NA	NA	NA	NA	NA	NA	0.739444	0	1181.57	NA	NA	NA	NA	NA	NA	NA	NA	NA	NA	NA	NA	25.2125	15.9764
2017-09-18	142040	0.558293	NA	NA	NA	NA	NA	NA	NA	NA	NA	NA	NA	NA	NA	NA	0.914306	0	631.661	NA	NA	NA	NA	NA	NA	NA	NA	NA	NA	NA	NA	24.8678	15.9135
2017-09-19	113942	0.695968	NA	NA	NA	NA	NA	NA	NA	NA	NA	NA	NA	NA	NA	NA	0.789583	0	1728.52	NA	NA	NA	NA	NA	NA	NA	NA	NA	NA	NA	NA	24.4664	15.1539
2017-09-20	108746	0.729222	NA	NA	NA	NA	NA	NA	NA	NA	NA	NA	NA	3908	2900.01	220	0.871806	0	699.81	4.5	6	20	20	2.1	4.6	0.61	3.5	0.28	0.23	0.05	3.99	24.0606	15.7706
2017-09-21	78970	1.00418	60	170	59	73.2	42	31	0.1	4.3	3.3	1	11	NA	NA	NA	0.769306	0	1726.73	NA	NA	NA	NA	NA	NA	NA	NA	NA	NA	NA	NA	24.6297	16.5532
2017-09-22	73572	1.07786	NA	NA	NA	NA	NA	NA	NA	NA	NA	NA	NA	NA	NA	NA	0.715417	0	1517.62	NA	NA	NA	NA	NA	NA	NA	NA	NA	NA	NA	NA	24.151	16.9144
2017-09-23	67980	1.16652	NA	NA	NA	NA	NA	NA	NA	NA	NA	NA	NA	NA	NA	NA	0.747222	208.081	1231.57	NA	NA	NA	NA	NA	NA	NA	NA	NA	NA	NA	NA	23.6375	17.0243
2017-09-24	64236	1.23451	NA	NA	NA	NA	NA	NA	NA	NA	NA	NA	NA	NA	NA	NA	0.775972	253.51	1393.61	NA	NA	NA	NA	NA	NA	NA	NA	NA	NA	NA	NA	23.3781	17.2459
2017-09-25	64105	1.23703	NA	NA	NA	NA	NA	NA	NA	NA	NA	NA	NA	NA	NA	NA	0.725417	256.396	1372.15	3.8	5.73333	24	24	2	4.3	0.59	2.8	0.24	0.16	0.08	3.71	24.3117	17.5229
2017-09-26	61719	1.28486	46	200	77	113	55	49	0.1	6	5.1	0.9	6	NA	NA	NA	0.778333	229.126	1254.22	NA	NA	NA	NA	NA	NA	NA	NA	NA	NA	NA	NA	24.1247	17.6161
2017-09-27	60024	1.32114	NA	NA	NA	NA	NA	NA	NA	NA	NA	NA	NA	NA	NA	NA	0.834306	186.887	1456.06	NA	NA	NA	NA	NA	NA	NA	NA	NA	NA	NA	NA	23.5376	17.6957
2017-09-28	58262	1.36109	NA	NA	NA	NA	NA	NA	NA	NA	NA	NA	NA	2556	1896.73	150	1.06583	150.997	1341.19	NA	NA	NA	NA	NA	NA	NA	NA	NA	NA	NA	NA	22.8882	17.7181
2017-09-29	102150	0.776309	NA	NA	NA	NA	NA	NA	NA	NA	NA	NA	NA	NA	NA	NA	0.934861	725.358	920.577	NA	NA	NA	NA	NA	NA	NA	NA	NA	NA	NA	NA	22.2643	17.4932
2017-09-30	130857	0.606005	NA	NA	NA	NA	NA	NA	NA	NA	NA	NA	NA	NA	NA	NA	0.820139	183.354	1677.74	NA	NA	NA	NA	NA	NA	NA	NA	NA	NA	NA	NA	21.8151	16.0792
2017-10-01	62411	1.27061	NA	NA	NA	NA	NA	NA	NA	NA	NA	NA	NA	NA	NA	NA	1.0125	159.564	1111.49	3.7	5.41333	20.5	17.9	4.5	6.75	0.68	4.08	0.2	0.12	0.08	6.07	21.5094	15.9786
2017-10-02	61903	1.28104	65	298	146	111.2	57	36.79	0.28	6.24	4.51	1.73	20.21	NA	NA	NA	0.998889	191.118	1189.46	NA	NA	NA	NA	NA	NA	NA	NA	NA	NA	NA	NA	21.2528	16.3466
2017-10-03	180097	0.440318	NA	NA	NA	NA	NA	NA	NA	NA	NA	NA	NA	NA	NA	NA	0.968472	889.03	11.051	NA	NA	NA	NA	NA	NA	NA	NA	NA	NA	NA	NA	20.8706	15.6932
2017-10-04	107533	0.737448	NA	NA	NA	NA	NA	NA	NA	NA	NA	NA	NA	3020	2241.05	170	0.768611	137.9	1496.82	NA	NA	NA	NA	NA	NA	NA	NA	NA	NA	NA	NA	21.5606	15.2627
2017-10-05	110306	0.718909	NA	NA	NA	NA	NA	NA	NA	NA	NA	NA	NA	NA	NA	NA	0.773472	459.756	571.595	3.1	5.2	18	16	1.8	4.1	0.46	3.3	0.15	0.091	0.059	3.64	22.2063	15.3775
2017-10-06	71320	1.11189	140	250	61	110	41	34	0.37	5.1	3.8	1.3	7	NA	NA	NA	0.72625	247.43	1193.57	NA	NA	NA	NA	NA	NA	NA	NA	NA	NA	NA	NA	21.8386	15.0349
2017-10-07	66974	1.18404	NA	NA	NA	NA	NA	NA	NA	NA	NA	NA	NA	NA	NA	NA	0.769167	265.299	1089.1	NA	NA	NA	NA	NA	NA	NA	NA	NA	NA	NA	NA	21.3936	15.7103
2017-10-08	174307	0.454944	NA	NA	NA	NA	NA	NA	NA	NA	NA	NA	NA	NA	NA	NA	0.707361	683.677	128.762	NA	NA	NA	NA	NA	NA	NA	NA	NA	NA	NA	NA	21.1633	15.4102
2017-10-09	153024	0.518219	NA	NA	NA	NA	NA	NA	NA	NA	NA	NA	NA	NA	NA	NA	0.905556	391.644	34.5338	NA	NA	NA	NA	NA	NA	NA	NA	NA	NA	NA	NA	20.92	14.3396
2017-10-10	104526	0.758663	NA	NA	NA	NA	NA	NA	NA	NA	NA	NA	NA	NA	NA	NA	0.670694	330.86	919.874	4	6.08462	22.3	21.4	2	4.91	0.72	2.96	0.22	0.11	0.11	4.19	20.5786	14.8794
2017-10-11	86729	0.914342	95	302	111	141	41.8	25.61	0.33	5.21	3.21	2	16.19	NA	NA	NA	0.876667	353.801	1138.71	NA	NA	NA	NA	NA	NA	NA	NA	NA	NA	NA	NA	20.7015	15.3275
2017-10-12	93944	0.84412	NA	NA	NA	NA	NA	NA	NA	NA	NA	NA	NA	NA	NA	NA	0.837778	337.517	824.098	NA	NA	NA	NA	NA	NA	NA	NA	NA	NA	NA	NA	20.479	15.9055
2017-10-13	88339	0.897678	NA	NA	NA	NA	NA	NA	NA	NA	NA	NA	NA	2960	2196.53	160	0.65375	292.96	726.501	NA	NA	NA	NA	NA	NA	NA	NA	NA	NA	NA	NA	20.1194	15.8588
2017-10-14	68452	1.15848	NA	NA	NA	NA	NA	NA	NA	NA	NA	NA	NA	NA	NA	NA	0.656667	224.979	783.269	NA	NA	NA	NA	NA	NA	NA	NA	NA	NA	NA	NA	19.6194	15.9387
2017-10-15	65639	1.20812	NA	NA	NA	NA	NA	NA	NA	NA	NA	NA	NA	NA	NA	NA	0.692083	269.402	862.501	NA	NA	NA	NA	NA	NA	NA	NA	NA	NA	NA	NA	19.0774	16.4097
2017-10-16	64909	1.22171	NA	NA	NA	NA	NA	NA	NA	NA	NA	NA	NA	NA	NA	NA	0.649722	262.755	823.059	NA	NA	NA	NA	NA	NA	NA	NA	NA	NA	NA	NA	19.2694	16.6742
2017-10-17	61500	1.28943	NA	NA	NA	NA	NA	NA	NA	NA	NA	NA	NA	NA	NA	NA	0.633611	275.452	593.923	NA	NA	NA	NA	NA	NA	NA	NA	NA	NA	NA	NA	19.8581	16.735
2017-10-18	62217	1.27457	NA	NA	NA	NA	NA	NA	NA	NA	NA	NA	NA	NA	NA	NA	0.563889	279.91	297.856	5.1	7.5	26	27	2.8	7.2	4.2	3.1	0.47	0.38	0.09	3	20.1556	16.6022
2017-10-19	101435	0.781781	51	270	100	146	53	49	0.1	6.6	5.7	0.9	4	NA	NA	NA	1.3375	908.552	9.375	NA	NA	NA	NA	NA	NA	NA	NA	NA	NA	NA	NA	20.4867	16.5128
2017-10-20	74636	1.06249	NA	NA	NA	NA	NA	NA	NA	NA	NA	NA	NA	2652	2012	140	0.563333	245.498	1023.23	NA	NA	NA	NA	NA	NA	NA	NA	NA	NA	NA	NA	20.8115	16.0369
2017-10-21	122108	0.649425	NA	NA	NA	NA	NA	NA	NA	NA	NA	NA	NA	NA	NA	NA	1.04361	618.655	251.443	NA	NA	NA	NA	NA	NA	NA	NA	NA	NA	NA	NA	21.1729	15.8077
2017-10-22	122775	0.645897	NA	NA	NA	NA	NA	NA	NA	NA	NA	NA	NA	NA	NA	NA	0.773611	373.442	358.115	NA	NA	NA	NA	NA	NA	NA	NA	NA	NA	NA	NA	22.2283	15.1394
2017-10-23	119630	0.662877	NA	NA	NA	NA	NA	NA	NA	NA	NA	NA	NA	NA	NA	NA	0.892778	596.298	584.189	2.9	7.05882	19.45	18.4	0.3	4.57	0.41	3.525	0.27	0.91	-0.64	4.16	22.1647	14.9629
2017-10-24	76619	1.03499	73	390	99.8	113	33.8	22.1	0.3	5.37	4.13	1.24	11.7	NA	NA	NA	0.68625	290.443	913.118	NA	NA	NA	NA	NA	NA	NA	NA	NA	NA	NA	NA	21.7783	15.1957
2017-10-25	145340	0.545617	NA	NA	NA	NA	NA	NA	NA	NA	NA	NA	NA	NA	NA	NA	0.825278	678.05	317.91	NA	NA	NA	NA	NA	NA	NA	NA	NA	NA	NA	NA	21.4421	15.0996
2017-10-26	141071	0.562128	NA	NA	NA	NA	NA	NA	NA	NA	NA	NA	NA	2704	2006.56	150	0.614028	363.976	517.306	NA	NA	NA	NA	NA	NA	NA	NA	NA	NA	NA	NA	21.3933	14.5071
2017-10-27	95488	0.830471	NA	NA	NA	NA	NA	NA	NA	NA	NA	NA	NA	NA	NA	NA	0.857917	462.474	1050.81	2.5	6.70588	21.1	18.7	6.5	5.22	1.43	3.07	0.33	0.24	0.09	3.79	22.2708	14.9125
2017-10-28	90459	0.87664	65	198	77.1	70.3	27.9	18.72	0.16	4.05	2.63	1.42	9.18	NA	NA	NA	0.755139	433.056	1070.83	NA	NA	NA	NA	NA	NA	NA	NA	NA	NA	NA	NA	23.0642	15.059
2017-10-29	117982	0.672136	NA	NA	NA	NA	NA	NA	NA	NA	NA	NA	NA	NA	NA	NA	0.922778	957.238	619.252	NA	NA	NA	NA	NA	NA	NA	NA	NA	NA	NA	NA	22.7768	15.0004
2017-10-30	105625	0.750769	NA	NA	NA	NA	NA	NA	NA	NA	NA	NA	NA	NA	NA	NA	0.836173	77.0412	801.911	NA	NA	NA	NA	NA	NA	NA	NA	NA	NA	NA	NA	22.5587	13.4694
2017-10-31	76555	1.03586	NA	NA	NA	NA	NA	NA	NA	NA	NA	NA	NA	NA	NA	NA	0.674167	42.944	978.453	NA	NA	NA	NA	NA	NA	NA	NA	NA	NA	NA	NA	22.2425	13.8235
2017-11-01	71900	1.10292	NA	NA	NA	NA	NA	NA	NA	NA	NA	NA	NA	2860	2122.32	140	0.885833	88.5683	1056.55	8.7	6.26471	30.8	24.7	2.5	7.12	2.02	3.22	0.52	0.23	0.29	5.1	21.9951	14.3883
2017-11-02	116048	0.683338	151	291	114	192	41.3	25.48	0.34	5.19	3.27	1.92	15.82	NA	NA	NA	0.86875	172.962	936.548	NA	NA	NA	NA	NA	NA	NA	NA	NA	NA	NA	NA	22.2569	15.1466
2017-11-03	142779	0.555404	NA	NA	NA	NA	NA	NA	NA	NA	NA	NA	NA	NA	NA	NA	0.796528	117.979	217.833	NA	NA	NA	NA	NA	NA	NA	NA	NA	NA	NA	NA	22.1129	13.9266
2017-11-04	78860	1.00558	NA	NA	NA	NA	NA	NA	NA	NA	NA	NA	NA	NA	NA	NA	0.745972	114.081	9.48587	4	6	21	18	1.7	5.6	0.81	4.2	0.25	0.19	0.06	4.79	21.6896	14.1909
2017-11-05	73560	1.07803	120	260	170	169	42	35	0.1	5.2	3.4	1.8	7	NA	NA	NA	0.885	114.14	9.375	NA	NA	NA	NA	NA	NA	NA	NA	NA	NA	NA	NA	21.2649	14.7036
2017-11-06	79694	0.995056	NA	NA	NA	NA	NA	NA	NA	NA	NA	NA	NA	NA	NA	NA	0.725	144.896	9.375	NA	NA	NA	NA	NA	NA	NA	NA	NA	NA	NA	NA	21.0293	15.1222
2017-11-07	66238	1.1972	NA	NA	NA	NA	NA	NA	NA	NA	NA	NA	NA	NA	NA	NA	0.723056	144.275	9.375	NA	NA	NA	NA	NA	NA	NA	NA	NA	NA	NA	NA	21.3767	15.0817
2017-11-08	65439	1.21182	NA	NA	NA	NA	NA	NA	NA	NA	NA	NA	NA	NA	NA	NA	0.743889	157.414	9.375	NA	NA	NA	NA	NA	NA	NA	NA	NA	NA	NA	NA	21.245	14.9437
2017-11-09	66307	1.19595	NA	NA	NA	NA	NA	NA	NA	NA	NA	NA	NA	2948	2204	160	0.729583	143.497	9.375	NA	NA	NA	NA	NA	NA	NA	NA	NA	NA	NA	NA	22.0304	15.0491
2017-11-10	78003	1.01663	NA	NA	NA	NA	NA	NA	NA	NA	NA	NA	NA	NA	NA	NA	1.20528	319.626	9.375	NA	NA	NA	NA	NA	NA	NA	NA	NA	NA	NA	NA	22.0401	15.0289
2017-11-11	107908	0.734885	NA	NA	NA	NA	NA	NA	NA	NA	NA	NA	NA	NA	NA	NA	0.886806	419.573	9.375	NA	NA	NA	NA	NA	NA	NA	NA	NA	NA	NA	NA	21.9396	14.7338
2017-11-12	65938	1.20264	NA	NA	NA	NA	NA	NA	NA	NA	NA	NA	NA	NA	NA	NA	0.721528	167.971	9.375	3.9	6.51429	24	25.4	2.78571	4.97	0.76	2.69	0.29	0.17	0.12	4.21	22.8287	13.747
2017-11-13	60193	1.31743	111	359	134	197	48.8	31.85	0.42	6.15	4.01	2.14	16.95	NA	NA	NA	0.71125	244.666	9.375	NA	NA	NA	NA	NA	NA	NA	NA	NA	NA	NA	NA	22.9114	13.8548
2017-11-14	58746	1.34988	NA	NA	NA	NA	NA	NA	NA	NA	NA	NA	NA	NA	NA	NA	1.02569	255.87	9.375	NA	NA	NA	NA	NA	NA	NA	NA	NA	NA	NA	NA	21.3682	14.0045
2017-11-15	97406	0.814118	NA	NA	NA	NA	NA	NA	NA	NA	NA	NA	NA	NA	NA	NA	0.893472	602.084	9.375	NA	NA	NA	NA	NA	NA	NA	NA	NA	NA	NA	NA	19.9985	13.9293
2017-11-16	62845	1.26183	NA	NA	NA	NA	NA	NA	NA	NA	NA	NA	NA	NA	NA	NA	0.830417	42.0423	9.375	NA	NA	NA	NA	NA	NA	NA	NA	NA	NA	NA	NA	18.761	13.6549
2017-11-17	90150	0.879645	NA	NA	NA	NA	NA	NA	NA	NA	NA	NA	NA	3116	2312.29	170	0.948333	299.176	9.375	NA	NA	NA	NA	NA	NA	NA	NA	NA	NA	NA	NA	17.7043	14.0826
2017-11-18	61784	1.2835	NA	NA	NA	NA	NA	NA	NA	NA	NA	NA	NA	NA	NA	NA	0.930694	53.8398	9.375	12	6.9	30	26	3.6	8.5	5.1	3.3	0.59	0.28	0.31	3.4	17.4643	13.8138
2017-11-19	116328	0.681693	140	280	62	146	35	27	0.1	4.7	2.9	1.8	8	NA	NA	NA	0.914167	338.494	9.375	NA	NA	NA	NA	NA	NA	NA	NA	NA	NA	NA	NA	17.3079	13.3851
2017-11-20	117693	0.673787	NA	NA	NA	NA	NA	NA	NA	NA	NA	NA	NA	NA	NA	NA	0.779583	64.2621	9.375	NA	NA	NA	NA	NA	NA	NA	NA	NA	NA	NA	NA	17.1775	12.6378
2017-11-21	71640	1.10692	NA	NA	NA	NA	NA	NA	NA	NA	NA	NA	NA	NA	NA	NA	0.699583	154.223	9.375	NA	NA	NA	NA	NA	NA	NA	NA	NA	NA	NA	NA	17.0033	12.6353
2017-11-22	98991	0.801083	NA	NA	NA	NA	NA	NA	NA	NA	NA	NA	NA	NA	NA	NA	0.730417	437.022	9.375	NA	NA	NA	NA	NA	NA	NA	NA	NA	NA	NA	NA	16.8033	13.0021
2017-11-23	220951	0.358903	NA	NA	NA	NA	NA	NA	NA	NA	NA	NA	NA	NA	NA	NA	0.788333	25.0611	9.375	7.7	6.74375	21.7	16.9	1.1	8.36	2.56	3.79	0.31	0.06	0.25	5.8	16.6561	10.6598
2017-11-24	151652	0.522908	83	179	53.7	70.3	23.9	12.66	0.455556	3.24	2.03	1.21	11.24	NA	NA	NA	1.01167	30.7694	9.375	NA	NA	NA	NA	NA	NA	NA	NA	NA	NA	NA	NA	17.12	11.173
2017-11-25	112640	0.704013	NA	NA	NA	NA	NA	NA	NA	NA	NA	NA	NA	NA	NA	NA	0.752639	202.449	9.375	NA	NA	NA	NA	NA	NA	NA	NA	NA	NA	NA	NA	17.1922	12.2027
2017-11-26	87844	0.902737	NA	NA	NA	NA	NA	NA	NA	NA	NA	NA	NA	NA	NA	NA	1.19514	490.334	9.375	NA	NA	NA	NA	NA	NA	NA	NA	NA	NA	NA	NA	17.1782	12.5208
2017-11-27	112455	0.705171	NA	NA	NA	NA	NA	NA	NA	NA	NA	NA	NA	NA	NA	NA	0.931806	616.832	9.375	7.1	6.61875	24.6	20.1	2	7.44	2.67	3.21	0.59	0.35	0.24	4.77	17.1381	12.6299
2017-11-28	170191	0.465947	131	256	71.9	118	30	17.94	0.74	4.24	2.55	1.69	12.06	NA	NA	NA	0.841944	766.917	9.375	NA	NA	NA	NA	NA	NA	NA	NA	NA	NA	NA	NA	16.9971	12.3509
2017-11-29	164156	0.483077	NA	NA	NA	NA	NA	NA	NA	NA	NA	NA	NA	NA	NA	NA	1.13431	318.677	9.375	NA	NA	NA	NA	NA	NA	NA	NA	NA	NA	NA	NA	16.9401	11.1034
2017-11-30	104952	0.755584	NA	NA	NA	NA	NA	NA	NA	NA	NA	NA	NA	3084	2288.55	160	0.829722	527.25	9.375	NA	NA	NA	NA	NA	NA	NA	NA	NA	NA	NA	NA	16.8236	11.654
2017-12-01	84708	0.936157	NA	NA	NA	NA	NA	NA	NA	NA	NA	NA	NA	NA	NA	NA	0.840833	630.222	9.375	3.7	6.49375	23.2	21.1	0.6	6.88	1.13	5.23	0.33	0.21	0.12	5.75	16.1446	12.2635
2017-12-02	89925	0.881846	75	260	119	130	41.3	26.91	0.18	6.03	4.69	1.34	14.39	NA	NA	NA	0.986528	740.755	9.375	NA	NA	NA	NA	NA	NA	NA	NA	NA	NA	NA	NA	15.4764	12.5376
2017-12-03	78241	1.01354	NA	NA	NA	NA	NA	NA	NA	NA	NA	NA	NA	NA	NA	NA	1.10111	699.358	9.375	NA	NA	NA	NA	NA	NA	NA	NA	NA	NA	NA	NA	14.8737	12.4757
2017-12-04	105760	0.749811	NA	NA	NA	NA	NA	NA	NA	NA	NA	NA	NA	NA	NA	NA	0.858056	784.537	9.375	4.1	6.4	15	14	1.9	7.1	0.9	5.4	0.22	0.14	0.08	6.2	14.5793	12.4146
2017-12-05	73630	1.07701	74	250	81	95	39	30	0.1	4.6	2.8	1.8	9	NA	NA	NA	0.875417	492.826	9.375	NA	NA	NA	NA	NA	NA	NA	NA	NA	NA	NA	NA	15.1487	12.3351
2017-12-06	73709	1.07585	NA	NA	NA	NA	NA	NA	NA	NA	NA	NA	NA	3400	2523.04	140	1.14875	453.126	9.375	NA	NA	NA	NA	NA	NA	NA	NA	NA	NA	NA	NA	15.8389	12.6489
2017-12-07	128474	0.617246	NA	NA	NA	NA	NA	NA	NA	NA	NA	NA	NA	NA	NA	NA	0.805	857.887	9.375	NA	NA	NA	NA	NA	NA	NA	NA	NA	NA	NA	NA	16.1178	12.5475
2017-12-08	114945	0.689895	NA	NA	NA	NA	NA	NA	NA	NA	NA	NA	NA	NA	NA	NA	1.08431	831.029	9.375	NA	NA	NA	NA	NA	NA	NA	NA	NA	NA	NA	NA	16.7296	12.3078
2017-12-09	78567	1.00933	NA	NA	NA	NA	NA	NA	NA	NA	NA	NA	NA	NA	NA	NA	0.987778	461.863	9.375	NA	NA	NA	NA	NA	NA	NA	NA	NA	NA	NA	NA	16.8311	11.9485
2017-12-10	73929	1.07265	NA	NA	NA	NA	NA	NA	NA	NA	NA	NA	NA	NA	NA	NA	0.995417	531.505	9.375	NA	NA	NA	NA	NA	NA	NA	NA	NA	NA	NA	NA	16.8962	11.9114
2017-12-11	73673	1.07638	NA	NA	NA	NA	NA	NA	NA	NA	NA	NA	NA	3068	2276.67	160	1.03306	502.134	9.375	12	7.9	28	24	3.8	8.8	3.4	4.9	0.6	0.26	0.34	5.4	16.8863	12.0405
2017-12-12	127963	0.61971	55	250	82	135	47	42	0.1	6.1	5.3	0.8	5	NA	NA	NA	1.06139	901.778	9.375	NA	NA	NA	NA	NA	NA	NA	NA	NA	NA	NA	NA	16.7611	12.1458
2017-12-13	153415	0.516899	NA	NA	NA	NA	NA	NA	NA	NA	NA	NA	NA	NA	NA	NA	0.855	643.747	21.4156	NA	NA	NA	NA	NA	NA	NA	NA	NA	NA	NA	NA	16.6708	10.0757
2017-12-14	128446	0.61738	NA	NA	NA	NA	NA	NA	NA	NA	NA	NA	NA	NA	NA	NA	1.17306	711.924	509.694	12.6	7.83684	27.9	17.55	3.4	8.33	3.315	3.89	0.465	0.105	0.36	5.015	16.6046	10.4684
2017-12-15	158326	0.500865	103	202	58.7	84.5	22.4	11.86	1.34	3.11	1.89	1.22	10.54	NA	NA	NA	0.816944	568.896	731.974	NA	NA	NA	NA	NA	NA	NA	NA	NA	NA	NA	NA	16.6	10.0968
2017-12-16	97217	0.815701	NA	NA	NA	NA	NA	NA	NA	NA	NA	NA	NA	NA	NA	NA	0.723056	605.224	2111.99	NA	NA	NA	NA	NA	NA	NA	NA	NA	NA	NA	NA	16.5547	10.676
2017-12-17	88621	0.894822	NA	NA	NA	NA	NA	NA	NA	NA	NA	NA	NA	NA	NA	NA	0.810694	602.498	1578.45	NA	NA	NA	NA	NA	NA	NA	NA	NA	NA	NA	NA	16.5725	11.3606
2017-12-18	81389	0.974333	NA	NA	NA	NA	NA	NA	NA	NA	NA	NA	NA	NA	NA	NA	0.725139	544.734	1492.99	2.9	7.75263	21	22.3	0.3	5.56	0.8	3.55	0.25	0.18	0.07	4.76	16.7176	11.6808
2017-12-19	78828	1.00599	81	263	101	124	43.3	29.12	0.51	6.21	4.09	2.12	14.18	NA	NA	NA	0.735139	560.305	1243.39	NA	NA	NA	NA	NA	NA	NA	NA	NA	NA	NA	NA	16.7426	11.919
2017-12-20	73674	1.07636	NA	NA	NA	NA	NA	NA	NA	NA	NA	NA	NA	NA	NA	NA	0.784722	489.041	1057.96	2.7	7.71053	23.3	27.1	0.3	6.31	0.95	4.16	0.27	0.15	0.12	5.36	15.7107	12.1841
2017-12-21	77214	1.02702	111	23.3	27.1	163	6.31	0.95	4.16	0.27	0.15	0.12	5.36	2836	2128	150	0.765972	504.84	1776.5	NA	NA	NA	NA	NA	NA	NA	NA	NA	NA	NA	NA	15.4596	12.3722
2017-12-22	72510	1.09364	NA	NA	NA	NA	NA	NA	NA	NA	NA	NA	NA	NA	NA	NA	0.784722	477.12	1720.5	NA	NA	NA	NA	NA	NA	NA	NA	NA	NA	NA	NA	15.5979	12.3717
2017-12-23	81139	0.977335	NA	NA	NA	NA	NA	NA	NA	NA	NA	NA	NA	NA	NA	NA	1.02972	621.205	1367.68	NA	NA	NA	NA	NA	NA	NA	NA	NA	NA	NA	NA	15.6647	12.3852
2017-12-24	67802	1.16958	NA	NA	NA	NA	NA	NA	NA	NA	NA	NA	NA	NA	NA	NA	0.800556	402.093	1735.63	5.1	7.62632	22.2	25.6231	0.561538	6.56	1.23769	4.17231	0.42	0.162308	0.257692	5.32231	16.246	12.4268
2017-12-25	119034	0.666196	145	292	40.3154	168.231	26.2	4.62385	3.62615	4.43	0.648462	3.78154	21.5762	NA	NA	NA	0.553611	633.42	451.738	NA	NA	NA	NA	NA	NA	NA	NA	NA	NA	NA	NA	17.0211	12.2383
2017-12-26	86759	0.914026	NA	NA	NA	NA	NA	NA	NA	NA	NA	NA	NA	NA	NA	NA	0.686389	282.924	567.014	NA	NA	NA	NA	NA	NA	NA	NA	NA	NA	NA	NA	17.8538	11.7023
2017-12-27	81021	0.978759	NA	NA	NA	NA	NA	NA	NA	NA	NA	NA	NA	NA	NA	NA	0.890833	212.291	631.777	3.3	7.56316	18.5	24.5154	0.757692	6.08	1.45346	4.18154	0.2	0.171538	0.0284615	4.62654	17.9856	11.5191
2017-12-28	91341	0.868175	64.5	242	50.2269	172.154	37.3	7.37923	3.22577	5.07	1.02231	4.04769	29.9208	NA	NA	NA	0.942222	278.147	1009.85	NA	NA	NA	NA	NA	NA	NA	NA	NA	NA	NA	NA	17.9865	11.6793
2017-12-29	69005	1.14919	NA	NA	NA	NA	NA	NA	NA	NA	NA	NA	NA	NA	NA	NA	0.807222	127.777	1290.26	NA	NA	NA	NA	NA	NA	NA	NA	NA	NA	NA	NA	18.3079	11.767
2017-12-30	64148	1.2362	NA	NA	NA	NA	NA	NA	NA	NA	NA	NA	NA	NA	NA	NA	0.982639	137.862	1172.7	NA	NA	NA	NA	NA	NA	NA	NA	NA	NA	NA	NA	19.1926	11.8286
2017-12-31	120689	0.657061	NA	NA	NA	NA	NA	NA	NA	NA	NA	NA	NA	NA	NA	NA	1.60181	346.917	475.504	NA	NA	NA	NA	NA	NA	NA	NA	NA	NA	NA	NA	19.4182	11.5948
2018-01-01	116243	0.682192	NA	NA	NA	NA	NA	NA	NA	NA	NA	NA	NA	NA	NA	NA	0.70875	182.234	1023.14	NA	NA	NA	NA	NA	NA	NA	NA	NA	NA	NA	NA	19.3169	10.7444
2018-01-02	109945	0.72127	NA	NA	NA	NA	NA	NA	NA	NA	NA	NA	NA	NA	NA	NA	0.823333	576.878	385.134	NA	NA	NA	NA	NA	NA	NA	NA	NA	NA	NA	NA	19.1958	10.8015
2018-01-03	83272	0.952301	NA	NA	NA	NA	NA	NA	NA	NA	NA	NA	NA	NA	NA	NA	0.830694	339.681	669.435	NA	NA	NA	NA	NA	NA	NA	NA	NA	NA	NA	NA	19.1692	11.0471
2018-01-04	207622	0.381944	NA	NA	NA	NA	NA	NA	NA	NA	NA	NA	NA	NA	NA	NA	0.759306	265.168	19.925	NA	NA	NA	NA	NA	NA	NA	NA	NA	NA	NA	NA	18.8418	9.69743
2018-01-05	201182	0.39417	NA	NA	NA	NA	NA	NA	NA	NA	NA	NA	NA	NA	NA	NA	0.836389	120.996	11.1607	NA	NA	NA	NA	NA	NA	NA	NA	NA	NA	NA	NA	18.4785	9.31937
2018-01-06	129336	0.613132	NA	NA	NA	NA	NA	NA	NA	NA	NA	NA	NA	NA	NA	NA	1.06208	120.017	1997.45	NA	NA	NA	NA	NA	NA	NA	NA	NA	NA	NA	NA	18.1807	9.92558
2018-01-07	124755	0.635646	NA	NA	NA	NA	NA	NA	NA	NA	NA	NA	NA	NA	NA	NA	0.897222	129.308	1556.01	NA	NA	NA	NA	NA	NA	NA	NA	NA	NA	NA	NA	17.9767	10.2925
2018-01-08	93332	0.849655	NA	NA	NA	NA	NA	NA	NA	NA	NA	NA	NA	3388	2620	190	0.86875	194.716	2403.2	NA	NA	NA	NA	NA	NA	NA	NA	NA	NA	NA	NA	17.7236	10.3736
2018-01-09	89459	0.88644	NA	NA	NA	NA	NA	NA	NA	NA	NA	NA	NA	NA	NA	NA	0.770556	203.834	2045.74	NA	NA	NA	NA	NA	NA	NA	NA	NA	NA	NA	NA	17.6068	10.9378
2018-01-10	89108	0.889931	NA	NA	NA	NA	NA	NA	NA	NA	NA	NA	NA	NA	NA	NA	0.754444	258.182	1637.16	NA	NA	NA	NA	NA	NA	NA	NA	NA	NA	NA	NA	17.4817	11.0443
2018-01-11	109261	0.725785	NA	NA	NA	NA	NA	NA	NA	NA	NA	NA	NA	3344	2480	190	0.739722	291.942	1176.02	NA	NA	NA	NA	NA	NA	NA	NA	NA	NA	NA	NA	17.2624	11.0622
2018-01-12	86869	0.912869	NA	NA	NA	NA	NA	NA	NA	NA	NA	NA	NA	NA	NA	NA	0.668889	267.42	3018.45	NA	NA	NA	NA	NA	NA	NA	NA	NA	NA	NA	NA	17.0725	11.0958
2018-01-13	75837	1.04566	NA	NA	NA	NA	NA	NA	NA	NA	NA	NA	NA	NA	NA	NA	0.681111	288.29	2226.69	NA	NA	NA	NA	NA	NA	NA	NA	NA	NA	NA	NA	16.4667	11.1672
2018-01-14	73235	1.08282	NA	NA	NA	NA	NA	NA	NA	NA	NA	NA	NA	NA	NA	NA	0.75	379.52	1618.14	NA	NA	NA	NA	NA	NA	NA	NA	NA	NA	NA	NA	15.8354	11.0988
2018-01-15	73547	1.07822	NA	NA	NA	NA	NA	NA	NA	NA	NA	NA	NA	NA	NA	NA	0.873472	410.429	1620.78	10.1	7.16316	27.8	17.5	2	10.2	2.82	4.24	0.54	0.23	0.31	7.38	15.2526	10.9798
2018-01-16	107579	0.737133	379	441	113	197	47.4	24.83	0.69	6.55	3.39	3.16	22.57	NA	NA	NA	0.904306	589.875	1709.84	NA	NA	NA	NA	NA	NA	NA	NA	NA	NA	NA	NA	14.9151	10.931
2018-01-17	112919	0.702273	NA	NA	NA	NA	NA	NA	NA	NA	NA	NA	NA	3024	2244.02	160	0.887222	413.81	1725.13	NA	NA	NA	NA	NA	NA	NA	NA	NA	NA	NA	NA	14.6361	10.2106
2018-01-18	74975	1.05769	NA	NA	NA	NA	NA	NA	NA	NA	NA	NA	NA	NA	NA	NA	0.9925	318.096	1589.07	4.5	7.1	26	26	2.6	9.3	2.7	6.2	0.3	0.19	0.11	6.6	14.5586	10.2923
2018-01-19	82339	0.963092	103	284	93.2	135	45.7	29.12	0.57	5.99	3.98	2.01	16.58	3108	2306.36	180	1.03194	258.173	2606.85	NA	NA	NA	NA	NA	NA	NA	NA	NA	NA	NA	NA	14.5564	10.9248
2018-01-20	79515	0.997296	NA	NA	NA	NA	NA	NA	NA	NA	NA	NA	NA	NA	NA	NA	1.12667	148.257	2752.36	NA	NA	NA	NA	NA	NA	NA	NA	NA	NA	NA	NA	15.1419	11.2547
2018-01-21	69203	1.1459	NA	NA	NA	NA	NA	NA	NA	NA	NA	NA	NA	NA	NA	NA	1.05319	155.062	2199.57	4.5	7.21429	22.6	20.7	1.7	7.43	0.88	4.2	0.32	0.21	0.11	6.55	15.9154	11.376
2018-01-22	67003	1.18353	109	388	105	208	52.1	33.93	0.25	6.46	4.09	2.37	18.17	NA	NA	NA	1.02903	145.034	1984.71	NA	NA	NA	NA	NA	NA	NA	NA	NA	NA	NA	NA	16.5581	11.5125
2018-01-23	67280	1.17866	NA	NA	NA	NA	NA	NA	NA	NA	NA	NA	NA	NA	NA	NA	1.03431	157.69	2111.94	NA	NA	NA	NA	NA	NA	NA	NA	NA	NA	NA	NA	16.5475	11.5464
2018-01-24	108487	0.730963	NA	NA	NA	NA	NA	NA	NA	NA	NA	NA	NA	NA	NA	NA	1.19236	606.472	1457.25	14.14	7.32857	34.5	23.3	2	8.72	2.66	3.42	0.67	0.2	0.47	6.06	16.5061	11.5666
2018-01-25	95359	0.831594	127	271	90.7	95.8	36.8	20.8	1.63	4.47	2.67	1.8	16	NA	NA	NA	1.01319	538.578	1372.64	NA	NA	NA	NA	NA	NA	NA	NA	NA	NA	NA	NA	17.0157	10.9172
2018-01-26	70154	1.13037	NA	NA	NA	NA	NA	NA	NA	NA	NA	NA	NA	3684	2733.79	220	1.06306	157.471	2413.03	NA	NA	NA	NA	NA	NA	NA	NA	NA	NA	NA	NA	16.7037	11.1899
2018-01-27	65523	1.21026	NA	NA	NA	NA	NA	NA	NA	NA	NA	NA	NA	NA	NA	NA	0.999444	173.309	2257.95	13.75	7.44286	33.2	21.7	3.6	8.85	2.47	3.74	0.59	0.18	0.41	6.38	16.2817	11.6269
2018-01-28	105924	0.74865	159	379	111	180	39.4	24.31	0.23	5.49	3.21	2.28	15.09	NA	NA	NA	0.988333	599.614	1271.02	NA	NA	NA	NA	NA	NA	NA	NA	NA	NA	NA	NA	15.8018	11.8553
2018-01-29	84427	0.939273	NA	NA	NA	NA	NA	NA	NA	NA	NA	NA	NA	NA	NA	NA	1.14345	224.674	2585.83	NA	NA	NA	NA	NA	NA	NA	NA	NA	NA	NA	NA	15.6909	10.4227
2018-01-30	99417	0.79765	NA	NA	NA	NA	NA	NA	NA	NA	NA	NA	NA	3504	2600.22	220	1.09472	179.988	2539.28	NA	NA	NA	NA	NA	NA	NA	NA	NA	NA	NA	NA	15.5165	10.8401
2018-01-31	71481	1.10939	NA	NA	NA	NA	NA	NA	NA	NA	NA	NA	NA	NA	NA	NA	0.84625	184.873	2584.53	NA	NA	NA	NA	NA	NA	NA	NA	NA	NA	NA	NA	15.3012	10.9956
2018-02-01	151902	0.522047	NA	NA	NA	NA	NA	NA	NA	NA	NA	NA	NA	NA	NA	NA	1.14569	306.42	895.003	NA	NA	NA	NA	NA	NA	NA	NA	NA	NA	NA	NA	15.7146	10.7002
2018-02-02	93767	0.845713	NA	NA	NA	NA	NA	NA	NA	NA	NA	NA	NA	4152	3081.08	240	1.09181	202.418	2502.64	9.7	7.67143	25	19.2	1.7	7.91	2.64	3.53	0.41	0.05	0.36	5.27	15.7267	9.8936
2018-02-03	125968	0.629525	141	432	65.9	118	26.3	17.55	0.23	4.28	2.56	1.72	8.75	NA	NA	NA	0.830556	185.099	1639.27	NA	NA	NA	NA	NA	NA	NA	NA	NA	NA	NA	NA	15.0469	10.3736
2018-02-04	82567	0.960432	NA	NA	NA	NA	NA	NA	NA	NA	NA	NA	NA	NA	NA	NA	0.826806	346.738	1834.97	NA	NA	NA	NA	NA	NA	NA	NA	NA	NA	NA	NA	14.2932	10.2171
2018-02-05	79276	1.0003	NA	NA	NA	NA	NA	NA	NA	NA	NA	NA	NA	NA	NA	NA	0.824583	297.94	1721.32	NA	NA	NA	NA	NA	NA	NA	NA	NA	NA	NA	NA	13.5707	10.5794
2018-02-06	75068	1.05638	NA	NA	NA	NA	NA	NA	NA	NA	NA	NA	NA	3436	2549.76	180	0.813889	316.828	1469.95	NA	NA	NA	NA	NA	NA	NA	NA	NA	NA	NA	NA	12.9051	10.7775
2018-02-07	72843	1.08864	NA	NA	NA	NA	NA	NA	NA	NA	NA	NA	NA	NA	NA	NA	0.777222	330.913	1470.07	NA	NA	NA	NA	NA	NA	NA	NA	NA	NA	NA	NA	12.7806	10.8497
2018-02-08	70876	1.11886	NA	NA	NA	NA	NA	NA	NA	NA	NA	NA	NA	3168	2350.88	180	0.851111	417.036	1521.6	6	7.9	29	24	2.5	5.8	1.9	3.1	0.34	0.25	0.09	3.9	12.1304	10.7148
2018-02-09	70643	1.12255	431	801	122	490	71.8	36.66	0.24	11.1	5	6.1	35.14	NA	NA	NA	0.880556	468.595	1583.43	NA	NA	NA	NA	NA	NA	NA	NA	NA	NA	NA	NA	11.7063	10.8623
2018-02-10	66692	1.18905	NA	NA	NA	NA	NA	NA	NA	NA	NA	NA	NA	NA	NA	NA	0.851944	505.458	1167.74	NA	NA	NA	NA	NA	NA	NA	NA	NA	NA	NA	NA	11.9244	10.8404
2018-02-11	64794	1.22388	NA	NA	NA	NA	NA	NA	NA	NA	NA	NA	NA	NA	NA	NA	1.01889	553.622	1025.16	NA	NA	NA	NA	NA	NA	NA	NA	NA	NA	NA	NA	12.0461	10.9185
2018-02-12	85043	0.932469	NA	NA	NA	NA	NA	NA	NA	NA	NA	NA	NA	NA	NA	NA	0.964167	1061.26	1015.88	NA	NA	NA	NA	NA	NA	NA	NA	NA	NA	NA	NA	12.1082	10.9387
2018-02-13	65514	1.21043	NA	NA	NA	NA	NA	NA	NA	NA	NA	NA	NA	NA	NA	NA	0.811806	21.6301	771.952	7.3	8.67273	39.5	24.9	4.5	5.21	1.36	1.88	0.37	0.38	-0.01	3.85	11.7817	10.6317
2018-02-14	62164	1.27566	335	594	93	299	59	35.36	0.29	9.45	4.64	4.81	23.64	NA	NA	NA	0.835833	458.198	760.829	NA	NA	NA	NA	NA	NA	NA	NA	NA	NA	NA	NA	11.47	10.809
2018-02-15	61330	1.29301	NA	NA	NA	NA	NA	NA	NA	NA	NA	NA	NA	3770	2797.61	195	0.693333	768.292	717.85	NA	NA	NA	NA	NA	NA	NA	NA	NA	NA	NA	NA	11.2268	10.993
2018-02-16	67104	1.18175	NA	NA	NA	NA	NA	NA	NA	NA	NA	NA	NA	NA	NA	NA	1.0825	805.458	828.519	NA	NA	NA	NA	NA	NA	NA	NA	NA	NA	NA	NA	10.9724	10.8348
2018-02-17	70815	1.11982	NA	NA	NA	NA	NA	NA	NA	NA	NA	NA	NA	NA	NA	NA	0.910833	697.342	1267.07	NA	NA	NA	NA	NA	NA	NA	NA	NA	NA	NA	NA	10.7057	11.0706
2018-02-18	60724	1.30591	NA	NA	NA	NA	NA	NA	NA	NA	NA	NA	NA	NA	NA	NA	1.065	619.733	1073.95	NA	NA	NA	NA	NA	NA	NA	NA	NA	NA	NA	NA	10.3803	11.2593
2018-02-19	60632	1.30789	NA	NA	NA	NA	NA	NA	NA	NA	NA	NA	NA	3848	2855.49	190	1.16639	588.678	1442.54	7.3	9.6	36	35	3.1	5.7	1.7	3	0.25	0.098	0.152	4	10.0989	11.4275
2018-02-20	60977	1.30049	303	615	150	315	65.3	39.91	0.33	9.56	5.24	4.32	25.39	NA	NA	NA	1.06931	616.604	1137.59	NA	NA	NA	NA	NA	NA	NA	NA	NA	NA	NA	NA	9.93583	11.5857
2018-02-21	59286	1.33758	NA	NA	NA	NA	NA	NA	NA	NA	NA	NA	NA	NA	NA	NA	1.46403	814.715	1247.15	7.7	9.50476	30.3	27.6	3.6	8.13	2.23	3.51	0.33	0.15	0.18	5.9	9.73778	11.6688
2018-02-22	58463	1.35641	363	621	145	366	58.6	35.75	0.45	7.58	3.81	3.77	22.85	NA	NA	NA	1.15694	575.309	1344.18	NA	NA	NA	NA	NA	NA	NA	NA	NA	NA	NA	NA	9.67028	11.785
2018-02-23	56398	1.40608	NA	NA	NA	NA	NA	NA	NA	NA	NA	NA	NA	3588	2924	180	1.10611	516.964	2051.75	NA	NA	NA	NA	NA	NA	NA	NA	NA	NA	NA	NA	9.72792	11.6649
2018-02-24	56214	1.41068	NA	NA	NA	NA	NA	NA	NA	NA	NA	NA	NA	NA	NA	NA	1.01722	537.827	1833.42	NA	NA	NA	NA	NA	NA	NA	NA	NA	NA	NA	NA	9.8	11.4066
2018-02-25	56009	1.41584	NA	NA	NA	NA	NA	NA	NA	NA	NA	NA	NA	NA	NA	NA	1.04333	552.507	1298.5	NA	NA	NA	NA	NA	NA	NA	NA	NA	NA	NA	NA	9.85	11.1236
2018-02-26	56274	1.40918	NA	NA	NA	NA	NA	NA	NA	NA	NA	NA	NA	3336	2475.55	270	1.03181	570.308	1338.64	26.9	9.26667	60.9	25.6	7.6	7.65	2.1	2.74	0.9	0.15	0.75	5.55	9.88375	10.8077
2018-02-27	56853	1.39483	399	845	160	417	68.4	43.29	0.25	11.6	5.71	5.89	25.11	NA	NA	NA	1.15861	545.399	1664.73	NA	NA	NA	NA	NA	NA	NA	NA	NA	NA	NA	NA	9.71069	10.5231
2018-02-28	56675	1.39921	NA	NA	NA	NA	NA	NA	NA	NA	NA	NA	NA	2984	2214.34	150	1.13597	543.938	2084.03	NA	NA	NA	NA	NA	NA	NA	NA	NA	NA	NA	NA	9.51125	10.0944
2018-03-01	54594	1.45254	NA	NA	NA	NA	NA	NA	NA	NA	NA	NA	NA	NA	NA	NA	0.953194	578.946	1941.12	10.1	9.12381	37.1	27.8	4.2	10.5	1.76	5.52	0.42	0.2	0.22	8.74	9.33819	9.59379
2018-03-02	56031	1.41529	534	889	150	389	83.4	46.02	0.23	14.4	6.68	7.72	37.38	NA	NA	NA	1.41444	616.58	2150.58	NA	NA	NA	NA	NA	NA	NA	NA	NA	NA	NA	NA	9.21347	9.64358
2018-03-03	58964	1.34489	NA	NA	NA	NA	NA	NA	NA	NA	NA	NA	NA	NA	NA	NA	1.12667	672.386	2144.43	NA	NA	NA	NA	NA	NA	NA	NA	NA	NA	NA	NA	9.48792	9.993
2018-03-04	59007	1.34391	NA	NA	NA	NA	NA	NA	NA	NA	NA	NA	NA	NA	NA	NA	0.991806	683.158	1905.43	NA	NA	NA	NA	NA	NA	NA	NA	NA	NA	NA	NA	9.86278	10.3012
2018-03-05	57754	1.37307	NA	NA	NA	NA	NA	NA	NA	NA	NA	NA	NA	5700	4229.8	420	0.947083	707.869	1552.15	NA	NA	NA	NA	NA	NA	NA	NA	NA	NA	NA	NA	10.2544	10.4193
2018-03-06	63982	1.23941	NA	NA	NA	NA	NA	NA	NA	NA	NA	NA	NA	NA	NA	NA	1.45327	834.162	1684.22	NA	NA	NA	NA	NA	NA	NA	NA	NA	NA	NA	NA	10.6426	10.4703
2018-03-07	93938	0.844174	350	610	116	361	45.3	33.0791	0.23	8.8	4.14	4.66	12.2209	NA	NA	NA	0.814365	700.15	1283.19	NA	NA	NA	NA	NA	NA	NA	NA	NA	NA	NA	NA	10.8	10.5368
2018-03-08	90676	0.874542	NA	NA	NA	NA	NA	NA	NA	NA	NA	NA	NA	NA	NA	NA	1.5575	585.707	814.872	NA	NA	NA	NA	NA	NA	NA	NA	NA	NA	NA	NA	10.709	10.1771
2018-03-09	141343	0.561047	NA	NA	NA	NA	NA	NA	NA	NA	NA	NA	NA	NA	NA	NA	1.2175	258.656	647.525	NA	NA	NA	NA	NA	NA	NA	NA	NA	NA	NA	NA	10.7106	9.99133
2018-03-10	138972	0.570619	NA	NA	NA	NA	NA	NA	NA	NA	NA	NA	NA	NA	NA	NA	1.62306	120.151	1108.73	NA	NA	NA	NA	NA	NA	NA	NA	NA	NA	NA	NA	11.2671	7.65686
2018-03-11	94750	0.836939	NA	NA	NA	NA	NA	NA	NA	NA	NA	NA	NA	NA	NA	NA	1.68986	242.591	1059.9	NA	NA	NA	NA	NA	NA	NA	NA	NA	NA	NA	NA	11.5165	8.20854
2018-03-12	116958	0.678021	NA	NA	NA	NA	NA	NA	NA	NA	NA	NA	NA	4592	3407.59	220	1.53783	372.713	1223.86	39	8.6	64	23	10	6.2	2.8	2.9	0.86	0.013	0.847	3.4	11.7747	8.90645
2018-03-13	161800	0.490111	113	233	68.9	107	30.3	17.55	0.61	3.91	2.35	1.56	12.75	NA	NA	NA	0.598889	188.898	363.24	NA	NA	NA	NA	NA	NA	NA	NA	NA	NA	NA	NA	12.2815	9.21179
2018-03-14	186272	0.425722	NA	NA	NA	NA	NA	NA	NA	NA	NA	NA	NA	NA	NA	NA	0.887639	341.232	11.0746	NA	NA	NA	NA	NA	NA	NA	NA	NA	NA	NA	NA	12.7392	7.79021
2018-03-15	143174	0.553872	NA	NA	NA	NA	NA	NA	NA	NA	NA	NA	NA	NA	NA	NA	1.22944	742.031	567.9	NA	NA	NA	NA	NA	NA	NA	NA	NA	NA	NA	NA	12.9176	8.37323
2018-03-16	106163	0.746965	NA	NA	NA	NA	NA	NA	NA	NA	NA	NA	NA	4132	3066.24	210	0.891944	509.635	1985.63	12.5	8	31.9	21.6	7.45	7.52	1.97	3.64	0.36	0.05	0.31	5.55	13.225	8.7286
2018-03-17	98145	0.807988	55	180	68	90.1	33.5	21.84	0.23	4.57	3.36	1.21	11.66	NA	NA	NA	1.08333	1118.29	907.484	NA	NA	NA	NA	NA	NA	NA	NA	NA	NA	NA	NA	13.3646	8.77359
2018-03-18	92201	0.860077	NA	NA	NA	NA	NA	NA	NA	NA	NA	NA	NA	NA	NA	NA	1.03472	1141.03	231.383	NA	NA	NA	NA	NA	NA	NA	NA	NA	NA	NA	NA	13.4518	8.84122
2018-03-19	86017	0.921911	NA	NA	NA	NA	NA	NA	NA	NA	NA	NA	NA	NA	NA	NA	1.59236	1472.52	228.571	NA	NA	NA	NA	NA	NA	NA	NA	NA	NA	NA	NA	13.5586	9.3286
2018-03-20	81888	0.968396	NA	NA	NA	NA	NA	NA	NA	NA	NA	NA	NA	4120	3057.33	220	1.29514	1146.05	2352.28	16	7.4	33	22	4.9	9.5	3	5.3	0.43	0.061	0.369	6.5	13.6664	9.86632
2018-03-21	91090	0.870568	119	309	98.8	146	41.6	28.6	0.65	6.55	3.91	2.64	13	NA	NA	NA	0.950972	1044.33	2362.61	NA	NA	NA	NA	NA	NA	NA	NA	NA	NA	NA	NA	14.0083	10.1004
2018-03-22	85696	0.925364	NA	NA	NA	NA	NA	NA	NA	NA	NA	NA	NA	NA	NA	NA	0.985	974.812	1820.85	NA	NA	NA	NA	NA	NA	NA	NA	NA	NA	NA	NA	14.2057	10.1601
2018-03-23	117082	0.677303	NA	NA	NA	NA	NA	NA	NA	NA	NA	NA	NA	3624	2736	200	0.8325	1245.84	1370.29	NA	NA	NA	NA	NA	NA	NA	NA	NA	NA	NA	NA	14.4162	9.52907
2018-03-24	79684	0.995181	NA	NA	NA	NA	NA	NA	NA	NA	NA	NA	NA	NA	NA	NA	1.00917	905.47	2502.28	NA	NA	NA	NA	NA	NA	NA	NA	NA	NA	NA	NA	14.545	9.26618
2018-03-25	77618	1.02167	NA	NA	NA	NA	NA	NA	NA	NA	NA	NA	NA	NA	NA	NA	0.912319	926.085	2421.14	5.88	7.16667	27.2	21.6	1.1	6.48	1.43	3.82	0.26	0.08	0.18	5.05	14.651	9.81797
2018-03-26	73029	1.08587	79	296	118	180	41.8	30.81	0.55	6.05	4.05	2	10.99	NA	NA	NA	0.972222	867.056	1805.75	NA	NA	NA	NA	NA	NA	NA	NA	NA	NA	NA	NA	14.7576	10.4387
2018-03-27	94078	0.842918	NA	NA	NA	NA	NA	NA	NA	NA	NA	NA	NA	NA	NA	NA	0.870417	1144.36	1228.76	NA	NA	NA	NA	NA	NA	NA	NA	NA	NA	NA	NA	14.9138	10.7244
2018-03-28	82390	0.962495	NA	NA	NA	NA	NA	NA	NA	NA	NA	NA	NA	3708	2751.6	210	0.988611	869.896	2354.83	NA	NA	NA	NA	NA	NA	NA	NA	NA	NA	NA	NA	15.3521	9.87283
2018-03-29	87628	0.904962	NA	NA	NA	NA	NA	NA	NA	NA	NA	NA	NA	NA	NA	NA	1.00083	956.297	2277.38	NA	NA	NA	NA	NA	NA	NA	NA	NA	NA	NA	NA	14.9293	9.52621
2018-03-30	92459	0.857677	NA	NA	NA	NA	NA	NA	NA	NA	NA	NA	NA	NA	NA	NA	0.946389	1111.4	1353.81	NA	NA	NA	NA	NA	NA	NA	NA	NA	NA	NA	NA	15.456	9.36708
2018-03-31	72803	1.08924	NA	NA	NA	NA	NA	NA	NA	NA	NA	NA	NA	NA	NA	NA	0.757639	854.526	1720.09	NA	NA	NA	NA	NA	NA	NA	NA	NA	NA	NA	NA	15.6585	9.62935
2018-04-01	68709	1.15414	NA	NA	NA	NA	NA	NA	NA	NA	NA	NA	NA	NA	NA	NA	0.818611	874.033	1172.15	NA	NA	NA	NA	NA	NA	NA	NA	NA	NA	NA	NA	15.7828	9.75704
2018-04-02	69943	1.13378	NA	NA	NA	NA	NA	NA	NA	NA	NA	NA	NA	NA	NA	NA	0.912083	919.668	1339	NA	NA	NA	NA	NA	NA	NA	NA	NA	NA	NA	NA	15.8969	9.84276
2018-04-03	69514	1.14078	NA	NA	NA	NA	NA	NA	NA	NA	NA	NA	NA	4140	3092	235	1.10625	911.744	1685.04	NA	NA	NA	NA	NA	NA	NA	NA	NA	NA	NA	NA	15.6535	10.3141
2018-04-04	109146	0.72655	NA	NA	NA	NA	NA	NA	NA	NA	NA	NA	NA	NA	NA	NA	0.960139	1324.78	955.522	7.6	6.7	29	25	2.2	7	1.4	4.8	0.28	0.038	0.242	5.6	15.0121	10.0657
2018-04-05	93774	0.84565	139	297	103	220	36.6	26	1.2	5.42	3.45	1.97	10.6	NA	NA	NA	1.03944	255.456	1982.42	NA	NA	NA	NA	NA	NA	NA	NA	NA	NA	NA	NA	14.9	10.1903
2018-04-06	76048	1.04276	NA	NA	NA	NA	NA	NA	NA	NA	NA	NA	NA	4080	3027.65	230	0.983056	120	2617.22	NA	NA	NA	NA	NA	NA	NA	NA	NA	NA	NA	NA	14.9928	10.5982
2018-04-07	67873	1.16836	NA	NA	NA	NA	NA	NA	NA	NA	NA	NA	NA	NA	NA	NA	1.12722	121.65	1919.39	NA	NA	NA	NA	NA	NA	NA	NA	NA	NA	NA	NA	15.0326	10.8506
2018-04-08	68575	1.1564	NA	NA	NA	NA	NA	NA	NA	NA	NA	NA	NA	NA	NA	NA	1.17069	129.207	2087.12	NA	NA	NA	NA	NA	NA	NA	NA	NA	NA	NA	NA	15.0997	11.1899
2018-04-09	69012	1.14908	NA	NA	NA	NA	NA	NA	NA	NA	NA	NA	NA	2528	1875.96	215	1.25264	127.092	2082.66	6.3	7.73333	28.3	23.8	1.7	6.68	0.98	4.24	0.3	0.1	0.2	5.7	15.0647	11.766
2018-04-10	66831	1.18658	175	418	127	225	49.9	33.67	0.36	7.96	5.02	2.94	16.23	NA	NA	NA	1.26903	128.615	2221.39	NA	NA	NA	NA	NA	NA	NA	NA	NA	NA	NA	NA	15.0203	12.241
2018-04-11	64737	1.22496	NA	NA	NA	NA	NA	NA	NA	NA	NA	NA	NA	NA	NA	NA	1.17708	130.005	2198.92	NA	NA	NA	NA	NA	NA	NA	NA	NA	NA	NA	NA	14.9275	12.2388
2018-04-12	64783	1.22409	NA	NA	NA	NA	NA	NA	NA	NA	NA	NA	NA	NA	NA	NA	0.865278	125.013	2258.83	NA	NA	NA	NA	NA	NA	NA	NA	NA	NA	NA	NA	14.9447	12.073
2018-04-13	63924	1.24054	NA	NA	NA	NA	NA	NA	NA	NA	NA	NA	NA	3612	2680.36	200	0.790972	126.73	1680.11	NA	NA	NA	NA	NA	NA	NA	NA	NA	NA	NA	NA	15.0083	12.1008
2018-04-14	62187	1.27519	NA	NA	NA	NA	NA	NA	NA	NA	NA	NA	NA	NA	NA	NA	1.07444	139.424	1810.19	NA	NA	NA	NA	NA	NA	NA	NA	NA	NA	NA	NA	15	12.2854
2018-04-15	61330	1.29301	NA	NA	NA	NA	NA	NA	NA	NA	NA	NA	NA	NA	NA	NA	1.05153	121.426	1633.7	NA	NA	NA	NA	NA	NA	NA	NA	NA	NA	NA	NA	15.1624	12.5183
2018-04-16	62831	1.26212	NA	NA	NA	NA	NA	NA	NA	NA	NA	NA	NA	3500	2597.25	190	1.11167	125.067	1670.61	NA	NA	NA	NA	NA	NA	NA	NA	NA	NA	NA	NA	15.7101	12.547
2018-04-17	61210	1.29554	NA	NA	NA	NA	NA	NA	NA	NA	NA	NA	NA	NA	NA	NA	0.971944	120	1681.02	NA	NA	NA	NA	NA	NA	NA	NA	NA	NA	NA	NA	15.7092	12.8117
2018-04-18	59258	1.33822	NA	NA	NA	NA	NA	NA	NA	NA	NA	NA	NA	3596	2668.49	180	0.876667	120.291	1321.26	NA	NA	NA	NA	NA	NA	NA	NA	NA	NA	NA	NA	15.6839	13.0687
2018-04-19	59813	1.3258	NA	NA	NA	NA	NA	NA	NA	NA	NA	NA	NA	NA	NA	NA	0.825972	126.701	1227.75	10	9.8	35	26	3.7	5.7	2	3.1	0.37	0.094	0.276	3.7	15.5536	13.4875
2018-04-20	58856	1.34736	133	478	159	270	51.9	38.48	0.34	8.53	5.64	2.89	13.42	NA	NA	NA	0.828194	120.796	1366.14	NA	NA	NA	NA	NA	NA	NA	NA	NA	NA	NA	NA	15.3549	13.9033
2018-04-21	59900	1.32387	NA	NA	NA	NA	NA	NA	NA	NA	NA	NA	NA	NA	NA	NA	0.891806	134.733	1336.01	NA	NA	NA	NA	NA	NA	NA	NA	NA	NA	NA	NA	15.1669	14.1494
2018-04-22	57770	1.37268	NA	NA	NA	NA	NA	NA	NA	NA	NA	NA	NA	NA	NA	NA	0.962917	123.775	984.601	6.9	10.34	98.9	23.1	2.68	5.53	1.65	2.57	0.33	0.1	0.23	3.88	14.9893	14.1032
2018-04-23	59447	1.33396	97	394	178	197	52	40.04	0.25	8.48	5.85	2.63	11.96	NA	NA	NA	0.854167	133.295	1253.38	NA	NA	NA	NA	NA	NA	NA	NA	NA	NA	NA	NA	14.6454	14.0619
2018-04-24	54074	1.46651	NA	NA	NA	NA	NA	NA	NA	NA	NA	NA	NA	3212	2383.53	190	1.00208	121.694	704.443	6.7	10.7	32	24.8	2	6.05	1.59	2.48	0.33	0.13	0.2	4.46	14.9554	14.0326
2018-04-25	58715	1.35059	143	465	183	327	53.9	40.69	0.39	9.39	6.48	2.91	13.21	NA	NA	NA	1.03181	127.453	1151.6	NA	NA	NA	NA	NA	NA	NA	NA	NA	NA	NA	NA	14.5594	13.7788
2018-04-26	131268	0.604108	NA	NA	NA	NA	NA	NA	NA	NA	NA	NA	NA	NA	NA	NA	0.978889	309.525	970.392	NA	NA	NA	NA	NA	NA	NA	NA	NA	NA	NA	NA	14.2171	12.7193
2018-04-27	113929	0.696048	NA	NA	NA	NA	NA	NA	NA	NA	NA	NA	NA	NA	NA	NA	0.861111	304.91	764.904	NA	NA	NA	NA	NA	NA	NA	NA	NA	NA	NA	NA	14.1875	12.0861
2018-04-28	65291	1.21456	NA	NA	NA	NA	NA	NA	NA	NA	NA	NA	NA	NA	NA	NA	0.894444	181.63	758.56	NA	NA	NA	NA	NA	NA	NA	NA	NA	NA	NA	NA	14.4164	12.2021
2018-04-29	64479	1.22986	NA	NA	NA	NA	NA	NA	NA	NA	NA	NA	NA	NA	NA	NA	0.860556	221.864	630.942	NA	NA	NA	NA	NA	NA	NA	NA	NA	NA	NA	NA	14.5	13.0656
2018-04-30	56493	1.40371	NA	NA	NA	NA	NA	NA	NA	NA	NA	NA	NA	3360	2493.36	180	1.01236	325.602	611.128	NA	NA	NA	NA	NA	NA	NA	NA	NA	NA	NA	NA	14.5	13.5738
2018-05-01	92922	0.853404	NA	NA	NA	NA	NA	NA	NA	NA	NA	NA	NA	NA	NA	NA	1.06028	493.824	690.43	NA	NA	NA	NA	NA	NA	NA	NA	NA	NA	NA	NA	14.4604	13.8192
2018-05-02	66912	1.18514	NA	NA	NA	NA	NA	NA	NA	NA	NA	NA	NA	NA	NA	NA	0.763889	328.47	1040.69	NA	NA	NA	NA	NA	NA	NA	NA	NA	NA	NA	NA	14.7126	13.2828
2018-05-03	57613	1.37643	NA	NA	NA	NA	NA	NA	NA	NA	NA	NA	NA	NA	NA	NA	0.927778	276.065	524.161	NA	NA	NA	NA	NA	NA	NA	NA	NA	NA	NA	NA	14.529	13.5993
2018-05-04	56123	1.41297	NA	NA	NA	NA	NA	NA	NA	NA	NA	NA	NA	2924	2169.82	160	0.920972	292.728	745.225	6	12.5	39	26.1	2.11111	6.1	1.76	2.83	0.29	0.09	0.2	4.34	14.2487	13.9257
2018-05-05	54821	1.44653	150	497	197	270	58.8	42.64	0.23	10.5	7.62	2.88	16.16	NA	NA	NA	0.920139	276.868	812.022	NA	NA	NA	NA	NA	NA	NA	NA	NA	NA	NA	NA	14.1532	14.1827
2018-05-06	52125	1.52134	NA	NA	NA	NA	NA	NA	NA	NA	NA	NA	NA	NA	NA	NA	0.881389	235.43	641.309	NA	NA	NA	NA	NA	NA	NA	NA	NA	NA	NA	NA	14.6136	14.5352
2018-05-07	54824	1.44645	NA	NA	NA	NA	NA	NA	NA	NA	NA	NA	NA	NA	NA	NA	0.932639	221.704	597.271	NA	NA	NA	NA	NA	NA	NA	NA	NA	NA	NA	NA	14.4501	14.9142
2018-05-08	54959	1.44289	NA	NA	NA	NA	NA	NA	NA	NA	NA	NA	NA	NA	NA	NA	0.850278	206.706	827.267	NA	NA	NA	NA	NA	NA	NA	NA	NA	NA	NA	NA	14.2124	15.2494
2018-05-09	55212	1.43628	NA	NA	NA	NA	NA	NA	NA	NA	NA	NA	NA	2776	2059.99	145	0.954583	172.738	711.297	NA	NA	NA	NA	NA	NA	NA	NA	NA	NA	NA	NA	13.9904	15.5037
2018-05-10	53351	1.48638	NA	NA	NA	NA	NA	NA	NA	NA	NA	NA	NA	NA	NA	NA	0.988472	229.947	802.651	NA	NA	NA	NA	NA	NA	NA	NA	NA	NA	NA	NA	13.98	15.7392
2018-05-11	63634	1.24619	NA	NA	NA	NA	NA	NA	NA	NA	NA	NA	NA	NA	NA	NA	1.02889	185.71	766.67	NA	NA	NA	NA	NA	NA	NA	NA	NA	NA	NA	NA	14.1165	15.9308
2018-05-12	50359	1.57469	NA	NA	NA	NA	NA	NA	NA	NA	NA	NA	NA	NA	NA	NA	0.805556	203.855	695.779	8.5	11.8333	33.7	27.5	2.2	4.78	1.81	1.54	0.45	0.17	0.28	2.97	13.8975	15.862
2018-05-13	49875	1.58997	179	512	219	293	57.7	44.07	0.28	10.1	7.49	2.61	13.63	NA	NA	NA	0.905972	164.739	531.296	NA	NA	NA	NA	NA	NA	NA	NA	NA	NA	NA	NA	14.0211	15.8684
2018-05-14	51220	1.54822	NA	NA	NA	NA	NA	NA	NA	NA	NA	NA	NA	NA	NA	NA	1.01319	249.642	616.465	NA	NA	NA	NA	NA	NA	NA	NA	NA	NA	NA	NA	13.9501	16.0052
2018-05-15	52040	1.52383	NA	NA	NA	NA	NA	NA	NA	NA	NA	NA	NA	NA	NA	NA	0.982361	175.557	734.878	NA	NA	NA	NA	NA	NA	NA	NA	NA	NA	NA	NA	14.2926	16.2847
2018-05-16	51259	1.54705	NA	NA	NA	NA	NA	NA	NA	NA	NA	NA	NA	2932	2175.75	150	1.00153	140.011	679.472	8.14	11.5	34	28.9167	2.8	3.8	0.96	1.54	0.33	0.2	0.13	2.84	14.7254	16.465
2018-05-17	51623	1.53614	191	433	142	315	45	28.99	0.27	10.6	6.5	4.1	16.01	NA	NA	NA	0.966903	138.147	653.477	NA	NA	NA	NA	NA	NA	NA	NA	NA	NA	NA	NA	15.0599	16.6987
2018-05-18	51399	1.54283	NA	NA	NA	NA	NA	NA	NA	NA	NA	NA	NA	3432	2546.79	160	0.985278	155.281	489.759	NA	NA	NA	NA	NA	NA	NA	NA	NA	NA	NA	NA	15.4325	16.8641
2018-05-19	52351	1.51478	NA	NA	NA	NA	NA	NA	NA	NA	NA	NA	NA	NA	NA	NA	0.961389	120.508	417.824	NA	NA	NA	NA	NA	NA	NA	NA	NA	NA	NA	NA	15.8231	16.9647
2018-05-20	59920	1.32343	NA	NA	NA	NA	NA	NA	NA	NA	NA	NA	NA	NA	NA	NA	0.854583	153.826	563.358	NA	NA	NA	NA	NA	NA	NA	NA	NA	NA	NA	NA	16.266	16.721
2018-05-21	47982	1.6527	NA	NA	NA	NA	NA	NA	NA	NA	NA	NA	NA	NA	NA	NA	0.889444	178.723	335.087	NA	NA	NA	NA	NA	NA	NA	NA	NA	NA	NA	NA	16.7664	16.7053
2018-05-22	50594	1.56738	NA	NA	NA	NA	NA	NA	NA	NA	NA	NA	NA	3460	2567.57	160	0.973889	138.775	389.195	NA	NA	NA	NA	NA	NA	NA	NA	NA	NA	NA	NA	17.2768	16.6022
2018-05-23	50238	1.57849	NA	NA	NA	NA	NA	NA	NA	NA	NA	NA	NA	NA	NA	NA	0.845833	135.987	361.571	NA	NA	NA	NA	NA	NA	NA	NA	NA	NA	NA	NA	17.8054	16.82
2018-05-24	51042	1.55362	NA	NA	NA	NA	NA	NA	NA	NA	NA	NA	NA	NA	NA	NA	1.02847	141.372	355.871	NA	NA	NA	NA	NA	NA	NA	NA	NA	NA	NA	NA	18.4083	17.1773
2018-05-25	48954	1.61989	NA	NA	NA	NA	NA	NA	NA	NA	NA	NA	NA	NA	NA	NA	1.48361	181.568	229.906	NA	NA	NA	NA	NA	NA	NA	NA	NA	NA	NA	NA	19.331	17.4264
2018-05-26	45637	1.73763	NA	NA	NA	NA	NA	NA	NA	NA	NA	NA	NA	NA	NA	NA	0.896111	135.359	312.204	NA	NA	NA	NA	NA	NA	NA	NA	NA	NA	NA	NA	20.4071	17.5674
2018-05-27	82945	0.956055	NA	NA	NA	NA	NA	NA	NA	NA	NA	NA	NA	NA	NA	NA	1.31319	175.015	331.227	NA	NA	NA	NA	NA	NA	NA	NA	NA	NA	NA	NA	21.5322	17.5198
2018-05-28	47391	1.67331	NA	NA	NA	NA	NA	NA	NA	NA	NA	NA	NA	NA	NA	NA	1.31167	150.911	319.905	NA	NA	NA	NA	NA	NA	NA	NA	NA	NA	NA	NA	22.5854	17.6317
2018-05-29	84846	0.934635	NA	NA	NA	NA	NA	NA	NA	NA	NA	NA	NA	5096	3952	230	0.980833	232.315	213.51	NA	NA	NA	NA	NA	NA	NA	NA	NA	NA	NA	NA	23.235	17.1455
2018-05-30	50672	1.56497	NA	NA	NA	NA	NA	NA	NA	NA	NA	NA	NA	NA	NA	NA	1.02702	145.658	320.713	NA	NA	NA	NA	NA	NA	NA	NA	NA	NA	NA	NA	22.6577	17.5509
2018-05-31	49886	1.58962	NA	NA	NA	NA	NA	NA	NA	NA	NA	NA	NA	NA	NA	NA	0.966944	120.648	262.911	NA	NA	NA	NA	NA	NA	NA	NA	NA	NA	NA	NA	22.1486	18.0548
2018-06-01	48382	1.63904	NA	NA	NA	NA	NA	NA	NA	NA	NA	NA	NA	4040	2997.97	250	1.02875	126.206	336.078	NA	NA	NA	NA	NA	NA	NA	NA	NA	NA	NA	NA	21.7767	18.2402
2018-06-02	48245	1.64369	NA	NA	NA	NA	NA	NA	NA	NA	NA	NA	NA	NA	NA	NA	0.940694	123.12	296.776	NA	NA	NA	NA	NA	NA	NA	NA	NA	NA	NA	NA	21.3987	18.5252
2018-06-03	47211	1.67969	NA	NA	NA	NA	NA	NA	NA	NA	NA	NA	NA	NA	NA	NA	0.937222	133.463	325.851	NA	NA	NA	NA	NA	NA	NA	NA	NA	NA	NA	NA	20.8853	18.8222
2018-06-04	47828	1.65802	NA	NA	NA	NA	NA	NA	NA	NA	NA	NA	NA	4514	3349.71	240	0.7625	128.48	332.176	NA	NA	NA	NA	NA	NA	NA	NA	NA	NA	NA	NA	21.1768	19.1527
2018-06-05	47783	1.65959	NA	NA	NA	NA	NA	NA	NA	NA	NA	NA	NA	NA	NA	NA	1.00875	135.167	271.505	11.9	13.1	40	36	3.9	3.1	1.7	0.66	0.47	0.24	0.23	1.4	21.2203	19.2691
2018-06-06	47620	1.66527	342	800	250	462	75	51	0.1	12	6.8	5.2	24	NA	NA	NA	1.0925	126.242	305.934	NA	NA	NA	NA	NA	NA	NA	NA	NA	NA	NA	NA	21.9706	19.1479
2018-06-07	47292	1.67682	NA	NA	NA	NA	NA	NA	NA	NA	NA	NA	NA	4484	3327.45	200	0.882917	131.643	299.258	NA	NA	NA	NA	NA	NA	NA	NA	NA	NA	NA	NA	21.7972	19.0634
2018-06-08	48029	1.65109	NA	NA	NA	NA	NA	NA	NA	NA	NA	NA	NA	NA	NA	NA	0.938333	129.184	375.758	NA	NA	NA	NA	NA	NA	NA	NA	NA	NA	NA	NA	21.5499	19.1099
2018-06-09	46836	1.69314	NA	NA	NA	NA	NA	NA	NA	NA	NA	NA	NA	NA	NA	NA	0.8225	164.514	389.762	NA	NA	NA	NA	NA	NA	NA	NA	NA	NA	NA	NA	21.7708	19.3087
2018-06-10	45046	1.76042	NA	NA	NA	NA	NA	NA	NA	NA	NA	NA	NA	NA	NA	NA	0.828889	158.668	387.205	NA	NA	NA	NA	NA	NA	NA	NA	NA	NA	NA	NA	22.0653	19.4696
2018-06-11	46294	1.71296	NA	NA	NA	NA	NA	NA	NA	NA	NA	NA	NA	4720	3502.57	240	0.852083	127.637	485.492	9.5	26.4636	33.9	28.5	3.6	3.19	1.31	0.57	0.76	0.38	0.38	1.88	21.5193	19.3281
2018-06-12	46919	1.69015	231.7	673	279	383	73	53.3	0.3	12.3	8.36	3.94	19.7	NA	NA	NA	1.12944	131.175	525.284	NA	NA	NA	NA	NA	NA	NA	NA	NA	NA	NA	NA	20.4513	18.8727
2018-06-13	50064	1.58397	NA	NA	NA	NA	NA	NA	NA	NA	NA	NA	NA	NA	NA	NA	0.935417	142.67	552.594	NA	NA	NA	NA	NA	NA	NA	NA	NA	NA	NA	NA	19.6504	18.926
2018-06-14	47135	1.6824	NA	NA	NA	NA	NA	NA	NA	NA	NA	NA	NA	NA	NA	NA	1.10611	126.183	503.933	NA	NA	NA	NA	NA	NA	NA	NA	NA	NA	NA	NA	18.8025	18.9599
2018-06-15	47999	1.65212	NA	NA	NA	NA	NA	NA	NA	NA	NA	NA	NA	5012	3719.26	230	0.963611	124.506	542.341	NA	NA	NA	NA	NA	NA	NA	NA	NA	NA	NA	NA	18.1721	19.0461
2018-06-16	45808	1.73114	NA	NA	NA	NA	NA	NA	NA	NA	NA	NA	NA	NA	NA	NA	0.807917	122.11	475.448	90.5	37.6	130	33	15	7.8	2.82	0.7	4.5	1.41	3.09	4.98	18.3071	19.2572
2018-06-17	70658	1.12231	526	936	267	518	68.1	40.69	0.44	13.7	7.3	6.4	27.41	NA	NA	NA	1.04333	417.489	344.926	NA	NA	NA	NA	NA	NA	NA	NA	NA	NA	NA	NA	18.6581	19.1129
2018-06-18	60746	1.30544	NA	NA	NA	NA	NA	NA	NA	NA	NA	NA	NA	NA	NA	NA	0.717083	213.583	412.713	NA	NA	NA	NA	NA	NA	NA	NA	NA	NA	NA	NA	19.8353	18.8633
2018-06-19	42430	1.86896	NA	NA	NA	NA	NA	NA	NA	NA	NA	NA	NA	NA	NA	NA	1.35819	166.451	415.429	NA	NA	NA	NA	NA	NA	NA	NA	NA	NA	NA	NA	20.2126	18.9907
2018-06-20	51491	1.54007	NA	NA	NA	NA	NA	NA	NA	NA	NA	NA	NA	5376	3989.37	210	1.20972	134.623	367.546	NA	NA	NA	NA	NA	NA	NA	NA	NA	NA	NA	NA	19.8175	19.0732
2018-06-21	46987	1.6877	NA	NA	NA	NA	NA	NA	NA	NA	NA	NA	NA	NA	NA	NA	1.10181	131.19	391.563	NA	NA	NA	NA	NA	NA	NA	NA	NA	NA	NA	NA	19.0404	19.148
2018-06-22	50342	1.57523	NA	NA	NA	NA	NA	NA	NA	NA	NA	NA	NA	NA	NA	NA	1.08361	180.303	290.601	NA	NA	NA	NA	NA	NA	NA	NA	NA	NA	NA	NA	19.0096	18.7145
2018-06-23	104461	0.759135	NA	NA	NA	NA	NA	NA	NA	NA	NA	NA	NA	NA	NA	NA	0.703056	325.876	282.276	NA	NA	NA	NA	NA	NA	NA	NA	NA	NA	NA	NA	19.4617	16.8032
2018-06-24	44981	1.76297	NA	NA	NA	NA	NA	NA	NA	NA	NA	NA	NA	NA	NA	NA	0.948611	144.549	350.27	7.3	24.85	26.8	23.8	2.8	3.4	1.51	0.9	0.42	0.22	0.2	1.89	19.8319	16.2959
2018-06-25	45919	1.72695	199	522	197	338	66.3	46.8	0.31	8.97	5.51	3.46	19.5	NA	NA	NA	0.913611	153.84	381.1	NA	NA	NA	NA	NA	NA	NA	NA	NA	NA	NA	NA	19.6231	17.2835
2018-06-26	46583	1.70234	NA	NA	NA	NA	NA	NA	NA	NA	NA	NA	NA	NA	NA	NA	0.831667	136.61	363.978	NA	NA	NA	NA	NA	NA	NA	NA	NA	NA	NA	NA	18.6085	18.1787
2018-06-27	45613	1.73854	NA	NA	NA	NA	NA	NA	NA	NA	NA	NA	NA	4836	3772	230	0.959722	128.529	329.355	NA	NA	NA	NA	NA	NA	NA	NA	NA	NA	NA	NA	18.3228	18.9738
2018-06-28	44940	1.76457	NA	NA	NA	NA	NA	NA	NA	NA	NA	NA	NA	NA	NA	NA	0.875972	178.455	440.271	NA	NA	NA	NA	NA	NA	NA	NA	NA	NA	NA	NA	18.2635	19.4801
2018-06-29	45421	1.74589	NA	NA	NA	NA	NA	NA	NA	NA	NA	NA	NA	4612	3422.43	190	0.936528	170.855	486.259	NA	NA	NA	NA	NA	NA	NA	NA	NA	NA	NA	NA	17.3747	19.8755
2018-06-30	45634	1.73774	NA	NA	NA	NA	NA	NA	NA	NA	NA	NA	NA	NA	NA	NA	0.779583	203.822	514.683	NA	NA	NA	NA	NA	NA	NA	NA	NA	NA	NA	NA	16.595	19.9893
2018-07-01	42548	1.86378	NA	NA	NA	NA	NA	NA	NA	NA	NA	NA	NA	NA	NA	NA	0.735694	251.915	428.738	NA	NA	NA	NA	NA	NA	NA	NA	NA	NA	NA	NA	15.9996	19.8711
2018-07-02	42802	1.85272	NA	NA	NA	NA	NA	NA	NA	NA	NA	NA	NA	2792	2071.86	130	0.78125	319.084	393.776	4.6	12.1	43	31	3.4	2.4	0.88	0.8	0.38	0.23	0.15	1.52	15.8381	19.8163
2018-07-03	42779	1.85371	281	738	246	394	69.83	49.4	0.3	13.5	8.82	4.68	20.43	NA	NA	NA	1.34721	379.215	396.871	NA	NA	NA	NA	NA	NA	NA	NA	NA	NA	NA	NA	15.8646	19.7563
2018-07-04	42606	1.86124	NA	NA	NA	NA	NA	NA	NA	NA	NA	NA	NA	NA	NA	NA	1.03347	91.3401	86.4272	NA	NA	NA	NA	NA	NA	NA	NA	NA	NA	NA	NA	16.399	19.9593
2018-07-05	41129	1.92808	NA	NA	NA	NA	NA	NA	NA	NA	NA	NA	NA	NA	NA	NA	0.81125	295.771	330.586	NA	NA	NA	NA	NA	NA	NA	NA	NA	NA	NA	NA	16.3139	20.3064
2018-07-06	45445	1.74497	NA	NA	NA	NA	NA	NA	NA	NA	NA	NA	NA	NA	NA	NA	0.830833	139.8	345.296	NA	NA	NA	NA	NA	NA	NA	NA	NA	NA	NA	NA	15.8112	19.8481
2018-07-07	41482	1.91167	NA	NA	NA	NA	NA	NA	NA	NA	NA	NA	NA	NA	NA	NA	0.796806	121.768	363.794	NA	NA	NA	NA	NA	NA	NA	NA	NA	NA	NA	NA	15.3087	19.7924
2018-07-08	40071	1.97899	NA	NA	NA	NA	NA	NA	NA	NA	NA	NA	NA	NA	NA	NA	0.712083	125.115	341.817	NA	NA	NA	NA	NA	NA	NA	NA	NA	NA	NA	NA	14.8504	20.0669
2018-07-09	41020	1.9332	NA	NA	NA	NA	NA	NA	NA	NA	NA	NA	NA	3940	2923.76	170	0.788333	128.634	348.306	NA	NA	NA	NA	NA	NA	NA	NA	NA	NA	NA	NA	14.4593	20.4316
2018-07-10	40034	1.98082	NA	NA	NA	NA	NA	NA	NA	NA	NA	NA	NA	NA	NA	NA	0.825278	131.716	314.594	NA	NA	NA	NA	NA	NA	NA	NA	NA	NA	NA	NA	14.5439	20.2482
2018-07-11	60934	1.30141	NA	NA	NA	NA	NA	NA	NA	NA	NA	NA	NA	NA	NA	NA	1.53806	315.608	305.024	NA	NA	NA	NA	NA	NA	NA	NA	NA	NA	NA	NA	14.4914	20.0623
2018-07-12	41107	1.92911	NA	NA	NA	NA	NA	NA	NA	NA	NA	NA	NA	NA	NA	NA	1.01736	139.755	307.546	7.3	12.4571	44.2	42.6	1.7	2.98	0.96	0.94	0.56	0.31	0.25	2.02	14.1046	20.2857
2018-07-13	39747	1.99512	355	733	223	338	64	44.07	0.33	11.8	5.22	6.58	19.93	NA	NA	NA	0.919722	120.115	278.689	NA	NA	NA	NA	NA	NA	NA	NA	NA	NA	NA	NA	14.2147	20.6806
2018-07-14	40341	1.96574	NA	NA	NA	NA	NA	NA	NA	NA	NA	NA	NA	NA	NA	NA	0.87125	122.337	268.254	NA	NA	NA	NA	NA	NA	NA	NA	NA	NA	NA	NA	14.255	20.918
2018-07-15	38301	2.07044	NA	NA	NA	NA	NA	NA	NA	NA	NA	NA	NA	NA	NA	NA	0.960694	120.369	260.961	NA	NA	NA	NA	NA	NA	NA	NA	NA	NA	NA	NA	14.0938	20.7834
2018-07-16	37951	2.08954	NA	NA	NA	NA	NA	NA	NA	NA	NA	NA	NA	4420	3279.95	185	0.886111	127.096	245.434	5.7	12.6	33	28	2.8	2.4	0.66	0.86	0.28	0.25	0.03	1.74	14.136	20.8138
2018-07-17	39344	2.01556	354	778	240	394	64.7	47.58	0.26	14.1	8.24	5.86	17.12	NA	NA	NA	1.01431	142.648	306.322	NA	NA	NA	NA	NA	NA	NA	NA	NA	NA	NA	NA	13.9647	21.1289
2018-07-18	58152	1.36367	NA	NA	NA	NA	NA	NA	NA	NA	NA	NA	NA	NA	NA	NA	1.1375	323.931	289.276	NA	NA	NA	NA	NA	NA	NA	NA	NA	NA	NA	NA	14.0682	20.9193
2018-07-19	70828	1.11961	NA	NA	NA	NA	NA	NA	NA	NA	NA	NA	NA	NA	NA	NA	0.665417	407.338	432.409	NA	NA	NA	NA	NA	NA	NA	NA	NA	NA	NA	NA	14.1728	20.6257
2018-07-20	39235	2.02115	NA	NA	NA	NA	NA	NA	NA	NA	NA	NA	NA	NA	NA	NA	0.738056	138.307	300.132	NA	NA	NA	NA	NA	NA	NA	NA	NA	NA	NA	NA	13.8831	20.6135
2018-07-21	38144	2.07896	NA	NA	NA	NA	NA	NA	NA	NA	NA	NA	NA	NA	NA	NA	0.733056	146.117	289.462	NA	NA	NA	NA	NA	NA	NA	NA	NA	NA	NA	NA	13.4419	20.7172
2018-07-22	36874	2.15057	NA	NA	NA	NA	NA	NA	NA	NA	NA	NA	NA	NA	NA	NA	0.678056	148.303	286.407	NA	NA	NA	NA	NA	NA	NA	NA	NA	NA	NA	NA	12.8019	20.9205
2018-07-23	37444	2.11783	NA	NA	NA	NA	NA	NA	NA	NA	NA	NA	NA	NA	NA	NA	0.708194	159.976	267.144	NA	NA	NA	NA	NA	NA	NA	NA	NA	NA	NA	NA	12.2785	21.0766
2018-07-24	38304	2.07028	NA	NA	NA	NA	NA	NA	NA	NA	NA	NA	NA	4096	3039.52	150	0.755972	173.632	267.046	NA	NA	NA	NA	NA	NA	NA	NA	NA	NA	NA	NA	12.0675	21.1496
2018-07-25	39805	1.99221	NA	NA	NA	NA	NA	NA	NA	NA	NA	NA	NA	NA	NA	NA	0.715278	222.034	262.267	NA	NA	NA	NA	NA	NA	NA	NA	NA	NA	NA	NA	11.9258	21.6038
2018-07-26	39688	1.99809	NA	NA	NA	NA	NA	NA	NA	NA	NA	NA	NA	NA	NA	NA	0.67625	264.278	252.135	NA	NA	NA	NA	NA	NA	NA	NA	NA	NA	NA	NA	11.9478	21.9104
2018-07-27	38213	2.07521	NA	NA	NA	NA	NA	NA	NA	NA	NA	NA	NA	NA	NA	NA	0.69375	242.327	246.554	4.83	13.1	31.8	31.3	4.8	2.22	0.56	0.8	0.42	0.28	0.14	1.66	12.1629	21.9591
2018-07-28	38412	2.06446	345	689	223	349	59.6	43.94	0.23	12.4	7.69	4.71	15.66	NA	NA	NA	0.797083	140.506	252.212	NA	NA	NA	NA	NA	NA	NA	NA	NA	NA	NA	NA	12.2285	22.1287
2018-07-29	39584	2.00333	NA	NA	NA	NA	NA	NA	NA	NA	NA	NA	NA	NA	NA	NA	0.769722	211.901	223.66	NA	NA	NA	NA	NA	NA	NA	NA	NA	NA	NA	NA	12.2079	22.2805
2018-07-30	37959	2.0891	NA	NA	NA	NA	NA	NA	NA	NA	NA	NA	NA	NA	NA	NA	0.79125	162.856	263.254	NA	NA	NA	NA	NA	NA	NA	NA	NA	NA	NA	NA	12.0619	22.1519
2018-07-31	40396	1.96307	NA	NA	NA	NA	NA	NA	NA	NA	NA	NA	NA	3696	2742.69	140	0.757361	176.728	268.261	NA	NA	NA	NA	NA	NA	NA	NA	NA	NA	NA	NA	11.7978	22.1564
2018-08-01	39205	2.0227	NA	NA	NA	NA	NA	NA	NA	NA	NA	NA	NA	NA	NA	NA	0.994583	189.063	249.816	NA	NA	NA	NA	NA	NA	NA	NA	NA	NA	NA	NA	11.9283	22.191
2018-08-02	94533	0.838861	NA	NA	NA	NA	NA	NA	NA	NA	NA	NA	NA	NA	NA	NA	0.674028	840.625	399.18	NA	NA	NA	NA	NA	NA	NA	NA	NA	NA	NA	NA	12.1604	21.714
2018-08-03	39192	2.02337	NA	NA	NA	NA	NA	NA	NA	NA	NA	NA	NA	NA	NA	NA	0.892222	149.258	233.229	NA	NA	NA	NA	NA	NA	NA	NA	NA	NA	NA	NA	12.2658	21.863
2018-08-04	39870	1.98896	NA	NA	NA	NA	NA	NA	NA	NA	NA	NA	NA	NA	NA	NA	0.799583	133.096	267.082	NA	NA	NA	NA	NA	NA	NA	NA	NA	NA	NA	NA	12.3236	22.0975
2018-08-05	41538	1.9091	NA	NA	NA	NA	NA	NA	NA	NA	NA	NA	NA	NA	NA	NA	0.760556	152.472	300.867	NA	NA	NA	NA	NA	NA	NA	NA	NA	NA	NA	NA	12.3733	22.1049
2018-08-06	39466	2.00932	NA	NA	NA	NA	NA	NA	NA	NA	NA	NA	NA	3856	2848	135	0.745972	162.113	297.648	NA	NA	NA	NA	NA	NA	NA	NA	NA	NA	NA	NA	12.3965	21.4971
2018-08-07	40623	1.9521	NA	NA	NA	NA	NA	NA	NA	NA	NA	NA	NA	NA	NA	NA	0.859028	158.702	299.136	11.4	13.6	31	28	4	2.3	0.45	1.1	0.23	0.32	-0.09	1.85	12.5336	21.3943
2018-08-08	41388	1.91601	190	568	252	315	62.4	51.61	0.4	11.9	8.47	3.43	10.79	NA	NA	NA	0.786667	198.574	311.067	NA	NA	NA	NA	NA	NA	NA	NA	NA	NA	NA	NA	12.7178	21.6832
2018-08-09	42386	1.8709	NA	NA	NA	NA	NA	NA	NA	NA	NA	NA	NA	NA	NA	NA	0.812778	232.147	17.7869	NA	NA	NA	NA	NA	NA	NA	NA	NA	NA	NA	NA	12.8857	21.8526
2018-08-10	98627	0.804039	NA	NA	NA	NA	NA	NA	NA	NA	NA	NA	NA	NA	NA	NA	0.860556	737.683	8.61292	NA	NA	NA	NA	NA	NA	NA	NA	NA	NA	NA	NA	13.199	21.9588
2018-08-11	119221	0.665151	NA	NA	NA	NA	NA	NA	NA	NA	NA	NA	NA	NA	NA	NA	0.687361	591.587	8.38804	NA	NA	NA	NA	NA	NA	NA	NA	NA	NA	NA	NA	13.6387	20.6363
2018-08-12	96802	0.819198	NA	NA	NA	NA	NA	NA	NA	NA	NA	NA	NA	NA	NA	NA	0.93375	595.028	9.18986	NA	NA	NA	NA	NA	NA	NA	NA	NA	NA	NA	NA	14.31	20.3316
2018-08-13	135430	0.585542	NA	NA	NA	NA	NA	NA	NA	NA	NA	NA	NA	NA	NA	NA	0.862778	862.457	9.40121	NA	NA	NA	NA	NA	NA	NA	NA	NA	NA	NA	NA	14.8865	19.6379
2018-08-14	142097	0.558069	NA	NA	NA	NA	NA	NA	NA	NA	NA	NA	NA	NA	NA	NA	0.713472	265.711	9.38838	NA	NA	NA	NA	NA	NA	NA	NA	NA	NA	NA	NA	15.1499	18.2784
2018-08-15	112212	0.706698	NA	NA	NA	NA	NA	NA	NA	NA	NA	NA	NA	NA	NA	NA	0.723611	185.097	9.39456	5.7	13.1429	19.2	14.9	1.7	2.95	0.5	1.65	0.26	0.09	0.17	2.45	15.2438	18.8773
2018-08-16	68303	1.161	81	294	132	152	40.9	30.81	0.38	6.3	4.22	2.08	10.09	NA	NA	NA	0.748611	165.555	9.375	NA	NA	NA	NA	NA	NA	NA	NA	NA	NA	NA	NA	14.986	19.6056
2018-08-17	50090	1.58315	NA	NA	NA	NA	NA	NA	NA	NA	NA	NA	NA	4284	3179.03	140	0.964583	162.898	9.375	NA	NA	NA	NA	NA	NA	NA	NA	NA	NA	NA	NA	15.1414	20.3168
2018-08-18	63118	1.25638	NA	NA	NA	NA	NA	NA	NA	NA	NA	NA	NA	NA	NA	NA	0.775694	505.529	9.375	NA	NA	NA	NA	NA	NA	NA	NA	NA	NA	NA	NA	15.3488	20.5359
2018-08-19	43478	1.82391	NA	NA	NA	NA	NA	NA	NA	NA	NA	NA	NA	NA	NA	NA	0.720139	232.365	9.375	NA	NA	NA	NA	NA	NA	NA	NA	NA	NA	NA	NA	15.4604	20.517
2018-08-20	44745	1.77227	NA	NA	NA	NA	NA	NA	NA	NA	NA	NA	NA	4332	3214.65	145	0.724583	318.828	9.375	NA	NA	NA	NA	NA	NA	NA	NA	NA	NA	NA	NA	15.5843	20.5207
2018-08-21	45747	1.73345	NA	NA	NA	NA	NA	NA	NA	NA	NA	NA	NA	NA	NA	NA	0.694444	334.747	9.375	6.7	12.8	33	33	4.6	3.1	0.48	1.78	0.26	0.13	0.13	2.62	15.6875	20.5548
2018-08-22	45197	1.75454	151	468	216	135	60.3	49.66	0.4	9.06	6.25	2.81	10.64	NA	NA	NA	0.69625	362.891	9.375	NA	NA	NA	NA	NA	NA	NA	NA	NA	NA	NA	NA	15.7935	20.5037
2018-08-23	44828	1.76898	NA	NA	NA	NA	NA	NA	NA	NA	NA	NA	NA	3960	2938.6	140	0.697639	401.878	9.375	NA	NA	NA	NA	NA	NA	NA	NA	NA	NA	NA	NA	16.0064	20.7015
2018-08-24	43841	1.80881	NA	NA	NA	NA	NA	NA	NA	NA	NA	NA	NA	NA	NA	NA	0.80625	450.516	9.37883	NA	NA	NA	NA	NA	NA	NA	NA	NA	NA	NA	NA	16.6911	20.9976
2018-08-25	96465	0.82206	NA	NA	NA	NA	NA	NA	NA	NA	NA	NA	NA	NA	NA	NA	0.656528	1004.25	9.37587	NA	NA	NA	NA	NA	NA	NA	NA	NA	NA	NA	NA	17.3442	20.152
2018-08-26	102765	0.771664	NA	NA	NA	NA	NA	NA	NA	NA	NA	NA	NA	NA	NA	NA	0.609167	989.221	9.3812	51	13.8	23.2	19.9	2.5	2.84	0.69	1.61	0.25	0.11	0.14	2.15	18.2987	19.1901
2018-08-27	47112	1.68322	71	481	147	158	38.6	29.25	0.39	5.34	3.69	1.65	9.35	NA	NA	NA	0.853611	462.471	9.375	NA	NA	NA	NA	NA	NA	NA	NA	NA	NA	NA	NA	18.9071	18.4844
2018-08-28	132740	0.597408	NA	NA	NA	NA	NA	NA	NA	NA	NA	NA	NA	3724	2680	140	0.562083	1136.75	9.38035	NA	NA	NA	NA	NA	NA	NA	NA	NA	NA	NA	NA	18.1386	18.315
2018-08-29	62808	1.26258	NA	NA	NA	NA	NA	NA	NA	NA	NA	NA	NA	NA	NA	NA	0.656806	592.806	9.375	NA	NA	NA	NA	NA	NA	NA	NA	NA	NA	NA	NA	17.8	18.0172
2018-08-30	58392	1.35806	NA	NA	NA	NA	NA	NA	NA	NA	NA	NA	NA	3336	2475.55	120	0.772361	542.419	9.375	NA	NA	NA	NA	NA	NA	NA	NA	NA	NA	NA	NA	17.949	18.6931
2018-08-31	152530	0.519898	NA	NA	NA	NA	NA	NA	NA	NA	NA	NA	NA	NA	NA	NA	0.720833	1604.43	9.39844	NA	NA	NA	NA	NA	NA	NA	NA	NA	NA	NA	NA	19.0874	18.8708
2018-09-01	69392	1.14278	NA	NA	NA	NA	NA	NA	NA	NA	NA	NA	NA	NA	NA	NA	0.618611	689.265	9.375	NA	NA	NA	NA	NA	NA	NA	NA	NA	NA	NA	NA	19.359	18.7747
2018-09-02	47194	1.6803	NA	NA	NA	NA	NA	NA	NA	NA	NA	NA	NA	NA	NA	NA	0.64	582.766	9.375	NA	NA	NA	NA	NA	NA	NA	NA	NA	NA	NA	NA	19.4511	19.1084
2018-09-03	46631	1.70059	NA	NA	NA	NA	NA	NA	NA	NA	NA	NA	NA	3736	2772.38	140	0.769444	685.896	9.375	NA	NA	NA	NA	NA	NA	NA	NA	NA	NA	NA	NA	20.0429	19.5874
2018-09-04	47359	1.67444	NA	NA	NA	NA	NA	NA	NA	NA	NA	NA	NA	NA	NA	NA	0.654722	769.794	9.375	NA	NA	NA	NA	NA	NA	NA	NA	NA	NA	NA	NA	19.8706	19.9531
2018-09-05	47769	1.66007	NA	NA	NA	NA	NA	NA	NA	NA	NA	NA	NA	NA	NA	NA	0.759306	857.045	9.375	5.5	15.8	31	25.9	3	3.1	0.89	1.57	0.25	0.14	0.11	2.21	18.8635	20.1793
2018-09-06	46678	1.69887	133	453	196	220	59.2	45.89	0.29	8.31	6.43	1.88	13.31	NA	NA	NA	0.690139	845.048	9.37482	NA	NA	NA	NA	NA	NA	NA	NA	NA	NA	NA	NA	18.5178	20.3826
2018-09-07	48428	1.63748	NA	NA	NA	NA	NA	NA	NA	NA	NA	NA	NA	3521.14	2612.94	150	0.824167	870.669	9.38223	NA	NA	NA	NA	NA	NA	NA	NA	NA	NA	NA	NA	17.6944	20.429
2018-09-08	52122	1.52143	NA	NA	NA	NA	NA	NA	NA	NA	NA	NA	NA	NA	NA	NA	0.525139	857.476	9.375	NA	NA	NA	NA	NA	NA	NA	NA	NA	NA	NA	NA	17.9175	20.186
2018-09-09	44086	1.79876	NA	NA	NA	NA	NA	NA	NA	NA	NA	NA	NA	NA	NA	NA	0.710972	759.52	9.375	NA	NA	NA	NA	NA	NA	NA	NA	NA	NA	NA	NA	17.5464	19.752
2018-09-10	45378	1.74754	NA	NA	NA	NA	NA	NA	NA	NA	NA	NA	NA	3360	2493.36	130	0.717639	758.56	9.375	NA	NA	NA	NA	NA	NA	NA	NA	NA	NA	NA	NA	17.1056	19.7513
2018-09-11	45246	1.75264	NA	NA	NA	NA	NA	NA	NA	NA	NA	NA	NA	NA	NA	NA	1.25764	764.894	9.375	NA	NA	NA	NA	NA	NA	NA	NA	NA	NA	NA	NA	17.0919	19.8128
2018-09-12	72091	1.1	NA	NA	NA	NA	NA	NA	NA	NA	NA	NA	NA	NA	NA	NA	0.692639	1199.92	9.375	NA	NA	NA	NA	NA	NA	NA	NA	NA	NA	NA	NA	17.9892	19.4865
2018-09-13	50508	1.57005	NA	NA	NA	NA	NA	NA	NA	NA	NA	NA	NA	3728	2766.44	140	0.695278	850.224	9.375	6.7	13.2286	34.5	26.7	2	5.92	0.35	2.28	0.23	0.12	0.11	5.57	18.5976	19.0402
2018-09-14	44664	1.77548	121	434	206	248	71.4	49.92	0.35	8.23	5.8	2.43	21.48	NA	NA	NA	0.729444	779.819	9.37707	NA	NA	NA	NA	NA	NA	NA	NA	NA	NA	NA	NA	18.3332	19.0387
2018-09-15	45180	1.7552	NA	NA	NA	NA	NA	NA	NA	NA	NA	NA	NA	NA	NA	NA	0.819028	222.517	9.375	NA	NA	NA	NA	NA	NA	NA	NA	NA	NA	NA	NA	18.0767	19.1433
2018-09-16	49630	1.59782	NA	NA	NA	NA	NA	NA	NA	NA	NA	NA	NA	NA	NA	NA	0.796667	148.206	9.375	NA	NA	NA	NA	NA	NA	NA	NA	NA	NA	NA	NA	18.5654	19.0723
2018-09-17	44704	1.77389	NA	NA	NA	NA	NA	NA	NA	NA	NA	NA	NA	NA	NA	NA	0.738056	134.282	9.375	NA	NA	NA	NA	NA	NA	NA	NA	NA	NA	NA	NA	18.2817	19.0115
2018-09-18	44360	1.78765	NA	NA	NA	NA	NA	NA	NA	NA	NA	NA	NA	NA	NA	NA	0.763333	163.583	9.375	NA	NA	NA	NA	NA	NA	NA	NA	NA	NA	NA	NA	18.0315	19.1984
2018-09-19	41927	1.89138	NA	NA	NA	NA	NA	NA	NA	NA	NA	NA	NA	3524	2615.06	130	0.747778	153.733	9.375	3.83	11.3	32	29	2.3	3.3	0.33	1.92	0.22	0.12	0.1	2.97	17.9271	19.5565
2018-09-20	43132	1.83854	161	529	238	304	69.9	49.66	0.36	10.1	7.07	3.03	20.24	NA	NA	NA	0.766528	193.394	9.375	NA	NA	NA	NA	NA	NA	NA	NA	NA	NA	NA	NA	17.8682	19.7933
2018-09-21	42026	1.88693	NA	NA	NA	NA	NA	NA	NA	NA	NA	NA	NA	2724	2021.4	115	1.03403	212.99	9.375	NA	NA	NA	NA	NA	NA	NA	NA	NA	NA	NA	NA	17.9918	19.8703
2018-09-22	60057	1.32041	NA	NA	NA	NA	NA	NA	NA	NA	NA	NA	NA	NA	NA	NA	1.07361	442.372	9.375	NA	NA	NA	NA	NA	NA	NA	NA	NA	NA	NA	NA	18.1179	19.532
2018-09-23	45970	1.72504	NA	NA	NA	NA	NA	NA	NA	NA	NA	NA	NA	NA	NA	NA	0.426389	405.218	9.375	NA	NA	NA	NA	NA	NA	NA	NA	NA	NA	NA	NA	18.9126	18.6221
2018-09-24	42572	1.86273	NA	NA	NA	NA	NA	NA	NA	NA	NA	NA	NA	NA	NA	NA	1.15153	301.525	9.375	NA	NA	NA	NA	NA	NA	NA	NA	NA	NA	NA	NA	19.5331	18.0556
2018-09-25	116142	0.682785	NA	NA	NA	NA	NA	NA	NA	NA	NA	NA	NA	NA	NA	NA	0.558333	898.227	9.375	NA	NA	NA	NA	NA	NA	NA	NA	NA	NA	NA	NA	20.5599	16.944
2018-09-26	47509	1.66916	NA	NA	NA	NA	NA	NA	NA	NA	NA	NA	NA	NA	NA	NA	0.728333	205.446	9.375	NA	NA	NA	NA	NA	NA	NA	NA	NA	NA	NA	NA	21.6379	16.0539
2018-09-27	45129	1.75718	NA	NA	NA	NA	NA	NA	NA	NA	NA	NA	NA	NA	NA	NA	0.828889	275.496	9.375	NA	NA	NA	NA	NA	NA	NA	NA	NA	NA	NA	NA	22.1428	16.4656
2018-09-28	49606	1.5986	NA	NA	NA	NA	NA	NA	NA	NA	NA	NA	NA	3516	2556	130	0.817361	299.979	9.375	3.3	11.24	26.8	22.1	0.8	4.64	0.31	2.76	0.25	0.14	0.11	4.33	20.9606	17.3393
2018-09-29	44873	1.76721	143	451	190	287	65.9	52.39	0.39	9.38	6.35	3.03	13.51	NA	NA	NA	0.771944	334.519	9.375	NA	NA	NA	NA	NA	NA	NA	NA	NA	NA	NA	NA	21.5946	17.553
2018-09-30	44283	1.79075	NA	NA	NA	NA	NA	NA	NA	NA	NA	NA	NA	NA	NA	NA	0.81125	371.837	9.375	NA	NA	NA	NA	NA	NA	NA	NA	NA	NA	NA	NA	22.526	17.5618
2018-10-01	47520	1.66877	NA	NA	NA	NA	NA	NA	NA	NA	NA	NA	NA	NA	NA	NA	0.834306	409.925	9.375	NA	NA	NA	NA	NA	NA	NA	NA	NA	NA	NA	NA	21.7636	17.706
2018-10-02	46520	1.70464	NA	NA	NA	NA	NA	NA	NA	NA	NA	NA	NA	3620	2686.3	130	0.995972	433.615	9.375	NA	NA	NA	NA	NA	NA	NA	NA	NA	NA	NA	NA	21.3256	17.868
2018-10-03	66733	1.18832	NA	NA	NA	NA	NA	NA	NA	NA	NA	NA	NA	NA	NA	NA	1.24167	901.363	9.375	NA	NA	NA	NA	NA	NA	NA	NA	NA	NA	NA	NA	20.7664	17.4577
2018-10-04	65869	1.2039	NA	NA	NA	NA	NA	NA	NA	NA	NA	NA	NA	3840	2849.55	140	0.709722	573.935	385.756	4.1	11.2	29	26	1.9	3.4	0.67	1.91	0.22	0.11	0.11	2.73	21.4763	17.0084
2018-10-05	50462	1.57148	131	500	233	304	57.8	50.05	0.38	8.98	5.75	3.23	7.75	NA	NA	NA	0.812917	488.751	344.981	NA	NA	NA	NA	NA	NA	NA	NA	NA	NA	NA	NA	21.5415	17.0105
2018-10-06	50489	1.57064	NA	NA	NA	NA	NA	NA	NA	NA	NA	NA	NA	NA	NA	NA	0.756111	538.115	200.859	NA	NA	NA	NA	NA	NA	NA	NA	NA	NA	NA	NA	21.5068	17.5709
2018-10-07	76812	1.03239	NA	NA	NA	NA	NA	NA	NA	NA	NA	NA	NA	NA	NA	NA	0.854306	867.814	9.375	NA	NA	NA	NA	NA	NA	NA	NA	NA	NA	NA	NA	21.4353	17.9158
2018-10-08	95344	0.831725	NA	NA	NA	NA	NA	NA	NA	NA	NA	NA	NA	NA	NA	NA	0.631528	794.663	9.375	NA	NA	NA	NA	NA	NA	NA	NA	NA	NA	NA	NA	21.5272	16.0876
2018-10-09	45912	1.72722	NA	NA	NA	NA	NA	NA	NA	NA	NA	NA	NA	NA	NA	NA	0.757917	449.348	9.375	NA	NA	NA	NA	NA	NA	NA	NA	NA	NA	NA	NA	22.4104	15.782
2018-10-10	45701	1.73519	NA	NA	NA	NA	NA	NA	NA	NA	NA	NA	NA	NA	NA	NA	0.835139	470.573	9.375	NA	NA	NA	NA	NA	NA	NA	NA	NA	NA	NA	NA	23.1901	16.5831
2018-10-11	46431	1.70791	NA	NA	NA	NA	NA	NA	NA	NA	NA	NA	NA	3480	2688	155	0.811806	469.325	9.375	NA	NA	NA	NA	NA	NA	NA	NA	NA	NA	NA	NA	22.6742	17.3071
2018-10-12	45705	1.73504	NA	NA	NA	NA	NA	NA	NA	NA	NA	NA	NA	NA	NA	NA	0.762361	511.86	9.375	NA	NA	NA	NA	NA	NA	NA	NA	NA	NA	NA	NA	21.6461	17.7018
2018-10-13	42911	1.84801	NA	NA	NA	NA	NA	NA	NA	NA	NA	NA	NA	NA	NA	NA	0.705417	507.229	9.375	NA	NA	NA	NA	NA	NA	NA	NA	NA	NA	NA	NA	21.181	17.9453
2018-10-14	41309	1.91968	NA	NA	NA	NA	NA	NA	NA	NA	NA	NA	NA	NA	NA	NA	0.670278	496.106	9.375	4.7	12.4857	27.4	25.2	1.4	3.99	0.8	1.72	0.39	0.25	0.14	3.19	20.8932	18.1924
2018-10-15	40160	1.9746	182	569	201	304	61.2	51.35	0.39	10.4	6.2	4.2	9.85	NA	NA	NA	0.709167	507.555	9.375	NA	NA	NA	NA	NA	NA	NA	NA	NA	NA	NA	NA	20.4493	18.0924
2018-10-16	42944	1.84659	NA	NA	NA	NA	NA	NA	NA	NA	NA	NA	NA	3234	2399.86	120	0.764167	547.584	9.375	NA	NA	NA	NA	NA	NA	NA	NA	NA	NA	NA	NA	20.2218	18.0514
2018-10-17	54081	1.46632	NA	NA	NA	NA	NA	NA	NA	NA	NA	NA	NA	NA	NA	NA	0.873816	690.177	9.375	NA	NA	NA	NA	NA	NA	NA	NA	NA	NA	NA	NA	20.9617	18.1766
2018-10-18	44554	1.77986	NA	NA	NA	NA	NA	NA	NA	NA	NA	NA	NA	3508	2603.18	145	0.756111	210.72	9.375	52.9	13	31	26	2	4.2	1.38	1.53	0.4	0.27	0.13	2.82	21.9068	18.3514
2018-10-19	44042	1.80055	163	557	251	355	66.6	55.51	0.37	10.4	6.79	3.61	11.09	NA	NA	NA	0.770556	145.79	11.786	NA	NA	NA	NA	NA	NA	NA	NA	NA	NA	NA	NA	22.0332	18.2375
2018-10-20	43463	1.82454	NA	NA	NA	NA	NA	NA	NA	NA	NA	NA	NA	NA	NA	NA	0.734583	161.173	9.375	NA	NA	NA	NA	NA	NA	NA	NA	NA	NA	NA	NA	22.0478	17.8909
2018-10-21	44268	1.79136	NA	NA	NA	NA	NA	NA	NA	NA	NA	NA	NA	NA	NA	NA	0.749167	165.978	9.375	NA	NA	NA	NA	NA	NA	NA	NA	NA	NA	NA	NA	22.1046	17.6438
2018-10-22	45343	1.74889	NA	NA	NA	NA	NA	NA	NA	NA	NA	NA	NA	3208	2380.56	130	0.795972	197.157	9.375	NA	NA	NA	NA	NA	NA	NA	NA	NA	NA	NA	NA	22.3935	17.5699
2018-10-23	74404	1.0658	NA	NA	NA	NA	NA	NA	NA	NA	NA	NA	NA	NA	NA	NA	0.99125	329.282	9.375	NA	NA	NA	NA	NA	NA	NA	NA	NA	NA	NA	NA	22.4756	17.3284
2018-10-24	137504	0.57671	NA	NA	NA	NA	NA	NA	NA	NA	NA	NA	NA	NA	NA	NA	0.615278	323.699	9.375	NA	NA	NA	NA	NA	NA	NA	NA	NA	NA	NA	NA	22.3465	14.7362
2018-10-25	84687	0.936389	NA	NA	NA	NA	NA	NA	NA	NA	NA	NA	NA	NA	NA	NA	0.841944	431.3	9.375	NA	NA	NA	NA	NA	NA	NA	NA	NA	NA	NA	NA	22.0501	14.1957
2018-10-26	53984	1.46895	NA	NA	NA	NA	NA	NA	NA	NA	NA	NA	NA	3180	2359.79	150	0.909583	165.558	9.375	7.5	12.5733	28.1	21	2.8	7.97	3.68	1.64	0.93	0.67	0.26	4.29	21.9746	14.9211
2018-10-27	83374	0.951136	159	423	132	203	41.6	30.94	0.27	7.3	4.45	2.85	10.66	NA	NA	NA	0.699722	472.14	528.525	NA	NA	NA	NA	NA	NA	NA	NA	NA	NA	NA	NA	22.8647	15.1428
2018-10-28	59458	1.33371	NA	NA	NA	NA	NA	NA	NA	NA	NA	NA	NA	NA	NA	NA	0.931944	258.492	514.778	NA	NA	NA	NA	NA	NA	NA	NA	NA	NA	NA	NA	23.7447	14.847
2018-10-29	62149	1.27597	NA	NA	NA	NA	NA	NA	NA	NA	NA	NA	NA	NA	NA	NA	0.72625	318.599	701.431	NA	NA	NA	NA	NA	NA	NA	NA	NA	NA	NA	NA	24.5758	14.708
2018-10-30	69829	1.13563	NA	NA	NA	NA	NA	NA	NA	NA	NA	NA	NA	3140	2330.1	150	0.866667	144.02	479.94	NA	NA	NA	NA	NA	NA	NA	NA	NA	NA	NA	NA	23.1149	14.4469
2018-10-31	90043	0.88069	NA	NA	NA	NA	NA	NA	NA	NA	NA	NA	NA	NA	NA	NA	1.20236	549.32	9.38163	NA	NA	NA	NA	NA	NA	NA	NA	NA	NA	NA	NA	22.3656	14.5131
2018-11-01	56823	1.39556	NA	NA	NA	NA	NA	NA	NA	NA	NA	NA	NA	3532	2620.99	150	0.657361	124.297	9.375	NA	NA	NA	NA	NA	NA	NA	NA	NA	NA	NA	NA	22.0096	14.6212
2018-11-02	47787	1.65945	NA	NA	NA	NA	NA	NA	NA	NA	NA	NA	NA	NA	NA	NA	0.780278	184.509	9.37765	7	12.2	29	22	1.8	4	0.36	2.47	0.36	0.24	0.12	3.64	22.3689	14.9013
2018-11-03	44526	1.78098	153	360	134	265	63	48.36	0.23	9.17	6.4	2.77	14.64	NA	NA	NA	0.705278	168.208	9.375	NA	NA	NA	NA	NA	NA	NA	NA	NA	NA	NA	NA	22.0681	15.2539
2018-11-04	44396	1.7862	NA	NA	NA	NA	NA	NA	NA	NA	NA	NA	NA	NA	NA	NA	0.829028	201.66	9.375	NA	NA	NA	NA	NA	NA	NA	NA	NA	NA	NA	NA	21.9472	15.4525
2018-11-05	43813	1.80997	NA	NA	NA	NA	NA	NA	NA	NA	NA	NA	NA	3448	2558.66	140	0.770833	220.654	9.375	NA	NA	NA	NA	NA	NA	NA	NA	NA	NA	NA	NA	21.7469	15.6352
2018-11-06	45573	1.74007	NA	NA	NA	NA	NA	NA	NA	NA	NA	NA	NA	NA	NA	NA	0.713472	254.344	9.375	NA	NA	NA	NA	NA	NA	NA	NA	NA	NA	NA	NA	21.8617	15.9486
2018-11-07	45023	1.76132	NA	NA	NA	NA	NA	NA	NA	NA	NA	NA	NA	NA	NA	NA	0.786528	286.635	9.375	NA	NA	NA	NA	NA	NA	NA	NA	NA	NA	NA	NA	21.5868	16.0673
2018-11-08	43870	1.80761	NA	NA	NA	NA	NA	NA	NA	NA	NA	NA	NA	3168	2350.88	140	0.720556	287.733	9.375	NA	NA	NA	NA	NA	NA	NA	NA	NA	NA	NA	NA	20.9818	16.1766
2018-11-09	43784	1.81116	NA	NA	NA	NA	NA	NA	NA	NA	NA	NA	NA	NA	NA	NA	0.76875	283.963	9.375	NA	NA	NA	NA	NA	NA	NA	NA	NA	NA	NA	NA	20.335	16.3243
2018-11-10	42766	1.85428	NA	NA	NA	NA	NA	NA	NA	NA	NA	NA	NA	NA	NA	NA	0.800278	279.908	9.375	NA	NA	NA	NA	NA	NA	NA	NA	NA	NA	NA	NA	19.8971	16.3025
2018-11-11	45178	1.75528	NA	NA	NA	NA	NA	NA	NA	NA	NA	NA	NA	NA	NA	NA	0.988889	319.531	9.375	NA	NA	NA	NA	NA	NA	NA	NA	NA	NA	NA	NA	19.3258	16.0994
2018-11-12	124658	0.63614	NA	NA	NA	NA	NA	NA	NA	NA	NA	NA	NA	2708	2009.53	120	0.805	1030.76	547.955	NA	NA	NA	NA	NA	NA	NA	NA	NA	NA	NA	NA	18.8921	15.2483
2018-11-13	121135	0.654642	NA	NA	NA	NA	NA	NA	NA	NA	NA	NA	NA	NA	NA	NA	0.880833	701.816	363.528	NA	NA	NA	NA	NA	NA	NA	NA	NA	NA	NA	NA	18.5908	14.6802
2018-11-14	61268	1.29431	NA	NA	NA	NA	NA	NA	NA	NA	NA	NA	NA	NA	NA	NA	0.799444	372.834	53.6752	NA	NA	NA	NA	NA	NA	NA	NA	NA	NA	NA	NA	19.0132	14.2276
2018-11-15	46180	1.71719	NA	NA	NA	NA	NA	NA	NA	NA	NA	NA	NA	3324	2466.64	140	0.805556	371.532	9.375	6.1	11.875	27.5	23.8	0	4.64	1.08	2.26	0.38	0.22	0.16	3.56	19.7958	14.7825
2018-11-16	43535	1.82152	178.33	506	203	349	70.6	56.81	0.24	9.81	6.75	3.06	13.79	NA	NA	NA	0.848611	362.645	9.375	NA	NA	NA	NA	NA	NA	NA	NA	NA	NA	NA	NA	19.7608	15.3406
2018-11-17	44548	1.7801	NA	NA	NA	NA	NA	NA	NA	NA	NA	NA	NA	NA	NA	NA	0.763056	385.443	9.375	NA	NA	NA	NA	NA	NA	NA	NA	NA	NA	NA	NA	19.4336	15.1948
2018-11-18	44692	1.77437	NA	NA	NA	NA	NA	NA	NA	NA	NA	NA	NA	NA	NA	NA	0.855278	417.648	9.375	4.3	11.8	31	28	1.8	4.8	0.51	2.98	0.34	0.2	0.14	4.29	19.1003	15.2331
2018-11-19	45028	1.76113	157	530	232	304	69.1	54.08	0.35	9.64	6.55	3.09	15.02	NA	NA	NA	0.752083	452.934	9.375	NA	NA	NA	NA	NA	NA	NA	NA	NA	NA	NA	NA	18.7112	15.2073
2018-11-20	44386	1.7866	NA	NA	NA	NA	NA	NA	NA	NA	NA	NA	NA	3216	2386.5	140	0.825139	506.903	9.375	NA	NA	NA	NA	NA	NA	NA	NA	NA	NA	NA	NA	18.0668	14.8738
2018-11-21	47545	1.66789	NA	NA	NA	NA	NA	NA	NA	NA	NA	NA	NA	NA	NA	NA	0.782639	490.232	9.37876	NA	NA	NA	NA	NA	NA	NA	NA	NA	NA	NA	NA	17.5183	14.5711
2018-11-22	43924	1.80539	NA	NA	NA	NA	NA	NA	NA	NA	NA	NA	NA	2980	2211.37	120	0.792083	480.205	9.375	NA	NA	NA	NA	NA	NA	NA	NA	NA	NA	NA	NA	17.2299	14.4234
2018-11-23	43415	1.82656	NA	NA	NA	NA	NA	NA	NA	NA	NA	NA	NA	NA	NA	NA	0.819861	498.586	9.375	NA	NA	NA	NA	NA	NA	NA	NA	NA	NA	NA	NA	17.0663	14.4737
2018-11-24	42262	1.87639	NA	NA	NA	NA	NA	NA	NA	NA	NA	NA	NA	NA	NA	NA	0.849583	501.357	9.37821	NA	NA	NA	NA	NA	NA	NA	NA	NA	NA	NA	NA	16.8149	14.4689
2018-11-25	43103	1.83978	NA	NA	NA	NA	NA	NA	NA	NA	NA	NA	NA	NA	NA	NA	0.774306	504.909	9.375	NA	NA	NA	NA	NA	NA	NA	NA	NA	NA	NA	NA	16.6638	14.5899
2018-11-26	43575	1.81985	NA	NA	NA	NA	NA	NA	NA	NA	NA	NA	NA	NA	NA	NA	0.888889	538.436	9.375	NA	NA	NA	NA	NA	NA	NA	NA	NA	NA	NA	NA	17.2792	14.4524
2018-11-27	43392	1.82753	NA	NA	NA	NA	NA	NA	NA	NA	NA	NA	NA	3040	2336	130	0.842222	541.275	133.62	5.3	10.3392	33.2	28.5	1.4	7.19	1.04	3.62	0.36	0.2	0.16	6.15	17.9081	14.2249
2018-11-28	43330	1.83014	367	507.154	211	496	67.3	51.61	0.37	10.5	5.31	5.19	15.69	NA	NA	NA	0.830972	310.527	696.461	NA	NA	NA	NA	NA	NA	NA	NA	NA	NA	NA	NA	17.684	14.0575
2018-11-29	43085	1.84055	NA	NA	NA	NA	NA	NA	NA	NA	NA	NA	NA	NA	NA	NA	0.978194	353.173	844.069	NA	NA	NA	NA	NA	NA	NA	NA	NA	NA	NA	NA	18.3882	13.5354
2018-11-30	154712	0.512565	NA	NA	NA	NA	NA	NA	NA	NA	NA	NA	NA	NA	NA	NA	0.837222	1383.18	321.96	NA	NA	NA	NA	NA	NA	NA	NA	NA	NA	NA	NA	19.3247	12.3013
2018-12-01	48697	1.62844	NA	NA	NA	NA	NA	NA	NA	NA	NA	NA	NA	NA	NA	NA	0.908889	395.933	683.201	6.17	9.69	21	20	1.9	4.8	0.49	3.67	0.23	0.15	0.08	4.31	20.2635	10.7829
2018-12-02	45069	1.75952	135	497	218	304	65.4	52.26	0.35	8.97	5.71	3.26	13.14	NA	NA	NA	0.9575	436.163	765.876	NA	NA	NA	NA	NA	NA	NA	NA	NA	NA	NA	NA	21.2561	11.5265
2018-12-03	132964	0.596402	NA	NA	NA	NA	NA	NA	NA	NA	NA	NA	NA	NA	NA	NA	1.31	1507.01	216.326	NA	NA	NA	NA	NA	NA	NA	NA	NA	NA	NA	NA	22.0385	12.2258
2018-12-04	72291	1.09696	NA	NA	NA	NA	NA	NA	NA	NA	NA	NA	NA	3508	2603.18	160	0.809444	585.184	602.684	NA	NA	NA	NA	NA	NA	NA	NA	NA	NA	NA	NA	22.6549	11.9686
2018-12-05	48803	1.6249	NA	NA	NA	NA	NA	NA	NA	NA	NA	NA	NA	NA	NA	NA	0.766806	424.673	497.187	NA	NA	NA	NA	NA	NA	NA	NA	NA	NA	NA	NA	23.8668	12.1068
2018-12-06	45509	1.74251	NA	NA	NA	NA	NA	NA	NA	NA	NA	NA	NA	4148	3078.11	190	1.05097	308.131	570.787	NA	NA	NA	NA	NA	NA	NA	NA	NA	NA	NA	NA	24.7585	12.6014
2018-12-07	115990	0.68368	NA	NA	NA	NA	NA	NA	NA	NA	NA	NA	NA	NA	NA	NA	1.31986	690.999	172.048	NA	NA	NA	NA	NA	NA	NA	NA	NA	NA	NA	NA	23.8883	13.1909
2018-12-08	129234	0.613616	NA	NA	NA	NA	NA	NA	NA	NA	NA	NA	NA	NA	NA	NA	1.36139	1080.3	396.804	NA	NA	NA	NA	NA	NA	NA	NA	NA	NA	NA	NA	23.4646	13.1039
2018-12-09	124356	0.637685	NA	NA	NA	NA	NA	NA	NA	NA	NA	NA	NA	NA	NA	NA	1.09694	174.902	424.361	NA	NA	NA	NA	NA	NA	NA	NA	NA	NA	NA	NA	24.3865	12.0022
2018-12-10	58707	1.35078	NA	NA	NA	NA	NA	NA	NA	NA	NA	NA	NA	4220	3131.54	230	0.926528	158.579	747.373	NA	NA	NA	NA	NA	NA	NA	NA	NA	NA	NA	NA	25.2926	11.9672
2018-12-11	60703	1.30636	NA	NA	NA	NA	NA	NA	NA	NA	NA	NA	NA	NA	NA	NA	0.999028	120.918	729.862	NA	NA	NA	NA	NA	NA	NA	NA	NA	NA	NA	NA	24.2903	12.428
2018-12-12	49640	1.5975	NA	NA	NA	NA	NA	NA	NA	NA	NA	NA	NA	NA	NA	NA	1.08125	121.317	489.113	7.1	11.604	28.4	24.8	3.4	4.71	0.47	2.82	0.43	0.26	0.17	4.24	22.3942	12.8891
2018-12-13	49334	1.60741	175	416	183	259	63	46.54	0.26	9.63	6.22	3.41	16.46	NA	NA	NA	1.00597	120.29	700.171	NA	NA	NA	NA	NA	NA	NA	NA	NA	NA	NA	NA	21.1732	13.0398
2018-12-14	46915	1.69029	NA	NA	NA	NA	NA	NA	NA	NA	NA	NA	NA	NA	NA	NA	1.07694	120.554	915.703	NA	NA	NA	NA	NA	NA	NA	NA	NA	NA	NA	NA	21.4417	13.1178
2018-12-15	47630	1.66492	NA	NA	NA	NA	NA	NA	NA	NA	NA	NA	NA	NA	NA	NA	1.41764	120	997.675	NA	NA	NA	NA	NA	NA	NA	NA	NA	NA	NA	NA	19.905	13.1423
2018-12-16	60882	1.30252	NA	NA	NA	NA	NA	NA	NA	NA	NA	NA	NA	NA	NA	NA	0.984444	120.114	1278.36	5.5	12.3	27	23	1.8	6.9	0.82	4.82	0.31	0.21	0.1	6.08	18.511	13.308
2018-12-17	47728	1.6615	109	392	194	214	66.2	48.49	0.32	9.2	7.4	1.8	17.71	NA	NA	NA	1.22417	120.029	914.518	NA	NA	NA	NA	NA	NA	NA	NA	NA	NA	NA	NA	18.185	12.9831
2018-12-18	45492	1.74316	NA	NA	NA	NA	NA	NA	NA	NA	NA	NA	NA	3284	2436.96	150	1.82111	120.011	978.179	NA	NA	NA	NA	NA	NA	NA	NA	NA	NA	NA	NA	18.2218	13.1563
2018-12-19	50236	1.57855	NA	NA	NA	NA	NA	NA	NA	NA	NA	NA	NA	NA	NA	NA	2.17014	120.747	979.352	NA	NA	NA	NA	NA	NA	NA	NA	NA	NA	NA	NA	18.67	13.7388
2018-12-20	85353	0.929083	NA	NA	NA	NA	NA	NA	NA	NA	NA	NA	NA	4816	3692	170	1.04111	120	772.254	NA	NA	NA	NA	NA	NA	NA	NA	NA	NA	NA	NA	19.2342	13.2027
2018-12-21	63924	1.24054	NA	NA	NA	NA	NA	NA	NA	NA	NA	NA	NA	NA	NA	NA	1.12458	120.704	652.994	NA	NA	NA	NA	NA	NA	NA	NA	NA	NA	NA	NA	20.0644	12.6043
2018-12-22	147049	0.539276	NA	NA	NA	NA	NA	NA	NA	NA	NA	NA	NA	NA	NA	NA	0.889306	128.894	579.246	NA	NA	NA	NA	NA	NA	NA	NA	NA	NA	NA	NA	20.5229	12.4796
2018-12-23	118616	0.668544	NA	NA	NA	NA	NA	NA	NA	NA	NA	NA	NA	NA	NA	NA	1.27542	133.33	479.738	NA	NA	NA	NA	NA	NA	NA	NA	NA	NA	NA	NA	21.6496	9.68809
2018-12-24	112344	0.705868	NA	NA	NA	NA	NA	NA	NA	NA	NA	NA	NA	NA	NA	NA	0.731667	120	266.094	5.5	11.756	22.7	23	1.96	4.29	0.8808	4.548	0.23	0.1908	0.0392	3.4092	22.701	10.2375
2018-12-25	66446	1.19345	121	357	188.56	219.44	41.5	48.9476	0.3392	6.2	7.1504	-0.9504	-7.4476	NA	NA	NA	0.978611	120	606.871	NA	NA	NA	NA	NA	NA	NA	NA	NA	NA	NA	NA	23.9581	10.3633
2018-12-26	64483	1.22978	NA	NA	NA	NA	NA	NA	NA	NA	NA	NA	NA	NA	NA	NA	0.827222	121.2	556.394	NA	NA	NA	NA	NA	NA	NA	NA	NA	NA	NA	NA	25.0351	11.3245
2018-12-27	48312	1.64141	NA	NA	NA	NA	NA	NA	NA	NA	NA	NA	NA	NA	NA	NA	1.22347	286.411	444.647	4.9	11.552	23	23	2.02	4.24	0.9036	4.446	0.23	0.1836	0.0464	3.3364	26.2717	11.6485
2018-12-28	51404	1.54268	125	419	186.52	221.48	52.4	49.1192	0.3464	7.96	7.0568	0.9032	3.2808	NA	NA	NA	1.02111	511.972	473.29	NA	NA	NA	NA	NA	NA	NA	NA	NA	NA	NA	NA	26.1047	12.354
2018-12-29	54693	1.44991	NA	NA	NA	NA	NA	NA	NA	NA	NA	NA	NA	NA	NA	NA	0.922361	304.396	446.181	NA	NA	NA	NA	NA	NA	NA	NA	NA	NA	NA	NA	25.6386	12.735
2018-12-30	118987	0.666459	NA	NA	NA	NA	NA	NA	NA	NA	NA	NA	NA	NA	NA	NA	0.939028	904.74	297.596	NA	NA	NA	NA	NA	NA	NA	NA	NA	NA	NA	NA	25.6289	12.7478
2018-12-31	57054	1.38991	NA	NA	NA	NA	NA	NA	NA	NA	NA	NA	NA	NA	NA	NA	1.175	201.942	645.067	NA	NA	NA	NA	NA	NA	NA	NA	NA	NA	NA	NA	25.575	11.5559
2019-01-01	66498	1.19252	NA	NA	NA	NA	NA	NA	NA	NA	NA	NA	NA	NA	NA	NA	1.32417	356.938	777.877	NA	NA	NA	NA	NA	NA	NA	NA	NA	NA	NA	NA	25.2572	12.1146
2019-01-02	66463	1.19315	NA	NA	NA	NA	NA	NA	NA	NA	NA	NA	NA	NA	NA	NA	0.578472	543.23	637.059	NA	NA	NA	NA	NA	NA	NA	NA	NA	NA	NA	NA	24.9903	12.1822
2019-01-03	22743	1.20114	NA	NA	NA	NA	NA	NA	NA	NA	NA	NA	NA	NA	NA	NA	0.876944	337.841	760.807	NA	NA	NA	NA	NA	NA	NA	NA	NA	NA	NA	NA	25.5799	11.0259
2019-01-04	49702	1.59551	NA	NA	NA	NA	NA	NA	NA	NA	NA	NA	NA	4448	3300.73	220	0.955694	350.242	717.08	NA	NA	NA	NA	NA	NA	NA	NA	NA	NA	NA	NA	25.6082	11.3549
2019-01-05	50102	1.58277	NA	NA	NA	NA	NA	NA	NA	NA	NA	NA	NA	NA	NA	NA	0.912917	328.108	788.591	NA	NA	NA	NA	NA	NA	NA	NA	NA	NA	NA	NA	25.3208	11.9763
2019-01-06	48825	1.62417	NA	NA	NA	NA	NA	NA	NA	NA	NA	NA	NA	NA	NA	NA	1.03833	340.408	754.405	NA	NA	NA	NA	NA	NA	NA	NA	NA	NA	NA	NA	25.0142	12.3871
2019-01-07	49691	1.59586	NA	NA	NA	NA	NA	NA	NA	NA	NA	NA	NA	4464	3312.6	220	1.11625	350.562	854.797	NA	NA	NA	NA	NA	NA	NA	NA	NA	NA	NA	NA	24.7338	12.6712
2019-01-08	81465	0.973424	NA	NA	NA	NA	NA	NA	NA	NA	NA	NA	NA	NA	NA	NA	1.29861	729.775	723.091	NA	NA	NA	NA	NA	NA	NA	NA	NA	NA	NA	NA	24.5196	13.0565
2019-01-09	118143	0.67122	NA	NA	NA	NA	NA	NA	NA	NA	NA	NA	NA	NA	NA	NA	0.713889	582.413	1250.85	NA	NA	NA	NA	NA	NA	NA	NA	NA	NA	NA	NA	24.6479	12.1522
2019-01-10	55755	1.42229	NA	NA	NA	NA	NA	NA	NA	NA	NA	NA	NA	4524	3357.13	210	0.888194	347.611	817.699	9.2	10.6	27	23	2.3	6.4	1.01	3.97	0.31	0.15	0.16	5.39	23.9183	11.3131
2019-01-11	52825	1.50118	187	387	177	231	58.6	49.92	0.38	8.77	6.62	2.15	8.68	NA	NA	NA	1.08889	440.845	982.155	NA	NA	NA	NA	NA	NA	NA	NA	NA	NA	NA	NA	23.4689	11.5921
2019-01-12	52587	1.50798	NA	NA	NA	NA	NA	NA	NA	NA	NA	NA	NA	NA	NA	NA	1.06083	448.608	1156.95	NA	NA	NA	NA	NA	NA	NA	NA	NA	NA	NA	NA	23.3206	12.1798
2019-01-13	72856	1.08845	NA	NA	NA	NA	NA	NA	NA	NA	NA	NA	NA	NA	NA	NA	1.38319	772.5	865.373	NA	NA	NA	NA	NA	NA	NA	NA	NA	NA	NA	NA	24.4549	12.5311
2019-01-14	105883	0.74894	NA	NA	NA	NA	NA	NA	NA	NA	NA	NA	NA	4572	3392.75	220	0.831944	1012.35	1007.83	NA	NA	NA	NA	NA	NA	NA	NA	NA	NA	NA	NA	24.4083	12.1987
2019-01-15	61440	1.29069	NA	NA	NA	NA	NA	NA	NA	NA	NA	NA	NA	NA	NA	NA	1.06806	718.896	783.335	NA	NA	NA	NA	NA	NA	NA	NA	NA	NA	NA	NA	24.5987	11.347
2019-01-16	112303	0.706125	NA	NA	NA	NA	NA	NA	NA	NA	NA	NA	NA	NA	NA	NA	0.884861	1098.47	789.16	NA	NA	NA	NA	NA	NA	NA	NA	NA	NA	NA	NA	24.5296	11.3782
2019-01-17	108838	0.728606	NA	NA	NA	NA	NA	NA	NA	NA	NA	NA	NA	4148	3078.11	190	1.17875	842.935	1239.74	NA	NA	NA	NA	NA	NA	NA	NA	NA	NA	NA	NA	24.0639	10.6151
2019-01-18	111147	0.71347	NA	NA	NA	NA	NA	NA	NA	NA	NA	NA	NA	NA	NA	NA	1.03292	1121.65	676.191	NA	NA	NA	NA	NA	NA	NA	NA	NA	NA	NA	NA	24.6208	10.4868
2019-01-19	63765	1.24363	NA	NA	NA	NA	NA	NA	NA	NA	NA	NA	NA	NA	NA	NA	1.15778	908.633	1173.41	NA	NA	NA	NA	NA	NA	NA	NA	NA	NA	NA	NA	24.5407	10.0067
2019-01-20	60904	1.30205	NA	NA	NA	NA	NA	NA	NA	NA	NA	NA	NA	NA	NA	NA	1.12444	1098.7	1256.67	NA	NA	NA	NA	NA	NA	NA	NA	NA	NA	NA	NA	24.4004	10.7402
2019-01-21	59370	1.33569	NA	NA	NA	NA	NA	NA	NA	NA	NA	NA	NA	NA	NA	NA	0.943056	1191.39	1152.02	NA	NA	NA	NA	NA	NA	NA	NA	NA	NA	NA	NA	24.4274	11.3439
2019-01-22	107314	0.738953	NA	NA	NA	NA	NA	NA	NA	NA	NA	NA	NA	NA	NA	NA	1.73708	1492.77	419.548	NA	NA	NA	NA	NA	NA	NA	NA	NA	NA	NA	NA	23.3369	11.4177
2019-01-23	74560	1.06357	NA	NA	NA	NA	NA	NA	NA	NA	NA	NA	NA	NA	NA	NA	1.61444	572.367	1766.75	NA	NA	NA	NA	NA	NA	NA	NA	NA	NA	NA	NA	22.5492	11.0026
2019-01-24	73935	1.07256	NA	NA	NA	NA	NA	NA	NA	NA	NA	NA	NA	5173	3268	170	1.71	277.528	1237.28	NA	NA	NA	NA	NA	NA	NA	NA	NA	NA	NA	NA	22.104	11.2154
2019-01-25	74674	1.06195	NA	NA	NA	NA	NA	NA	NA	NA	NA	NA	NA	NA	NA	NA	1.54375	321.725	1153.55	NA	NA	NA	NA	NA	NA	NA	NA	NA	NA	NA	NA	22.1524	11.5871
2019-01-26	56715	1.39822	NA	NA	NA	NA	NA	NA	NA	NA	NA	NA	NA	NA	NA	NA	1.11681	433.642	1324.43	6	10.4	28	26	2.2	9.9	1.83	6.34	0.2	0.06	0.14	8.07	21.7608	11.8832
2019-01-27	72102	1.09983	134.5	376	233	208	60.5	51.74	0.28	8.94	6.67	2.27	8.76	NA	NA	NA	1.31944	779.72	772.124	NA	NA	NA	NA	NA	NA	NA	NA	NA	NA	NA	NA	21.5237	11.7703
2019-01-28	196489	0.403585	NA	NA	NA	NA	NA	NA	NA	NA	NA	NA	NA	NA	NA	NA	1.11597	1897.91	12.2828	NA	NA	NA	NA	NA	NA	NA	NA	NA	NA	NA	NA	21.5729	9.67065
2019-01-29	108979	0.727663	NA	NA	NA	NA	NA	NA	NA	NA	NA	NA	NA	NA	NA	NA	1.04542	1609.48	1687.1	NA	NA	NA	NA	NA	NA	NA	NA	NA	NA	NA	NA	21.4767	8.73199
2019-01-30	76253	1.03996	NA	NA	NA	NA	NA	NA	NA	NA	NA	NA	NA	NA	NA	NA	1.1	2271.52	1456.02	5.4	8.57	22	22	2	6.7	1.11	4.31	0.17	0.06	0.11	5.59	20.8949	9.76352
2019-01-31	69376	1.14305	60.5	242	117	135	44.9	35.23	0.21	6.43	5.05	1.38	9.67	4840	3591.62	150	1.08375	2299.65	1363.76	NA	NA	NA	NA	NA	NA	NA	NA	NA	NA	NA	NA	20.2418	10.4745
2019-02-01	65368	1.21313	NA	NA	NA	NA	NA	NA	NA	NA	NA	NA	NA	NA	NA	NA	0.970694	1872.91	1333.72	NA	NA	NA	NA	NA	NA	NA	NA	NA	NA	NA	NA	19.4111	10.7725
2019-02-02	61903	1.28104	NA	NA	NA	NA	NA	NA	NA	NA	NA	NA	NA	NA	NA	NA	1.03139	1644.92	1385.73	NA	NA	NA	NA	NA	NA	NA	NA	NA	NA	NA	NA	19.6343	11.1169
2019-02-03	66066	1.20031	NA	NA	NA	NA	NA	NA	NA	NA	NA	NA	NA	NA	NA	NA	1.04278	2137.69	1327.25	NA	NA	NA	NA	NA	NA	NA	NA	NA	NA	NA	NA	19.9393	11.3644
2019-02-04	59130	1.34111	NA	NA	NA	NA	NA	NA	NA	NA	NA	NA	NA	NA	NA	NA	1.12972	2064.81	1126.31	NA	NA	NA	NA	NA	NA	NA	NA	NA	NA	NA	NA	19.6857	11.4608
2019-02-05	67104	1.18175	NA	NA	NA	NA	NA	NA	NA	NA	NA	NA	NA	NA	NA	NA	1.22986	758.815	1311.51	5	10.1	23	13	1.9	9	0.96	6.31	0.14	0.06	0.08	8.04	19.1603	11.5161
2019-02-06	56680	1.39908	58.5	273	127	163	60.5	46.41	0.18	8.52	6.54	1.98	14.09	NA	NA	NA	1.04139	125.462	1239.81	NA	NA	NA	NA	NA	NA	NA	NA	NA	NA	NA	NA	18.8244	11.615
2019-02-07	107914	0.734844	NA	NA	NA	NA	NA	NA	NA	NA	NA	NA	NA	4956	3677.7	135	1.535	209.128	536.545	NA	NA	NA	NA	NA	NA	NA	NA	NA	NA	NA	NA	19.1443	11.283
2019-02-08	118802	0.667497	NA	NA	NA	NA	NA	NA	NA	NA	NA	NA	NA	NA	NA	NA	0.998056	1124.09	1026.67	NA	NA	NA	NA	NA	NA	NA	NA	NA	NA	NA	NA	19.4765	10.3889
2019-02-09	99566	0.796457	NA	NA	NA	NA	NA	NA	NA	NA	NA	NA	NA	NA	NA	NA	1.14444	218.527	1026.4	NA	NA	NA	NA	NA	NA	NA	NA	NA	NA	NA	NA	19.6406	10.3804
2019-02-10	134160	0.591085	NA	NA	NA	NA	NA	NA	NA	NA	NA	NA	NA	NA	NA	NA	0.713611	120	759.292	NA	NA	NA	NA	NA	NA	NA	NA	NA	NA	NA	NA	19.6939	9.91025
2019-02-11	137452	0.576929	NA	NA	NA	NA	NA	NA	NA	NA	NA	NA	NA	NA	NA	NA	1.29583	120	290.083	5.8	6.74	22	18	1.9	4.8	0.59	3.5	0.14	0.06	0.08	4.21	19.9554	10.0824
2019-02-12	82963	0.955848	34.5	185	103	202.231	67.5	51.87	0.24	9.41	8.34	1.07	15.63	NA	NA	NA	0.720833	120	902.115	NA	NA	NA	NA	NA	NA	NA	NA	NA	NA	NA	NA	20.1017	9.74735
2019-02-13	76375	1.0383	NA	NA	NA	NA	NA	NA	NA	NA	NA	NA	NA	NA	NA	NA	0.758472	120	910.512	NA	NA	NA	NA	NA	NA	NA	NA	NA	NA	NA	NA	20.4896	10.279
2019-02-14	68688	1.1545	NA	NA	NA	NA	NA	NA	NA	NA	NA	NA	NA	5760	4274.33	180	0.869028	120	755.713	NA	NA	NA	NA	NA	NA	NA	NA	NA	NA	NA	NA	21.4822	11.0108
2019-02-15	65083	1.21844	NA	NA	NA	NA	NA	NA	NA	NA	NA	NA	NA	NA	NA	NA	0.810694	120	917.412	NA	NA	NA	NA	NA	NA	NA	NA	NA	NA	NA	NA	21.8025	11.5874
2019-02-16	62406	1.27071	NA	NA	NA	NA	NA	NA	NA	NA	NA	NA	NA	NA	NA	NA	0.859861	120.553	923.114	NA	NA	NA	NA	NA	NA	NA	NA	NA	NA	NA	NA	21.4107	11.8796
2019-02-17	64772	1.22429	NA	NA	NA	NA	NA	NA	NA	NA	NA	NA	NA	NA	NA	NA	0.946528	120.008	997.39	NA	NA	NA	NA	NA	NA	NA	NA	NA	NA	NA	NA	20.7928	12.0356
2019-02-18	61649	1.28631	NA	NA	NA	NA	NA	NA	NA	NA	NA	NA	NA	NA	NA	NA	0.825417	121.367	863.564	6.1	10.4	24	22	2.2	4.3	0.52	2.74	0.19	0.07	0.12	3.78	20.5653	12.2878
2019-02-19	61465	1.29017	245	412	152	248	50.8	37.31	0.23	7.49	3.55	3.94	13.49	NA	NA	NA	1.15194	102.767	591.858	NA	NA	NA	NA	NA	NA	NA	NA	NA	NA	NA	NA	20.7508	12.4016
2019-02-20	70436	1.12584	NA	NA	NA	NA	NA	NA	NA	NA	NA	NA	NA	NA	NA	NA	0.900278	167.894	755.206	NA	NA	NA	NA	NA	NA	NA	NA	NA	NA	NA	NA	21.1089	12.3014
2019-02-21	105894	0.748862	NA	NA	NA	NA	NA	NA	NA	NA	NA	NA	NA	NA	NA	NA	1.16389	818.054	503.381	NA	NA	NA	NA	NA	NA	NA	NA	NA	NA	NA	NA	21.8065	12.2596
2019-02-22	125689	0.630922	NA	NA	NA	NA	NA	NA	NA	NA	NA	NA	NA	NA	NA	NA	0.785	180.64	993.746	NA	NA	NA	NA	NA	NA	NA	NA	NA	NA	NA	NA	22.2051	11.0919
2019-02-23	61487	1.2897	NA	NA	NA	NA	NA	NA	NA	NA	NA	NA	NA	NA	NA	NA	0.977917	120	903.477	NA	NA	NA	NA	NA	NA	NA	NA	NA	NA	NA	NA	23.4793	10.8739
2019-02-24	58910	1.34612	NA	NA	NA	NA	NA	NA	NA	NA	NA	NA	NA	NA	NA	NA	0.95625	120.082	1024.3	NA	NA	NA	NA	NA	NA	NA	NA	NA	NA	NA	NA	24.8264	11.2924
2019-02-25	59855	1.32487	NA	NA	NA	NA	NA	NA	NA	NA	NA	NA	NA	NA	NA	NA	0.913611	127.241	887.605	7.4	11	28	25	1.6	3.8	0.66	2.39	0.17	0.07	0.1	3.14	25.3349	11.8944
2019-02-26	59707	1.32815	117.5	304	132	192	52.6	38.22	0.18	7.27	4.77	2.5	14.38	NA	NA	NA	0.877917	127.842	833.167	NA	NA	NA	NA	NA	NA	NA	NA	NA	NA	NA	NA	25.659	12.3372
2019-02-27	60459	1.31163	NA	NA	NA	NA	NA	NA	NA	NA	NA	NA	NA	NA	NA	NA	0.877778	127.421	822.266	NA	NA	NA	NA	NA	NA	NA	NA	NA	NA	NA	NA	25.9582	12.6225
2019-02-28	60634	1.30785	NA	NA	NA	NA	NA	NA	NA	NA	NA	NA	NA	6272	3808	200	1.05208	144.82	775.172	7.5	11.6	31	26	1.8	4.7	0.91	2.75	0.25	0.06	0.19	3.79	26.5526	12.7115
2019-03-01	59814	1.32578	105	348	160	214	54.8	44.72	0.26	8.08	5.73	2.35	10.08	NA	NA	NA	1.12181	428.024	966.538	NA	NA	NA	NA	NA	NA	NA	NA	NA	NA	NA	NA	27.7042	12.7141
2019-03-02	58286	1.36053	NA	NA	NA	NA	NA	NA	NA	NA	NA	NA	NA	NA	NA	NA	1.16871	430.655	930.565	NA	NA	NA	NA	NA	NA	NA	NA	NA	NA	NA	NA	29.035	12.7005
2019-03-03	58620	1.35278	NA	NA	NA	NA	NA	NA	NA	NA	NA	NA	NA	NA	NA	NA	1.20042	469.967	888.228	NA	NA	NA	NA	NA	NA	NA	NA	NA	NA	NA	NA	30.8717	12.5569
2019-03-04	115700	0.685393	NA	NA	NA	NA	NA	NA	NA	NA	NA	NA	NA	NA	NA	NA	0.781528	971.551	526.837	NA	NA	NA	NA	NA	NA	NA	NA	NA	NA	NA	NA	32.1746	12.5767
2019-03-05	157807	0.502513	NA	NA	NA	NA	NA	NA	NA	NA	NA	NA	NA	NA	NA	NA	0.894444	1184.61	22.4985	NA	NA	NA	NA	NA	NA	NA	NA	NA	NA	NA	NA	31.4847	10.7601
2019-03-06	172080	0.460832	NA	NA	NA	NA	NA	NA	NA	NA	NA	NA	NA	NA	NA	NA	0.621806	966.123	10.8569	30	11.9	32	21	4.2	6.6	1.71	3.33	0.75	0.05	0.7	4.89	29.719	9.37113
2019-03-07	175827	0.451012	92.3	195	51.6	84.5	27.8	14.04	2.56	3.56	4.79	-1.23	13.76	NA	NA	NA	0.793472	796.889	10.846	NA	NA	NA	NA	NA	NA	NA	NA	NA	NA	NA	NA	28.6844	9.55138
2019-03-08	158059	0.501711	NA	NA	NA	NA	NA	NA	NA	NA	NA	NA	NA	5416	4019.06	170	1.09611	606.807	251.924	NA	NA	NA	NA	NA	NA	NA	NA	NA	NA	NA	NA	27.9001	9.73215
2019-03-09	121774	0.651206	NA	NA	NA	NA	NA	NA	NA	NA	NA	NA	NA	NA	NA	NA	0.943472	150.09	1091.62	NA	NA	NA	NA	NA	NA	NA	NA	NA	NA	NA	NA	27.7274	10.4025
2019-03-10	148751	0.533106	NA	NA	NA	NA	NA	NA	NA	NA	NA	NA	NA	NA	NA	NA	1.03125	130.883	566.414	NA	NA	NA	NA	NA	NA	NA	NA	NA	NA	NA	NA	27.6821	10.3889
2019-03-11	121293	0.653789	NA	NA	NA	NA	NA	NA	NA	NA	NA	NA	NA	NA	NA	NA	0.859722	127.779	640.355	NA	NA	NA	NA	NA	NA	NA	NA	NA	NA	NA	NA	27.7258	10.25
2019-03-12	90762	0.873714	NA	NA	NA	NA	NA	NA	NA	NA	NA	NA	NA	NA	NA	NA	0.869167	121.036	869.838	NA	NA	NA	NA	NA	NA	NA	NA	NA	NA	NA	NA	26.6394	10.7375
2019-03-13	138432	0.572844	NA	NA	NA	NA	NA	NA	NA	NA	NA	NA	NA	4516	3564	180	0.737917	248.136	227.016	NA	NA	NA	NA	NA	NA	NA	NA	NA	NA	NA	NA	25.4803	11.0308
2019-03-14	172243	0.460396	NA	NA	NA	NA	NA	NA	NA	NA	NA	NA	NA	NA	NA	NA	0.788472	122.435	10.8405	NA	NA	NA	NA	NA	NA	NA	NA	NA	NA	NA	NA	24.9886	9.33612
2019-03-15	161742	0.490287	NA	NA	NA	NA	NA	NA	NA	NA	NA	NA	NA	NA	NA	NA	0.879861	126.614	10.8609	26	11.7	27	15	3	4.9	0.37	2.92	0.72	0.06	0.66	4.53	24.0651	10.0443
2019-03-16	177810	0.445982	65	115	38.5	101	16.78	10.43	0.23	4.46	3.38	1.08	6.35	NA	NA	NA	0.534722	343.736	10.8915	NA	NA	NA	NA	NA	NA	NA	NA	NA	NA	NA	NA	23.2878	9.89013
2019-03-17	175353	0.452231	NA	NA	NA	NA	NA	NA	NA	NA	NA	NA	NA	NA	NA	NA	0.714028	1834.76	10.8642	NA	NA	NA	NA	NA	NA	NA	NA	NA	NA	NA	NA	22.4682	9.15928
2019-03-18	183449	0.432273	NA	NA	NA	NA	NA	NA	NA	NA	NA	NA	NA	NA	NA	NA	0.729583	2399.81	10.876	NA	NA	NA	NA	NA	NA	NA	NA	NA	NA	NA	NA	21.6864	9.23852
2019-03-19	162941	0.486679	NA	NA	NA	NA	NA	NA	NA	NA	NA	NA	NA	NA	NA	NA	1.50681	2283.11	223.366	NA	NA	NA	NA	NA	NA	NA	NA	NA	NA	NA	NA	20.7265	10.0179
2019-03-20	122243	0.648708	NA	NA	NA	NA	NA	NA	NA	NA	NA	NA	NA	NA	NA	NA	1.04278	2058.06	1048.74	NA	NA	NA	NA	NA	NA	NA	NA	NA	NA	NA	NA	19.8806	10.6836
2019-03-21	110812	0.715626	NA	NA	NA	NA	NA	NA	NA	NA	NA	NA	NA	4660	3458.05	185	1.13806	1619.57	1526.53	5.7	8.97	25	23	2	6.8	1.18	4.27	0.42	0.28	0.14	5.62	19.2406	11.116
2019-03-22	102759	0.771709	159	286	76.2	124	39.8	25.09	1.71	5.95	2.97	2.98	14.71	NA	NA	NA	0.870694	1240.61	1710.78	NA	NA	NA	NA	NA	NA	NA	NA	NA	NA	NA	NA	18.6478	11.6415
2019-03-23	92418	0.858058	NA	NA	NA	NA	NA	NA	NA	NA	NA	NA	NA	NA	NA	NA	0.82375	1058.72	1334.44	NA	NA	NA	NA	NA	NA	NA	NA	NA	NA	NA	NA	18.0292	11.9489
2019-03-24	84747	0.935726	NA	NA	NA	NA	NA	NA	NA	NA	NA	NA	NA	NA	NA	NA	1.04542	1021.68	155.123	NA	NA	NA	NA	NA	NA	NA	NA	NA	NA	NA	NA	17.5442	12.0086
2019-03-25	84333	0.94032	NA	NA	NA	NA	NA	NA	NA	NA	NA	NA	NA	NA	NA	NA	0.885278	1110.35	9.375	NA	NA	NA	NA	NA	NA	NA	NA	NA	NA	NA	NA	17.3721	12.0437
2019-03-26	94777	0.836701	NA	NA	NA	NA	NA	NA	NA	NA	NA	NA	NA	4936	3662.86	200	0.815972	1213.17	9.375	6.3	9.8	31	23	1.6	5.7	0.63	4	0.24	0.1	0.14	5.07	17.0115	11.9697
2019-03-27	74904	1.05869	107	251	95.5	135	42.7	30.68	0.44	6.17	4.23	1.94	12.02	NA	NA	NA	0.84375	902.34	9.375	NA	NA	NA	NA	NA	NA	NA	NA	NA	NA	NA	NA	16.9701	11.946
2019-03-28	72360	1.09591	NA	NA	NA	NA	NA	NA	NA	NA	NA	NA	NA	NA	NA	NA	0.892778	848.612	9.375	NA	NA	NA	NA	NA	NA	NA	NA	NA	NA	NA	NA	16.5415	12.2716
2019-03-29	70008	1.13273	NA	NA	NA	NA	NA	NA	NA	NA	NA	NA	NA	4684	3475.86	200	0.914583	852.892	9.375	NA	NA	NA	NA	NA	NA	NA	NA	NA	NA	NA	NA	15.8832	12.6258
2019-03-30	67763	1.17026	NA	NA	NA	NA	NA	NA	NA	NA	NA	NA	NA	NA	NA	NA	0.8175	827.736	9.375	NA	NA	NA	NA	NA	NA	NA	NA	NA	NA	NA	NA	15.4801	12.8867
2019-03-31	68248	1.16194	NA	NA	NA	NA	NA	NA	NA	NA	NA	NA	NA	NA	NA	NA	0.837101	805.252	9.375	NA	NA	NA	NA	NA	NA	NA	NA	NA	NA	NA	NA	15.2862	13.0629
2019-04-01	65460	1.21143	NA	NA	NA	NA	NA	NA	NA	NA	NA	NA	NA	NA	NA	NA	0.8125	795.339	9.375	NA	NA	NA	NA	NA	NA	NA	NA	NA	NA	NA	NA	15.1793	12.8478
2019-04-02	63762	1.24369	NA	NA	NA	NA	NA	NA	NA	NA	NA	NA	NA	NA	NA	NA	0.899306	848.246	9.375	NA	NA	NA	NA	NA	NA	NA	NA	NA	NA	NA	NA	15.3256	12.8313
2019-04-03	64959	1.22077	NA	NA	NA	NA	NA	NA	NA	NA	NA	NA	NA	NA	NA	NA	0.83625	882.53	9.375	8.5	17.8	31	26	2.9	4	0.5	2.61	0.28	0.1	0.18	3.5	15.4379	12.7334
2019-04-04	63259	1.25358	259	452	113	248	56.1	37.57	0.53	9.77	5.15	4.62	18.53	NA	NA	NA	0.844028	833.235	9.375	NA	NA	NA	NA	NA	NA	NA	NA	NA	NA	NA	NA	15.6276	12.9401
2019-04-05	61792	1.28334	NA	NA	NA	NA	NA	NA	NA	NA	NA	NA	NA	5024	3728.16	210	0.902361	188.195	9.375	NA	NA	NA	NA	NA	NA	NA	NA	NA	NA	NA	NA	15.8212	13.2145
2019-04-06	58139	1.36397	NA	NA	NA	NA	NA	NA	NA	NA	NA	NA	NA	NA	NA	NA	0.948056	131.136	9.375	NA	NA	NA	NA	NA	NA	NA	NA	NA	NA	NA	NA	16.1714	13.4455
2019-04-07	57966	1.36804	NA	NA	NA	NA	NA	NA	NA	NA	NA	NA	NA	NA	NA	NA	1.02042	122.84	9.375	NA	NA	NA	NA	NA	NA	NA	NA	NA	NA	NA	NA	16.6588	13.6532
2019-04-08	58218	1.36212	NA	NA	NA	NA	NA	NA	NA	NA	NA	NA	NA	NA	NA	NA	0.953333	128.71	9.375	6.7	11.6	30	26	2.5	3.7	0.66	1.81	0.27	0.12	0.15	3.04	16.5085	13.8652
2019-04-09	55181	1.43709	211	480	165	310	62.6	43.55	0.39	8.68	5.28	3.4	19.05	5140	3814.24	230	1.11972	123.947	9.375	NA	NA	NA	NA	NA	NA	NA	NA	NA	NA	NA	NA	16.64	13.9161
2019-04-10	58484	1.35593	NA	NA	NA	NA	NA	NA	NA	NA	NA	NA	NA	NA	NA	NA	0.960972	120.909	9.375	NA	NA	NA	NA	NA	NA	NA	NA	NA	NA	NA	NA	16.6031	13.7804
2019-04-11	56497	1.40361	NA	NA	NA	NA	NA	NA	NA	NA	NA	NA	NA	4370	3242.85	215	0.968333	121.962	9.375	NA	NA	NA	NA	NA	NA	NA	NA	NA	NA	NA	NA	16.4633	13.5907
2019-04-12	55637	1.42531	NA	NA	NA	NA	NA	NA	NA	NA	NA	NA	NA	NA	NA	NA	0.760417	128.737	9.375	NA	NA	NA	NA	NA	NA	NA	NA	NA	NA	NA	NA	16.0539	13.5152
2019-04-13	51406	1.54262	NA	NA	NA	NA	NA	NA	NA	NA	NA	NA	NA	NA	NA	NA	0.921667	127.922	9.375	NA	NA	NA	NA	NA	NA	NA	NA	NA	NA	NA	NA	15.5675	13.3512
2019-04-14	54291	1.46065	NA	NA	NA	NA	NA	NA	NA	NA	NA	NA	NA	NA	NA	NA	0.847083	122.989	9.375	NA	NA	NA	NA	NA	NA	NA	NA	NA	NA	NA	NA	15.1632	13.0842
2019-04-15	52931	1.49818	NA	NA	NA	NA	NA	NA	NA	NA	NA	NA	NA	4140	3012	220	0.810694	120	9.375	NA	NA	NA	NA	NA	NA	NA	NA	NA	NA	NA	NA	14.6504	13.0221
2019-04-16	53478	1.48285	NA	NA	NA	NA	NA	NA	NA	NA	NA	NA	NA	NA	NA	NA	0.728889	120.568	9.375	6.3	10.8	31	26	1.3	4.3	0.52	2.17	0.24	0.1	0.14	3.78	14.3142	13.2163
2019-04-17	53481	1.48277	103	347	157	180	61.9	46.02	0.23	10.1	7.6	2.5	15.88	NA	NA	NA	0.735556	134.534	9.375	NA	NA	NA	NA	NA	NA	NA	NA	NA	NA	NA	NA	14.0351	13.3484
2019-04-18	50310	1.57623	NA	NA	NA	NA	NA	NA	NA	NA	NA	NA	NA	NA	NA	NA	0.705972	127.419	9.375	NA	NA	NA	NA	NA	NA	NA	NA	NA	NA	NA	NA	13.9156	13.646
2019-04-19	47478	1.67025	NA	NA	NA	NA	NA	NA	NA	NA	NA	NA	NA	NA	NA	NA	0.696528	122.007	9.375	NA	NA	NA	NA	NA	NA	NA	NA	NA	NA	NA	NA	13.9922	13.9979
2019-04-20	46091	1.72051	NA	NA	NA	NA	NA	NA	NA	NA	NA	NA	NA	NA	NA	NA	0.67	124.729	9.375	NA	NA	NA	NA	NA	NA	NA	NA	NA	NA	NA	NA	14.3896	14.2159
2019-04-21	46620	1.70099	NA	NA	NA	NA	NA	NA	NA	NA	NA	NA	NA	NA	NA	NA	0.674583	133.7	9.375	NA	NA	NA	NA	NA	NA	NA	NA	NA	NA	NA	NA	14.5819	14.4053
2019-04-22	48305	1.64165	NA	NA	NA	NA	NA	NA	NA	NA	NA	NA	NA	NA	NA	NA	0.783056	140.229	9.375	NA	NA	NA	NA	NA	NA	NA	NA	NA	NA	NA	NA	14.6565	14.5804
2019-04-23	51644	1.53551	NA	NA	NA	NA	NA	NA	NA	NA	NA	NA	NA	NA	NA	NA	0.80875	135.749	9.375	NA	NA	NA	NA	NA	NA	NA	NA	NA	NA	NA	NA	14.7211	14.6556
2019-04-24	59423	1.3345	NA	NA	NA	NA	NA	NA	NA	NA	NA	NA	NA	4292	3184.97	220	1.02167	155.184	9.375	NA	NA	NA	NA	NA	NA	NA	NA	NA	NA	NA	NA	14.8	14.7294
2019-04-25	52857	1.50027	NA	NA	NA	NA	NA	NA	NA	NA	NA	NA	NA	NA	NA	NA	0.781806	129.14	9.375	12	14.1	40	38	3	4	1.24	1.84	0.31	0.05	0.26	2.76	15.0674	14.7445
2019-04-26	52286	1.51666	209	511	161	315	66.4	41.08	0.28	9.57	6.24	3.33	25.32	4144	3075.14	220	0.848333	135.657	9.375	NA	NA	NA	NA	NA	NA	NA	NA	NA	NA	NA	NA	15.2001	15.0954
2019-04-27	52755	1.50318	NA	NA	NA	NA	NA	NA	NA	NA	NA	NA	NA	NA	NA	NA	0.779028	135.912	9.375	NA	NA	NA	NA	NA	NA	NA	NA	NA	NA	NA	NA	15.301	15.5596
2019-04-28	135750	0.584162	NA	NA	NA	NA	NA	NA	NA	NA	NA	NA	NA	NA	NA	NA	0.730833	382.882	9.375	NA	NA	NA	NA	NA	NA	NA	NA	NA	NA	NA	NA	15.3865	14.1295
2019-04-29	73041	1.08569	NA	NA	NA	NA	NA	NA	NA	NA	NA	NA	NA	NA	NA	NA	0.915972	205.563	9.375	NA	NA	NA	NA	NA	NA	NA	NA	NA	NA	NA	NA	15.3972	13.8322
2019-04-30	52932	1.49815	NA	NA	NA	NA	NA	NA	NA	NA	NA	NA	NA	4080	3027.65	210	0.804028	134.609	9.375	NA	NA	NA	NA	NA	NA	NA	NA	NA	NA	NA	NA	15.4	14.5347
2019-05-01	50725	1.56333	NA	NA	NA	NA	NA	NA	NA	NA	NA	NA	NA	NA	NA	NA	0.8225	131.113	9.375	NA	NA	NA	NA	NA	NA	NA	NA	NA	NA	NA	NA	15.4	14.9771
2019-05-02	50708	1.56386	NA	NA	NA	NA	NA	NA	NA	NA	NA	NA	NA	NA	NA	NA	0.917222	134.59	9.375	NA	NA	NA	NA	NA	NA	NA	NA	NA	NA	NA	NA	15.4599	15.0495
2019-05-03	70979	1.11723	NA	NA	NA	NA	NA	NA	NA	NA	NA	NA	NA	4000	2976	220	1.24681	273.291	9.375	6.5	13.4	35	30	2.4	6.8	2.64	1.77	0.42	0.26	0.16	4.16	15.5049	14.748
2019-05-04	88702	0.894005	191	410	113	225	36	27.3	0.23	7.42	4.58	2.84	8.7	NA	NA	NA	0.76125	515.581	9.375	NA	NA	NA	NA	NA	NA	NA	NA	NA	NA	NA	NA	15.8717	14.1204
2019-05-05	85803	0.92421	NA	NA	NA	NA	NA	NA	NA	NA	NA	NA	NA	NA	NA	NA	0.754583	488.81	9.375	NA	NA	NA	NA	NA	NA	NA	NA	NA	NA	NA	NA	15.9403	12.7482
2019-05-06	51645	1.53548	NA	NA	NA	NA	NA	NA	NA	NA	NA	NA	NA	NA	NA	NA	0.84625	143.194	9.375	NA	NA	NA	NA	NA	NA	NA	NA	NA	NA	NA	NA	16.2536	12.8337
2019-05-07	53929	1.47045	NA	NA	NA	NA	NA	NA	NA	NA	NA	NA	NA	4112	3051.4	220	0.779028	205.651	9.375	NA	NA	NA	NA	NA	NA	NA	NA	NA	NA	NA	NA	16.2044	13.5043
2019-05-08	51468	1.54076	NA	NA	NA	NA	NA	NA	NA	NA	NA	NA	NA	NA	NA	NA	0.725694	174.806	9.375	NA	NA	NA	NA	NA	NA	NA	NA	NA	NA	NA	NA	16.0946	13.9467
2019-05-09	62677	1.26522	NA	NA	NA	NA	NA	NA	NA	NA	NA	NA	NA	NA	NA	NA	0.943889	178.022	9.375	NA	NA	NA	NA	NA	NA	NA	NA	NA	NA	NA	NA	15.9907	14.4474
2019-05-10	104817	0.756557	NA	NA	NA	NA	NA	NA	NA	NA	NA	NA	NA	NA	NA	NA	0.929722	528.779	9.375	NA	NA	NA	NA	NA	NA	NA	NA	NA	NA	NA	NA	15.6457	13.8581
2019-05-11	57943	1.36859	NA	NA	NA	NA	NA	NA	NA	NA	NA	NA	NA	NA	NA	NA	0.706667	272.104	9.375	NA	NA	NA	NA	NA	NA	NA	NA	NA	NA	NA	NA	15.2525	13.7799
2019-05-12	50401	1.57338	NA	NA	NA	NA	NA	NA	NA	NA	NA	NA	NA	NA	NA	NA	0.786806	160.4	9.375	25	14.5	37	27	5.4	4.6	1.05	1.53	0.79	0.18	0.61	3.55	14.9719	14.4418
2019-05-13	48535	1.63387	155	493	205	287	66.5	51.35	0.25	9.07	6.03	3.04	15.15	NA	NA	NA	0.833889	184.603	9.375	NA	NA	NA	NA	NA	NA	NA	NA	NA	NA	NA	NA	15.006	14.839
2019-05-14	50606	1.56701	NA	NA	NA	NA	NA	NA	NA	NA	NA	NA	NA	NA	NA	NA	0.805417	244.97	9.375	NA	NA	NA	NA	NA	NA	NA	NA	NA	NA	NA	NA	14.7142	15.1808
2019-05-15	49519	1.60141	NA	NA	NA	NA	NA	NA	NA	NA	NA	NA	NA	NA	NA	NA	0.850556	157.619	9.375	NA	NA	NA	NA	NA	NA	NA	NA	NA	NA	NA	NA	14.8963	15.3551
2019-05-16	50335	1.57544	NA	NA	NA	NA	NA	NA	NA	NA	NA	NA	NA	3948	2929.7	235	0.805833	141.369	9.375	NA	NA	NA	NA	NA	NA	NA	NA	NA	NA	NA	NA	14.8069	15.7132
2019-05-17	50401	1.57338	NA	NA	NA	NA	NA	NA	NA	NA	NA	NA	NA	NA	NA	NA	0.893056	141.593	9.375	NA	NA	NA	NA	NA	NA	NA	NA	NA	NA	NA	NA	14.6356	15.9384
2019-05-18	154045	0.514785	NA	NA	NA	NA	NA	NA	NA	NA	NA	NA	NA	NA	NA	NA	0.691667	705.774	9.375	5.9	8.8	25	22	2.2	3.7	0.55	1.89	0.46	0.24	0.22	3.15	14.7068	14.8445
2019-05-19	68137	1.16383	72.5	221	97.8	130	36.6	28.6	0.23	6.22	4.65	1.57	8	NA	NA	NA	0.734167	143.113	9.375	NA	NA	NA	NA	NA	NA	NA	NA	NA	NA	NA	NA	14.431	14.6238
2019-05-20	57135	1.38794	NA	NA	NA	NA	NA	NA	NA	NA	NA	NA	NA	2852	2116.39	200	0.746036	157.551	9.375	NA	NA	NA	NA	NA	NA	NA	NA	NA	NA	NA	NA	14.6355	15.5761
2019-05-21	75582	1.04919	NA	NA	NA	NA	NA	NA	NA	NA	NA	NA	NA	NA	NA	NA	0.981389	347.202	9.375	NA	NA	NA	NA	NA	NA	NA	NA	NA	NA	NA	NA	15.2656	16.4315
2019-05-22	62864	1.26145	NA	NA	NA	NA	NA	NA	NA	NA	NA	NA	NA	2898.22	2150.69	201.111	0.686528	170.155	9.375	NA	NA	NA	NA	NA	NA	NA	NA	NA	NA	NA	NA	15.3	16.3397
2019-05-23	50987	1.5553	NA	NA	NA	NA	NA	NA	NA	NA	NA	NA	NA	NA	NA	NA	0.755	142.742	9.375	NA	NA	NA	NA	NA	NA	NA	NA	NA	NA	NA	NA	15.3847	16.1317
2019-05-24	50451	1.57182	NA	NA	NA	NA	NA	NA	NA	NA	NA	NA	NA	NA	NA	NA	0.793056	129.761	9.375	NA	NA	NA	NA	NA	NA	NA	NA	NA	NA	NA	NA	15.3737	16.3752
2019-05-25	50129	1.58192	NA	NA	NA	NA	NA	NA	NA	NA	NA	NA	NA	NA	NA	NA	0.813333	120.327	9.375	NA	NA	NA	NA	NA	NA	NA	NA	NA	NA	NA	NA	15.1093	16.5292
2019-05-26	49940	1.58791	NA	NA	NA	NA	NA	NA	NA	NA	NA	NA	NA	NA	NA	NA	0.738472	136.234	9.375	18.2692	24.7	90	38	13	13	6.3	1.22	2.7	0.85	1.85	6.7	14.9633	16.5293
2019-05-27	95831	0.827498	79	348	176	192	67	51.87	0.23	10.3	8.4	1.9	15.13	NA	NA	NA	0.876356	849.256	9.375	NA	NA	NA	NA	NA	NA	NA	NA	NA	NA	NA	NA	15.0428	16.24
2019-05-28	58482	1.35597	NA	NA	NA	NA	NA	NA	NA	NA	NA	NA	NA	NA	NA	NA	0.750278	121.497	9.375	NA	NA	NA	NA	NA	NA	NA	NA	NA	NA	NA	NA	15.5028	15.7578
2019-05-29	51426	1.54202	NA	NA	NA	NA	NA	NA	NA	NA	NA	NA	NA	3060	2270.74	205	0.812813	150.467	9.375	NA	NA	NA	NA	NA	NA	NA	NA	NA	NA	NA	NA	16.2265	15.8524
2019-05-30	47054	1.6853	NA	NA	NA	NA	NA	NA	NA	NA	NA	NA	NA	NA	NA	NA	0.866667	168.745	9.375	NA	NA	NA	NA	NA	NA	NA	NA	NA	NA	NA	NA	17.0222	16.0928
2019-05-31	56605	1.40094	NA	NA	NA	NA	NA	NA	NA	NA	NA	NA	NA	NA	NA	NA	0.936528	172.171	9.375	26	14.9	27	36	3.5	7.6	3.18	1.29	1.5	0.89	0.61	4.42	17.6217	16.1417
2019-06-01	73825	1.07416	197	460	109	231	41	23.79	0.23	7.74	4.75	2.99	17.21	NA	NA	NA	0.737083	479.733	9.375	NA	NA	NA	NA	NA	NA	NA	NA	NA	NA	NA	NA	18.1925	16.2962
2019-06-02	46474	1.70633	NA	NA	NA	NA	NA	NA	NA	NA	NA	NA	NA	NA	NA	NA	0.857361	214.127	9.375	NA	NA	NA	NA	NA	NA	NA	NA	NA	NA	NA	NA	18.6007	16.4392
2019-06-03	65698	1.20704	NA	NA	NA	NA	NA	NA	NA	NA	NA	NA	NA	NA	NA	NA	0.914722	438.932	9.375	NA	NA	NA	NA	NA	NA	NA	NA	NA	NA	NA	NA	18.4282	16.9922
2019-06-04	61363	1.29231	NA	NA	NA	NA	NA	NA	NA	NA	NA	NA	NA	NA	NA	NA	0.95605	292.615	9.375	NA	NA	NA	NA	NA	NA	NA	NA	NA	NA	NA	NA	18.1996	17.2312
2019-06-05	53224	1.48993	NA	NA	NA	NA	NA	NA	NA	NA	NA	NA	NA	NA	NA	NA	0.881806	131.012	9.375	NA	NA	NA	NA	NA	NA	NA	NA	NA	NA	NA	NA	17.7926	17.5169
2019-06-06	49181	1.61241	NA	NA	NA	NA	NA	NA	NA	NA	NA	NA	NA	2984	2214.34	170	0.832591	160.011	9.375	NA	NA	NA	NA	NA	NA	NA	NA	NA	NA	NA	NA	17.6203	18.0124
2019-06-07	77511	1.02308	NA	NA	NA	NA	NA	NA	NA	NA	NA	NA	NA	NA	NA	NA	1.15361	669.366	9.375	NA	NA	NA	NA	NA	NA	NA	NA	NA	NA	NA	NA	17.606	18.4665
2019-06-08	58901	1.34633	NA	NA	NA	NA	NA	NA	NA	NA	NA	NA	NA	NA	NA	NA	0.899028	355.733	9.375	NA	NA	NA	NA	NA	NA	NA	NA	NA	NA	NA	NA	17.5828	17.9539
2019-06-09	75880	1.04507	NA	NA	NA	NA	NA	NA	NA	NA	NA	NA	NA	NA	NA	NA	0.712083	655.45	9.375	NA	NA	NA	NA	NA	NA	NA	NA	NA	NA	NA	NA	17.594	17.4544
2019-06-10	44802	1.77001	NA	NA	NA	NA	NA	NA	NA	NA	NA	NA	NA	NA	NA	NA	0.732083	645.825	9.375	NA	NA	NA	NA	NA	NA	NA	NA	NA	NA	NA	NA	17.5931	17.5056
2019-06-11	46619	1.70102	NA	NA	NA	NA	NA	NA	NA	NA	NA	NA	NA	NA	NA	NA	1.18053	352.414	9.375	NA	NA	NA	NA	NA	NA	NA	NA	NA	NA	NA	NA	17.5759	17.5287
2019-06-12	108121	0.733438	NA	NA	NA	NA	NA	NA	NA	NA	NA	NA	NA	NA	NA	NA	0.964444	1194.58	9.375	NA	NA	NA	NA	NA	NA	NA	NA	NA	NA	NA	NA	17.6961	17.5854
2019-06-13	157403	0.503802	NA	NA	NA	NA	NA	NA	NA	NA	NA	NA	NA	NA	NA	NA	0.794722	371.946	9.375	NA	NA	NA	NA	NA	NA	NA	NA	NA	NA	NA	NA	18.2336	17.2147
2019-06-14	153169	0.517729	NA	NA	NA	NA	NA	NA	NA	NA	NA	NA	NA	3512	2606.15	280	0.739609	287.993	9.375	7.8	8.9	24	21	2.3	4.6	1.72	1.37	0.59	0.28	0.31	2.88	18.494	17.3813
2019-06-15	102957	0.770224	87	216	75.9	90.1	26.5	19.11	0.23	5.59	3.75	1.84	7.39	NA	NA	NA	1.34403	497.636	9.375	NA	NA	NA	NA	NA	NA	NA	NA	NA	NA	NA	NA	18.625	17.5908
2019-06-16	94304	0.840898	NA	NA	NA	NA	NA	NA	NA	NA	NA	NA	NA	NA	NA	NA	0.991389	231.778	9.375	NA	NA	NA	NA	NA	NA	NA	NA	NA	NA	NA	NA	18.8	17.4774
2019-06-17	55670	1.42447	NA	NA	NA	NA	NA	NA	NA	NA	NA	NA	NA	NA	NA	NA	1.07427	121.059	9.375	NA	NA	NA	NA	NA	NA	NA	NA	NA	NA	NA	NA	18.8449	17.7932
2019-06-18	54020	1.46797	NA	NA	NA	NA	NA	NA	NA	NA	NA	NA	NA	NA	NA	NA	1.07222	182.58	9.375	NA	NA	NA	NA	NA	NA	NA	NA	NA	NA	NA	NA	19.0051	18.2892
2019-06-19	96484	0.821898	NA	NA	NA	NA	NA	NA	NA	NA	NA	NA	NA	4036	2995	300	1.24444	320.359	9.375	NA	NA	NA	NA	NA	NA	NA	NA	NA	NA	NA	NA	19.5444	18.6776
2019-06-20	94807	0.836436	NA	NA	NA	NA	NA	NA	NA	NA	NA	NA	NA	NA	NA	NA	0.856806	437.603	9.375	NA	NA	NA	NA	NA	NA	NA	NA	NA	NA	NA	NA	19.7179	18.6311
2019-06-21	56307	1.40835	NA	NA	NA	NA	NA	NA	NA	NA	NA	NA	NA	NA	NA	NA	0.782917	131.01	9.375	6.4	11.5	33	27	2.5	2.4	0.41	0.91	0.4	0.19	0.21	1.99	19.6961	18.911
2019-06-22	52656	1.506	315	554	148	242	59.2	40.82	0.23	12.7	7.19	5.51	18.38	NA	NA	NA	0.700694	140.077	9.375	NA	NA	NA	NA	NA	NA	NA	NA	NA	NA	NA	NA	19.2447	18.8537
2019-06-23	48564	1.6329	NA	NA	NA	NA	NA	NA	NA	NA	NA	NA	NA	NA	NA	NA	0.7175	140.585	9.375	NA	NA	NA	NA	NA	NA	NA	NA	NA	NA	NA	NA	19.1597	18.6995
2019-06-24	48548	1.63343	NA	NA	NA	NA	NA	NA	NA	NA	NA	NA	NA	NA	NA	NA	0.751389	149.588	9.375	NA	NA	NA	NA	NA	NA	NA	NA	NA	NA	NA	NA	19.0778	18.8487
2019-06-25	48979	1.61906	NA	NA	NA	NA	NA	NA	NA	NA	NA	NA	NA	NA	NA	NA	0.822222	141.553	9.375	NA	NA	NA	NA	NA	NA	NA	NA	NA	NA	NA	NA	19.8778	18.9986
2019-06-26	49372	1.60617	NA	NA	NA	NA	NA	NA	NA	NA	NA	NA	NA	3360	2493.36	225	0.824167	131.142	9.375	NA	NA	NA	NA	NA	NA	NA	NA	NA	NA	NA	NA	19.895	19.3939
2019-06-27	48572	1.63263	NA	NA	NA	NA	NA	NA	NA	NA	NA	NA	NA	NA	NA	NA	0.799167	139.145	9.375	6.3	11.8	30	28	3.3	2.9	0.54	1.19	0.42	0.23	0.19	2.36	19.586	19.7353
2019-06-28	48836	1.6238	268.33	599	179	265	65.5	47.58	0.23	12.5	7.65	4.85	17.92	NA	NA	NA	0.847639	148.742	9.375	NA	NA	NA	NA	NA	NA	NA	NA	NA	NA	NA	NA	19.3258	19.5858
2019-06-29	46916	1.69025	NA	NA	NA	NA	NA	NA	NA	NA	NA	NA	NA	NA	NA	NA	0.792778	129.74	9.375	NA	NA	NA	NA	NA	NA	NA	NA	NA	NA	NA	NA	19.2965	19.666
2019-06-30	45566	1.74033	NA	NA	NA	NA	NA	NA	NA	NA	NA	NA	NA	NA	NA	NA	0.795816	139.771	9.375	NA	NA	NA	NA	NA	NA	NA	NA	NA	NA	NA	NA	19.2983	19.9471
2019-07-01	45565	1.74037	NA	NA	NA	NA	NA	NA	NA	NA	NA	NA	NA	NA	NA	NA	1.03333	194.37	9.37355	7.3	12.7	36	31	2.9	4	1.74	0.75	0.8	0.47	0.33	2.26	19.316	20.209
2019-07-02	59200	1.33953	285	659	179	265	62	36.4	0.29	11.8	7.01	4.79	25.6	NA	NA	NA	0.64125	391.132	9.375	NA	NA	NA	NA	NA	NA	NA	NA	NA	NA	NA	NA	19.3003	19.6536
2019-07-03	46015	1.72335	NA	NA	NA	NA	NA	NA	NA	NA	NA	NA	NA	NA	NA	NA	0.753194	217.465	9.375	NA	NA	NA	NA	NA	NA	NA	NA	NA	NA	NA	NA	19.1614	18.8777
2019-07-04	43964	1.80375	NA	NA	NA	NA	NA	NA	NA	NA	NA	NA	NA	NA	NA	NA	0.652917	177.294	9.375	NA	NA	NA	NA	NA	NA	NA	NA	NA	NA	NA	NA	18.6107	18.5221
2019-07-05	94090	0.84281	NA	NA	NA	NA	NA	NA	NA	NA	NA	NA	NA	NA	NA	NA	0.7	874.367	9.375	NA	NA	NA	NA	NA	NA	NA	NA	NA	NA	NA	NA	17.6767	18.2081
2019-07-06	49150	1.61343	NA	NA	NA	NA	NA	NA	NA	NA	NA	NA	NA	NA	NA	NA	1.2975	185.979	9.375	NA	NA	NA	NA	NA	NA	NA	NA	NA	NA	NA	NA	17.1675	17.8772
2019-07-07	87881	0.902357	NA	NA	NA	NA	NA	NA	NA	NA	NA	NA	NA	NA	NA	NA	0.579555	1023.28	9.375	NA	NA	NA	NA	NA	NA	NA	NA	NA	NA	NA	NA	17.1704	17.6031
2019-07-08	48382	1.63904	NA	NA	NA	NA	NA	NA	NA	NA	NA	NA	NA	NA	NA	NA	0.909583	380.689	9.375	NA	NA	NA	NA	NA	NA	NA	NA	NA	NA	NA	NA	17.1325	17.6073
2019-07-09	138120	0.574138	NA	NA	NA	NA	NA	NA	NA	NA	NA	NA	NA	NA	NA	NA	0.520694	1019.39	9.375	5.8	5	19	18	2.4	2.4	0.33	1.5	0.25	0.099	0.151	2.07	16.5832	16.9504
2019-07-10	65250	1.21533	200	270	56	290	43	30	0.25	8.6	4.1	4.5	13	2736	2030.31	190	0.653056	332.304	9.375	NA	NA	NA	NA	NA	NA	NA	NA	NA	NA	NA	NA	16.2849	16.95
2019-07-11	48910	1.62135	NA	NA	NA	NA	NA	NA	NA	NA	NA	NA	NA	NA	NA	NA	0.713491	283.29	9.375	NA	NA	NA	NA	NA	NA	NA	NA	NA	NA	NA	NA	16.1228	17.6819
2019-07-12	45762	1.73288	NA	NA	NA	NA	NA	NA	NA	NA	NA	NA	NA	NA	NA	NA	0.71625	267.069	9.375	NA	NA	NA	NA	NA	NA	NA	NA	NA	NA	NA	NA	15.9882	18.4552
2019-07-13	44200	1.79412	NA	NA	NA	NA	NA	NA	NA	NA	NA	NA	NA	NA	NA	NA	0.665229	285.284	9.375	NA	NA	NA	NA	NA	NA	NA	NA	NA	NA	NA	NA	16.2632	19.0085
2019-07-14	43318	1.83065	NA	NA	NA	NA	NA	NA	NA	NA	NA	NA	NA	NA	NA	NA	0.829444	310.893	9.375	NA	NA	NA	NA	NA	NA	NA	NA	NA	NA	NA	NA	16.6133	19.3752
2019-07-15	41638	1.90451	NA	NA	NA	NA	NA	NA	NA	NA	NA	NA	NA	NA	NA	NA	0.807778	315.435	9.375	NA	NA	NA	NA	NA	NA	NA	NA	NA	NA	NA	NA	16.5478	19.5405
2019-07-16	44306	1.78983	NA	NA	NA	NA	NA	NA	NA	NA	NA	NA	NA	NA	NA	NA	0.813194	335.187	9.375	NA	NA	NA	NA	NA	NA	NA	NA	NA	NA	NA	NA	16.2854	19.2778
2019-07-17	42130	1.88227	NA	NA	NA	NA	NA	NA	NA	NA	NA	NA	NA	NA	NA	NA	0.765833	407.612	9.375	NA	NA	NA	NA	NA	NA	NA	NA	NA	NA	NA	NA	16.3224	19.236
2019-07-18	41596	1.90643	NA	NA	NA	NA	NA	NA	NA	NA	NA	NA	NA	3848	2855.49	200	0.785	400.471	9.375	NA	NA	NA	NA	NA	NA	NA	NA	NA	NA	NA	NA	16.3092	19.3271
2019-07-19	41588	1.9068	NA	NA	NA	NA	NA	NA	NA	NA	NA	NA	NA	NA	NA	NA	0.907917	360.355	9.375	4.7	10	29	28	3.2	3.5	0.69	1.7	0.35	0.21	0.14	2.81	16.4735	19.6446
2019-07-20	45327	1.74951	240	520	170	390	65	50	0.1	9.2	7.1	2.1	15	NA	NA	NA	0.725417	423.253	9.375	NA	NA	NA	NA	NA	NA	NA	NA	NA	NA	NA	NA	16.6367	19.759
2019-07-21	42881	1.8493	NA	NA	NA	NA	NA	NA	NA	NA	NA	NA	NA	NA	NA	NA	0.933056	415.895	9.375	NA	NA	NA	NA	NA	NA	NA	NA	NA	NA	NA	NA	16.7	19.8395
2019-07-22	57957	1.36826	NA	NA	NA	NA	NA	NA	NA	NA	NA	NA	NA	NA	NA	NA	0.968182	1023.42	9.375	NA	NA	NA	NA	NA	NA	NA	NA	NA	NA	NA	NA	16.692	19.5967
2019-07-23	71325	1.11181	NA	NA	NA	NA	NA	NA	NA	NA	NA	NA	NA	NA	NA	NA	1.225	1155.48	9.37498	NA	NA	NA	NA	NA	NA	NA	NA	NA	NA	NA	NA	16.7551	19.2027
2019-07-24	42767	1.85423	NA	NA	NA	NA	NA	NA	NA	NA	NA	NA	NA	3288	2439.93	210	0.6	121.348	9.375	NA	NA	NA	NA	NA	NA	NA	NA	NA	NA	NA	NA	16.6543	19.5534
2019-07-25	41070	1.93085	NA	NA	NA	NA	NA	NA	NA	NA	NA	NA	NA	NA	NA	NA	0.698056	132.13	9.375	NA	NA	NA	NA	NA	NA	NA	NA	NA	NA	NA	NA	16.646	20.0806
2019-07-26	42369	1.87165	NA	NA	NA	NA	NA	NA	NA	NA	NA	NA	NA	NA	NA	NA	0.704444	159.934	9.37454	4.8	12.2	28	27	2.9	3.1	0.5	1.34	0.35	0.2	0.15	2.6	16.5796	20.4477
2019-07-27	41985	1.88877	236.25	501	175	254	63.1	48.49	0.25	11.5	7.65	3.85	14.61	NA	NA	NA	0.795833	176.233	8.57348	NA	NA	NA	NA	NA	NA	NA	NA	NA	NA	NA	NA	16.1222	20.7095
2019-07-28	39990	1.983	NA	NA	NA	NA	NA	NA	NA	NA	NA	NA	NA	NA	NA	NA	0.809306	176.662	8.33362	NA	NA	NA	NA	NA	NA	NA	NA	NA	NA	NA	NA	15.6258	20.7371
2019-07-29	149457	0.530587	NA	NA	NA	NA	NA	NA	NA	NA	NA	NA	NA	NA	NA	NA	1.12292	1138.54	8.33485	NA	NA	NA	NA	NA	NA	NA	NA	NA	NA	NA	NA	15.0522	19.6561
2019-07-30	60884	1.30248	NA	NA	NA	NA	NA	NA	NA	NA	NA	NA	NA	NA	NA	NA	0.67125	184.983	8.34151	NA	NA	NA	NA	NA	NA	NA	NA	NA	NA	NA	NA	15.0378	19.4938
2019-07-31	43484	1.82366	NA	NA	NA	NA	NA	NA	NA	NA	NA	NA	NA	NA	NA	NA	1.00042	319.233	8.33367	NA	NA	NA	NA	NA	NA	NA	NA	NA	NA	NA	NA	15.1217	19.7662
2019-08-01	171192	0.463223	NA	NA	NA	NA	NA	NA	NA	NA	NA	NA	NA	NA	NA	NA	0.456667	1516.83	9.12699	NA	NA	NA	NA	NA	NA	NA	NA	NA	NA	NA	NA	15.4021	19.1499
2019-08-02	147007	0.53943	NA	NA	NA	NA	NA	NA	NA	NA	NA	NA	NA	2292	1700.83	150	0.58	1038.29	9.37498	NA	NA	NA	NA	NA	NA	NA	NA	NA	NA	NA	NA	15.3397	17.6986
2019-08-03	51237	1.54771	NA	NA	NA	NA	NA	NA	NA	NA	NA	NA	NA	NA	NA	NA	0.860833	313.7	9.375	NA	NA	NA	NA	NA	NA	NA	NA	NA	NA	NA	NA	15.6644	18.0283
2019-08-04	46228	1.71541	NA	NA	NA	NA	NA	NA	NA	NA	NA	NA	NA	NA	NA	NA	0.934306	244.743	9.375	NA	NA	NA	NA	NA	NA	NA	NA	NA	NA	NA	NA	15.914	18.8862
2019-08-05	45714	1.7347	NA	NA	NA	NA	NA	NA	NA	NA	NA	NA	NA	NA	NA	NA	0.991944	231.076	9.375	NA	NA	NA	NA	NA	NA	NA	NA	NA	NA	NA	NA	16	19.4953
2019-08-06	48061	1.64999	NA	NA	NA	NA	NA	NA	NA	NA	NA	NA	NA	NA	NA	NA	1.01139	270.242	9.375	6.8	11.1	28	23	3.2	4.2	1.22	2.03	0.83	0.64	0.19	2.98	16.0036	19.9158
2019-08-07	61469	1.29008	201.25	440	141	203	44.8	33.15	0.23	9.29	5.83	3.46	11.65	2892	2146.07	180	0.765925	517.196	9.37469	NA	NA	NA	NA	NA	NA	NA	NA	NA	NA	NA	NA	16.0929	19.9576
2019-08-08	52399	1.51339	NA	NA	NA	NA	NA	NA	NA	NA	NA	NA	NA	NA	NA	NA	0.917083	858.831	9.37464	NA	NA	NA	NA	NA	NA	NA	NA	NA	NA	NA	NA	16.1513	19.9636
2019-08-09	166670	0.47579	NA	NA	NA	NA	NA	NA	NA	NA	NA	NA	NA	NA	NA	NA	0.803472	1348.38	9.375	NA	NA	NA	NA	NA	NA	NA	NA	NA	NA	NA	NA	16.2271	19.5302
2019-08-10	82046	0.966531	NA	NA	NA	NA	NA	NA	NA	NA	NA	NA	NA	NA	NA	NA	1.04167	357.382	9.375	NA	NA	NA	NA	NA	NA	NA	NA	NA	NA	NA	NA	16.1403	18.8164
2019-08-11	100313	0.790526	NA	NA	NA	NA	NA	NA	NA	NA	NA	NA	NA	NA	NA	NA	0.681944	751.112	9.3749	NA	NA	NA	NA	NA	NA	NA	NA	NA	NA	NA	NA	16.7869	18.9867
2019-08-12	46502	1.7053	NA	NA	NA	NA	NA	NA	NA	NA	NA	NA	NA	NA	NA	NA	1.09884	362.638	9.37338	4	8.92	31	7.6	2.6	2.8	0.63	1.34	0.31	0.19	0.12	2.17	17.3184	19.397
2019-08-13	50322	1.57585	179	464	176	242	61.2	44.98	0.45	10.6	6.6	4	16.22	NA	NA	NA	1.03042	328.077	9.3622	NA	NA	NA	NA	NA	NA	NA	NA	NA	NA	NA	NA	17.0114	19.8659
2019-08-14	137534	0.576585	NA	NA	NA	NA	NA	NA	NA	NA	NA	NA	NA	3216	2386.5	190	1.32181	1112.47	9.375	NA	NA	NA	NA	NA	NA	NA	NA	NA	NA	NA	NA	17.2208	19.0786
2019-08-15	60487	1.31103	NA	NA	NA	NA	NA	NA	NA	NA	NA	NA	NA	NA	NA	NA	1.25708	123.474	9.375	NA	NA	NA	NA	NA	NA	NA	NA	NA	NA	NA	NA	17.0718	18.8104
2019-08-16	100029	0.79277	NA	NA	NA	NA	NA	NA	NA	NA	NA	NA	NA	NA	NA	NA	0.948611	752.442	9.375	NA	NA	NA	NA	NA	NA	NA	NA	NA	NA	NA	NA	17.4257	18.8988
2019-08-17	71961	1.10199	NA	NA	NA	NA	NA	NA	NA	NA	NA	NA	NA	NA	NA	NA	0.745391	126.333	9.375	NA	NA	NA	NA	NA	NA	NA	NA	NA	NA	NA	NA	17.6728	18.7643
2019-08-18	102782	0.771536	NA	NA	NA	NA	NA	NA	NA	NA	NA	NA	NA	NA	NA	NA	0.867361	585.449	9.375	NA	NA	NA	NA	NA	NA	NA	NA	NA	NA	NA	NA	17.7965	18.7565
2019-08-19	97615	0.812375	NA	NA	NA	NA	NA	NA	NA	NA	NA	NA	NA	NA	NA	NA	0.954583	1023.36	9.375	NA	NA	NA	NA	NA	NA	NA	NA	NA	NA	NA	NA	18.2021	18.8794
2019-08-20	75487	1.05051	NA	NA	NA	NA	NA	NA	NA	NA	NA	NA	NA	NA	NA	NA	1.07625	466.232	9.375	13	10.9	32	26	4.2	4.1	1.98	1.24	0.64	0.25	0.39	2.12	18.4119	19.1723
2019-08-21	64798	1.2238	199	403	115	180	45.8	31.72	0.36	8.57	5.22	3.35	14.08	NA	NA	NA	0.950972	672.213	9.375	NA	NA	NA	NA	NA	NA	NA	NA	NA	NA	NA	NA	17.6876	19.3777
2019-08-22	53593	1.47967	NA	NA	NA	NA	NA	NA	NA	NA	NA	NA	NA	3164	2347.91	180	1.11417	468.105	9.375	NA	NA	NA	NA	NA	NA	NA	NA	NA	NA	NA	NA	16.9119	19.482
2019-08-23	49646	1.59731	NA	NA	NA	NA	NA	NA	NA	NA	NA	NA	NA	NA	NA	NA	0.759444	323.087	9.375	NA	NA	NA	NA	NA	NA	NA	NA	NA	NA	NA	NA	16.3343	19.683
2019-08-24	46887	1.6913	NA	NA	NA	NA	NA	NA	NA	NA	NA	NA	NA	NA	NA	NA	0.80211	313.65	9.37341	NA	NA	NA	NA	NA	NA	NA	NA	NA	NA	NA	NA	16.0751	20.0026
2019-08-25	45777	1.73231	NA	NA	NA	NA	NA	NA	NA	NA	NA	NA	NA	NA	NA	NA	0.763839	336.155	9.15017	NA	NA	NA	NA	NA	NA	NA	NA	NA	NA	NA	NA	15.8574	20.2967
2019-08-26	46515	1.70483	NA	NA	NA	NA	NA	NA	NA	NA	NA	NA	NA	NA	NA	NA	0.784722	334.193	8.7704	NA	NA	NA	NA	NA	NA	NA	NA	NA	NA	NA	NA	15.8568	20.5175
2019-08-27	46557	1.70329	NA	NA	NA	NA	NA	NA	NA	NA	NA	NA	NA	3664	2718.95	200	0.793611	430.307	8.36164	NA	NA	NA	NA	NA	NA	NA	NA	NA	NA	NA	NA	16.2975	20.7557
2019-08-28	54473	1.45577	NA	NA	NA	NA	NA	NA	NA	NA	NA	NA	NA	NA	NA	NA	1.07167	483.716	8.33333	5.5	11.9	33	34	3.5	4.6	1.86	1.47	0.31	0.15	0.16	2.74	16.2217	20.8733
2019-08-29	59351	1.33612	228.75	423	151	214	51.1	34.19	0.28	7.81	4.65	3.16	16.91	NA	NA	NA	0.798194	566.27	8.33333	NA	NA	NA	NA	NA	NA	NA	NA	NA	NA	NA	NA	16.0043	20.9278
2019-08-30	46271	1.71382	NA	NA	NA	NA	NA	NA	NA	NA	NA	NA	NA	NA	NA	NA	0.852917	385.592	8.33333	NA	NA	NA	NA	NA	NA	NA	NA	NA	NA	NA	NA	15.8358	20.8198
2019-08-31	43705	1.81444	NA	NA	NA	NA	NA	NA	NA	NA	NA	NA	NA	NA	NA	NA	0.800556	429.042	8.33333	NA	NA	NA	NA	NA	NA	NA	NA	NA	NA	NA	NA	16.2857	20.8013
2019-09-01	93132	0.85148	NA	NA	NA	NA	NA	NA	NA	NA	NA	NA	NA	NA	NA	NA	1.07889	922.378	8.33369	6.8	11.9	38	31	3.9	7.5	3.38	1.66	1.1	0.87	0.23	4.12	16.2151	20.9444
2019-09-02	58568	1.35398	90.63	269	113	130	36.5	23.27	0.48	5.7	3.43	2.27	13.23	NA	NA	NA	0.776111	511.761	8.38128	NA	NA	NA	NA	NA	NA	NA	NA	NA	NA	NA	NA	16.0688	20.3076
2019-09-03	46714	1.69756	NA	NA	NA	NA	NA	NA	NA	NA	NA	NA	NA	NA	NA	NA	0.787778	141.703	9.36847	NA	NA	NA	NA	NA	NA	NA	NA	NA	NA	NA	NA	15.979	19.9841
2019-09-04	74745	1.06094	NA	NA	NA	NA	NA	NA	NA	NA	NA	NA	NA	3716	2757.54	210	0.723194	399.336	9.375	NA	NA	NA	NA	NA	NA	NA	NA	NA	NA	NA	NA	15.9508	19.6653
2019-09-05	110277	0.719098	NA	NA	NA	NA	NA	NA	NA	NA	NA	NA	NA	NA	NA	NA	1.08153	591.231	9.375	16	11.6	37	18	5	8.3	3.39	1.55	0.62	0.1	0.52	4.91	15.7751	19.3744
2019-09-06	122518	0.647252	68.5	40.8	29.7	56.3	16.8	10.83	0.71	2.95	2.16	0.79	5.97	NA	NA	NA	0.719444	156.256	9.375	NA	NA	NA	NA	NA	NA	NA	NA	NA	NA	NA	NA	16.0357	18.0694
2019-09-07	111821	0.709169	NA	NA	NA	NA	NA	NA	NA	NA	NA	NA	NA	NA	NA	NA	1.03083	610.105	9.375	NA	NA	NA	NA	NA	NA	NA	NA	NA	NA	NA	NA	15.7806	17.9114
2019-09-08	50322	1.57585	NA	NA	NA	NA	NA	NA	NA	NA	NA	NA	NA	NA	NA	NA	0.801806	120.572	9.375	NA	NA	NA	NA	NA	NA	NA	NA	NA	NA	NA	NA	15.571	18.0156
2019-09-09	47340	1.67512	NA	NA	NA	NA	NA	NA	NA	NA	NA	NA	NA	NA	NA	NA	0.933472	128.18	9.375	NA	NA	NA	NA	NA	NA	NA	NA	NA	NA	NA	NA	15.3382	18.4626
2019-09-10	83529	0.949371	NA	NA	NA	NA	NA	NA	NA	NA	NA	NA	NA	NA	NA	NA	1.17778	491.01	9.375	NA	NA	NA	NA	NA	NA	NA	NA	NA	NA	NA	NA	15.0424	18.94
2019-09-11	222339	0.356663	NA	NA	NA	NA	NA	NA	NA	NA	NA	NA	NA	NA	NA	NA	1.01917	146.4	9.375	19	9.92	28	17	5.3	4.9	1.07	2.17	0.61	0.14	0.47	3.83	14.7268	17.8777
2019-09-12	113277	0.700054	49.5	150	42.8	84.5	26.3	16.25	0.23	4.53	3.29	1.24	10.05	NA	NA	NA	1.03597	291.331	9.375	NA	NA	NA	NA	NA	NA	NA	NA	NA	NA	NA	NA	14.7	17.7021
2019-09-13	62500	1.2688	NA	NA	NA	NA	NA	NA	NA	NA	NA	NA	NA	2784	2065.93	170	1.22042	125.362	9.37594	NA	NA	NA	NA	NA	NA	NA	NA	NA	NA	NA	NA	14.8606	17.9716
2019-09-14	66966	1.18418	NA	NA	NA	NA	NA	NA	NA	NA	NA	NA	NA	NA	NA	NA	1.05855	136.06	9.375	NA	NA	NA	NA	NA	NA	NA	NA	NA	NA	NA	NA	15.1666	18.2291
2019-09-15	52236	1.51811	NA	NA	NA	NA	NA	NA	NA	NA	NA	NA	NA	NA	NA	NA	1.18778	127.604	9.375	NA	NA	NA	NA	NA	NA	NA	NA	NA	NA	NA	NA	15.0926	18.2145
2019-09-16	52469	1.51137	NA	NA	NA	NA	NA	NA	NA	NA	NA	NA	NA	NA	NA	NA	1.28194	120.068	9.375	NA	NA	NA	NA	NA	NA	NA	NA	NA	NA	NA	NA	15.2324	18.1088
2019-09-17	53966	1.46944	NA	NA	NA	NA	NA	NA	NA	NA	NA	NA	NA	NA	NA	NA	1.02806	120.196	9.375	NA	NA	NA	NA	NA	NA	NA	NA	NA	NA	NA	NA	15.1308	17.9448
2019-09-18	144488	0.548835	NA	NA	NA	NA	NA	NA	NA	NA	NA	NA	NA	NA	NA	NA	1.06944	159.493	9.375	4.7	8.65	19	18	2.4	5.8	1.45	2.87	0.24	0.13	0.11	4.35	14.8889	16.8649
2019-09-19	70043	1.13216	163	303	55.2	141	33.8	31.7769	0.81	6.4	3.86	2.54	2.02312	3336	2475.55	200	0.961528	140.834	9.375	NA	NA	NA	NA	NA	NA	NA	NA	NA	NA	NA	NA	14.6483	16.029
2019-09-20	50759	1.56228	NA	NA	NA	NA	NA	NA	NA	NA	NA	NA	NA	NA	NA	NA	1.07167	137.988	9.375	NA	NA	NA	NA	NA	NA	NA	NA	NA	NA	NA	NA	14.6	16.4141
2019-09-21	49974	1.58683	NA	NA	NA	NA	NA	NA	NA	NA	NA	NA	NA	NA	NA	NA	1.02873	133.527	9.375	NA	NA	NA	NA	NA	NA	NA	NA	NA	NA	NA	NA	14.6	17.062
2019-09-22	48211	1.64485	NA	NA	NA	NA	NA	NA	NA	NA	NA	NA	NA	NA	NA	NA	1.01599	123.993	9.375	NA	NA	NA	NA	NA	NA	NA	NA	NA	NA	NA	NA	14.6061	17.7067
2019-09-23	50133	1.58179	NA	NA	NA	NA	NA	NA	NA	NA	NA	NA	NA	NA	NA	NA	0.967222	128.007	9.375	NA	NA	NA	NA	NA	NA	NA	NA	NA	NA	NA	NA	14.6147	18.1559
2019-09-24	48211	1.64485	NA	NA	NA	NA	NA	NA	NA	NA	NA	NA	NA	2796	2074.83	160	1.00431	127.917	9.375	NA	NA	NA	NA	NA	NA	NA	NA	NA	NA	NA	NA	14.6814	18.1255
2019-09-25	52589	1.50792	NA	NA	NA	NA	NA	NA	NA	NA	NA	NA	NA	NA	NA	NA	1.24847	140.546	9.375	NA	NA	NA	NA	NA	NA	NA	NA	NA	NA	NA	NA	14.715	18.1592
2019-09-26	47455	1.67106	NA	NA	NA	NA	NA	NA	NA	NA	NA	NA	NA	NA	NA	NA	1.27597	124.961	9.375	NA	NA	NA	NA	NA	NA	NA	NA	NA	NA	NA	NA	15.0458	18.3423
2019-09-27	56100	1.41355	NA	NA	NA	NA	NA	NA	NA	NA	NA	NA	NA	NA	NA	NA	0.861389	139.672	9.375	7.8	12	32	26	4	9	4.44	2.08	0.79	0.82	-0.03	4.56	15.0824	18.361
2019-09-28	178936	0.443175	151.67	415	154	192	59.8	51.74	0.23	10.6	8.17	2.43	8.06	NA	NA	NA	1.19819	284.053	9.375	NA	NA	NA	NA	NA	NA	NA	NA	NA	NA	NA	NA	15.2318	17.1279
2019-09-29	126343	0.627656	NA	NA	NA	NA	NA	NA	NA	NA	NA	NA	NA	NA	NA	NA	1.15278	396.337	9.37589	NA	NA	NA	NA	NA	NA	NA	NA	NA	NA	NA	NA	15.3864	16.6423
2019-09-30	94283	0.841085	NA	NA	NA	NA	NA	NA	NA	NA	NA	NA	NA	3152	2339.01	190	1.03236	539.347	9.37778	NA	NA	NA	NA	NA	NA	NA	NA	NA	NA	NA	NA	15.2842	17.0646
2019-10-01	107021	0.740976	NA	NA	NA	NA	NA	NA	NA	NA	NA	NA	NA	NA	NA	NA	0.964722	584.87	9.38045	NA	NA	NA	NA	NA	NA	NA	NA	NA	NA	NA	NA	15.0369	16.7838
2019-10-02	59836	1.32529	NA	NA	NA	NA	NA	NA	NA	NA	NA	NA	NA	NA	NA	NA	1.06194	327.861	9.375	NA	NA	NA	NA	NA	NA	NA	NA	NA	NA	NA	NA	14.8264	16.373
2019-10-03	101503	0.781258	NA	NA	NA	NA	NA	NA	NA	NA	NA	NA	NA	NA	NA	NA	1.12556	911.422	9.375	3.5	8.86	19	20	2.5	8	2.03	4.44	0.5	0.4	0.1	5.97	15.0467	16.4507
2019-10-04	54707	1.44954	117	609	127	141	42.4	35.49	0.66	7.99	5.44	2.55	6.91	NA	NA	NA	1.02708	324.312	9.375	NA	NA	NA	NA	NA	NA	NA	NA	NA	NA	NA	NA	15.0814	15.9146
2019-10-05	51811	1.53056	NA	NA	NA	NA	NA	NA	NA	NA	NA	NA	NA	NA	NA	NA	1.25889	525.869	9.37843	NA	NA	NA	NA	NA	NA	NA	NA	NA	NA	NA	NA	15.2894	16.1435
2019-10-06	48828	1.62407	NA	NA	NA	NA	NA	NA	NA	NA	NA	NA	NA	NA	NA	NA	1.13241	519.415	9.37718	NA	NA	NA	NA	NA	NA	NA	NA	NA	NA	NA	NA	15.4951	16.2547
2019-10-07	49525	1.60121	NA	NA	NA	NA	NA	NA	NA	NA	NA	NA	NA	NA	NA	NA	1.18538	545.833	9.375	NA	NA	NA	NA	NA	NA	NA	NA	NA	NA	NA	NA	15.2227	16.4179
2019-10-08	49597	1.59889	NA	NA	NA	NA	NA	NA	NA	NA	NA	NA	NA	NA	NA	NA	1.10014	540.446	9.375	NA	NA	NA	NA	NA	NA	NA	NA	NA	NA	NA	NA	14.9119	16.4928
2019-10-09	146187	0.542456	NA	NA	NA	NA	NA	NA	NA	NA	NA	NA	NA	NA	NA	NA	0.93	1184.73	9.375	NA	NA	NA	NA	NA	NA	NA	NA	NA	NA	NA	NA	14.7783	15.3306
2019-10-10	74829	1.05975	NA	NA	NA	NA	NA	NA	NA	NA	NA	NA	NA	NA	NA	NA	1.18667	716.207	9.375	NA	NA	NA	NA	NA	NA	NA	NA	NA	NA	NA	NA	14.8033	14.872
2019-10-11	62674	1.26528	NA	NA	NA	NA	NA	NA	NA	NA	NA	NA	NA	NA	NA	NA	0.906111	627.514	9.375	NA	NA	NA	NA	NA	NA	NA	NA	NA	NA	NA	NA	14.8543	15.5966
2019-10-12	223942	0.35411	NA	NA	NA	NA	NA	NA	NA	NA	NA	NA	NA	NA	NA	NA	0.627083	1910.37	9.375	5	5.5	14	11	2.2	2.7	0.19	1.8	0.35	0.23	0.12	2.51	14.5353	15.1845
2019-10-13	179935	0.440715	73	145	57.6357	73.2	14	7.88	1.72	2.57	5.27875	-2.70875	6.12	NA	NA	NA	0.771528	1478.11	9.375	NA	NA	NA	NA	NA	NA	NA	NA	NA	NA	NA	NA	14.3858	14.2244
2019-10-14	165109	0.480289	NA	NA	NA	NA	NA	NA	NA	NA	NA	NA	NA	NA	NA	NA	0.629167	1710.15	9.375	NA	NA	NA	NA	NA	NA	NA	NA	NA	NA	NA	NA	14.2822	14.9329
2019-10-15	164466	0.482167	NA	NA	NA	NA	NA	NA	NA	NA	NA	NA	NA	NA	NA	NA	0.659722	1721.08	9.375	NA	NA	NA	NA	NA	NA	NA	NA	NA	NA	NA	NA	14.6022	14.4299
2019-10-16	133462	0.594177	NA	NA	NA	NA	NA	NA	NA	NA	NA	NA	NA	NA	NA	NA	0.761474	1354.77	9.375	NA	NA	NA	NA	NA	NA	NA	NA	NA	NA	NA	NA	14.8682	14.3252
2019-10-17	165880	0.478056	NA	NA	NA	NA	NA	NA	NA	NA	NA	NA	NA	NA	NA	NA	0.614444	951.193	9.37589	9.6	11	25	10	3.6	6.9	1.63	1.71	0.77	0.39	0.38	5.27	15.016	14.891
2019-10-18	149265	0.53127	87.5	157	19.1	78.9	15.5	13.52	1.23	4.46	5.18917	-0.729167	1.98	NA	NA	NA	0.506806	1576	9.37678	NA	NA	NA	NA	NA	NA	NA	NA	NA	NA	NA	NA	15.1846	15.071
2019-10-19	136626	0.580417	NA	NA	NA	NA	NA	NA	NA	NA	NA	NA	NA	NA	NA	NA	0.835933	1249.55	9.375	NA	NA	NA	NA	NA	NA	NA	NA	NA	NA	NA	NA	15.5049	15.2901
2019-10-20	155216	0.510901	NA	NA	NA	NA	NA	NA	NA	NA	NA	NA	NA	NA	NA	NA	0.825591	1294.82	9.37675	NA	NA	NA	NA	NA	NA	NA	NA	NA	NA	NA	NA	15.1781	15.5168
2019-10-21	146959	0.539606	NA	NA	NA	NA	NA	NA	NA	NA	NA	NA	NA	NA	NA	NA	1.48792	1346.29	9.375	NA	NA	NA	NA	NA	NA	NA	NA	NA	NA	NA	NA	14.9558	14.7961
2019-10-22	99355	0.798148	NA	NA	NA	NA	NA	NA	NA	NA	NA	NA	NA	NA	NA	NA	1.59875	1318.27	9.375	NA	NA	NA	NA	NA	NA	NA	NA	NA	NA	NA	NA	15.059	15.6244
2019-10-23	79461	0.997974	NA	NA	NA	NA	NA	NA	NA	NA	NA	NA	NA	3632	2695.2	200	1.74903	1324.23	9.375	NA	NA	NA	NA	NA	NA	NA	NA	NA	NA	NA	NA	15.6494	16.0684
2019-10-24	73750	1.07525	NA	NA	NA	NA	NA	NA	NA	NA	NA	NA	NA	NA	NA	NA	0.730417	1109.87	9.375	NA	NA	NA	NA	NA	NA	NA	NA	NA	NA	NA	NA	15.8951	16.2466
2019-10-25	72483	1.09405	NA	NA	NA	NA	NA	NA	NA	NA	NA	NA	NA	NA	NA	NA	1.23806	1060.62	9.375	NA	NA	NA	NA	NA	NA	NA	NA	NA	NA	NA	NA	15.5736	16.3654
2019-10-26	75764	1.04667	NA	NA	NA	NA	NA	NA	NA	NA	NA	NA	NA	NA	NA	NA	1.15714	1188.62	9.375	NA	NA	NA	NA	NA	NA	NA	NA	NA	NA	NA	NA	15.7863	16.4278
2019-10-27	69065	1.14819	NA	NA	NA	NA	NA	NA	NA	NA	NA	NA	NA	NA	NA	NA	1.08236	717.894	9.375	3.9	10.8	21	20.6667	3.33333	8.16667	1.32	5.04	0.856667	0.28	0.576667	6.84667	15.8885	16.3943
2019-10-28	71595	1.10762	181	381	130	159.633	47.3	34.58	0.23	8.24	5.01	3.23	12.72	NA	NA	NA	1.11083	199.158	9.375	NA	NA	NA	NA	NA	NA	NA	NA	NA	NA	NA	NA	15.6876	16.2384
2019-10-29	85999	0.922104	NA	NA	NA	NA	NA	NA	NA	NA	NA	NA	NA	NA	NA	NA	1.22772	459.06	9.375	NA	NA	NA	NA	NA	NA	NA	NA	NA	NA	NA	NA	15.6522	16.0203
2019-10-30	59311	1.33702	NA	NA	NA	NA	NA	NA	NA	NA	NA	NA	NA	NA	NA	NA	1.07736	126.888	9.375	NA	NA	NA	NA	NA	NA	NA	NA	NA	NA	NA	NA	16.1032	15.4053
2019-10-31	59237	1.33869	NA	NA	NA	NA	NA	NA	NA	NA	NA	NA	NA	4128	3063.27	210	0.938472	125.799	9.375	NA	NA	NA	NA	NA	NA	NA	NA	NA	NA	NA	NA	15.6593	15.3509
2019-10-31	59237	1.33869	NA	NA	NA	NA	NA	NA	NA	NA	NA	NA	NA	4128	3063.27	210	0.938472	125.799	9.375	NA	NA	NA	NA	NA	NA	NA	NA	NA	NA	NA	NA	15.5503	15.3509
2019-10-31	59237	1.33869	NA	NA	NA	NA	NA	NA	NA	NA	NA	NA	NA	4128	3063.27	210	0.976585	125.799	9.375	NA	NA	NA	NA	NA	NA	NA	NA	NA	NA	NA	NA	15.6593	15.3509
2019-10-31	59237	1.33869	NA	NA	NA	NA	NA	NA	NA	NA	NA	NA	NA	4128	3063.27	210	0.976585	125.799	9.375	NA	NA	NA	NA	NA	NA	NA	NA	NA	NA	NA	NA	15.5503	15.3509
2019-11-01	57806	1.37183	NA	NA	NA	NA	NA	NA	NA	NA	NA	NA	NA	NA	NA	NA	1.03944	124.464	9.375	6.2	10.4464	28	26	3.2	8.8	4.9	2.8	0.9	0.81	0.09	3.9	15.4431	15.5394
2019-11-02	98134	0.808079	190	360	85	200	48	36	0.1	7.8	4.3	3.5	12	NA	NA	NA	1.21306	637.293	9.375	NA	NA	NA	NA	NA	NA	NA	NA	NA	NA	NA	NA	15.3218	15.4143
2019-11-03	131498	0.603051	NA	NA	NA	NA	NA	NA	NA	NA	NA	NA	NA	NA	NA	NA	1.11389	175.452	9.375	NA	NA	NA	NA	NA	NA	NA	NA	NA	NA	NA	NA	15.2347	14.6474
2019-11-04	67424	1.17614	NA	NA	NA	NA	NA	NA	NA	NA	NA	NA	NA	3836	2846.58	220	0.924861	171.178	9.375	NA	NA	NA	NA	NA	NA	NA	NA	NA	NA	NA	NA	15.0656	14.4147
2019-11-05	92455	0.857715	NA	NA	NA	NA	NA	NA	NA	NA	NA	NA	NA	NA	NA	NA	1.23769	731.007	9.375	NA	NA	NA	NA	NA	NA	NA	NA	NA	NA	NA	NA	15.0338	15.0165
2019-11-06	81498	0.97303	NA	NA	NA	NA	NA	NA	NA	NA	NA	NA	NA	NA	NA	NA	1.02715	123.973	9.375	NA	NA	NA	NA	NA	NA	NA	NA	NA	NA	NA	NA	14.8804	14.7104
2019-11-06	81498	0.97303	NA	NA	NA	NA	NA	NA	NA	NA	NA	NA	NA	NA	NA	NA	1.02715	123.973	9.375	NA	NA	NA	NA	NA	NA	NA	NA	NA	NA	NA	NA	14.8718	14.7104
2019-11-06	81498	0.97303	NA	NA	NA	NA	NA	NA	NA	NA	NA	NA	NA	NA	NA	NA	1.0125	123.973	9.375	NA	NA	NA	NA	NA	NA	NA	NA	NA	NA	NA	NA	14.8804	14.7104
2019-11-06	81498	0.97303	NA	NA	NA	NA	NA	NA	NA	NA	NA	NA	NA	NA	NA	NA	1.0125	123.973	9.375	NA	NA	NA	NA	NA	NA	NA	NA	NA	NA	NA	NA	14.8718	14.7104
2019-11-07	64105	1.23703	NA	NA	NA	NA	NA	NA	NA	NA	NA	NA	NA	NA	NA	NA	1.18861	125.649	9.375	NA	NA	NA	NA	NA	NA	NA	NA	NA	NA	NA	NA	14.5867	14.7135
2019-11-08	79277	1.00029	NA	NA	NA	NA	NA	NA	NA	NA	NA	NA	NA	NA	NA	NA	1.26231	242.445	9.375	NA	NA	NA	NA	NA	NA	NA	NA	NA	NA	NA	NA	14.6136	14.9366
2019-11-09	63114	1.25646	NA	NA	NA	NA	NA	NA	NA	NA	NA	NA	NA	NA	NA	NA	1.05405	132.657	9.375	NA	NA	NA	NA	NA	NA	NA	NA	NA	NA	NA	NA	14.7	14.9297
2019-11-10	59905	1.32376	NA	NA	NA	NA	NA	NA	NA	NA	NA	NA	NA	NA	NA	NA	1.36801	167.152	9.375	3.8	9.81	27	24	2.4	7.5	2.22	3.44	0.5	0.34	0.16	5.28	14.7	15.0872
2019-11-11	73782	1.07479	65	214	55.7	113	34.7	22.62	1.25	5.43	3.82	1.61	12.08	NA	NA	NA	1.16861	265.743	9.375	NA	NA	NA	NA	NA	NA	NA	NA	NA	NA	NA	NA	14.7929	15.2778
2019-11-12	59709	1.32811	NA	NA	NA	NA	NA	NA	NA	NA	NA	NA	NA	3532	2620.99	210	1.19486	134.234	9.37747	NA	NA	NA	NA	NA	NA	NA	NA	NA	NA	NA	NA	14.8983	14.8657
2019-11-13	71361	1.11125	NA	NA	NA	NA	NA	NA	NA	NA	NA	NA	NA	NA	NA	NA	1.08806	170.313	9.375	NA	NA	NA	NA	NA	NA	NA	NA	NA	NA	NA	NA	15.5715	14.5787
2019-11-14	57272	1.38462	NA	NA	NA	NA	NA	NA	NA	NA	NA	NA	NA	NA	NA	NA	1.16819	137.398	9.375	NA	NA	NA	NA	NA	NA	NA	NA	NA	NA	NA	NA	16.2464	14.5591
2019-11-15	63985	1.23935	NA	NA	NA	NA	NA	NA	NA	NA	NA	NA	NA	NA	NA	NA	0.978194	138.196	9.375	NA	NA	NA	NA	NA	NA	NA	NA	NA	NA	NA	NA	16.5218	14.8492
2019-11-16	73862	1.07362	NA	NA	NA	NA	NA	NA	NA	NA	NA	NA	NA	NA	NA	NA	1.27472	382.407	9.375	20	13.3	39	31	5.7	8.4	3.28	2.54	0.83	0.25	0.58	5.12	16.6508	14.7882
2019-11-17	146297	0.542048	89	209	101	113	30.4	21.71	0.23	5.28	4.09	1.19	8.69	NA	NA	NA	1.32423	305.116	9.375	NA	NA	NA	NA	NA	NA	NA	NA	NA	NA	NA	NA	17.2119	14.3198
2019-11-18	64958	1.22079	NA	NA	NA	NA	NA	NA	NA	NA	NA	NA	NA	NA	NA	NA	1.08333	151.005	9.375	NA	NA	NA	NA	NA	NA	NA	NA	NA	NA	NA	NA	17.6197	13.5649
2019-11-19	63230	1.25415	NA	NA	NA	NA	NA	NA	NA	NA	NA	NA	NA	NA	NA	NA	1.01278	162.43	9.375	NA	NA	NA	NA	NA	NA	NA	NA	NA	NA	NA	NA	17.7615	14.1844
2019-11-20	63660	1.24568	NA	NA	NA	NA	NA	NA	NA	NA	NA	NA	NA	NA	NA	NA	1.01764	132.826	9.375	NA	NA	NA	NA	NA	NA	NA	NA	NA	NA	NA	NA	17.9537	14.4995
2019-11-21	75356	1.05234	NA	NA	NA	NA	NA	NA	NA	NA	NA	NA	NA	4128	3063.27	240	1.45597	337.804	9.375	NA	NA	NA	NA	NA	NA	NA	NA	NA	NA	NA	NA	18.1703	14.7697
2019-11-22	100427	0.789628	NA	NA	NA	NA	NA	NA	NA	NA	NA	NA	NA	NA	NA	NA	1.04194	505.383	9.375	NA	NA	NA	NA	NA	NA	NA	NA	NA	NA	NA	NA	18.2843	14.8555
2019-11-23	110819	0.715581	81	185	115	146	35	27.69	0.23	5.69	4.51	1.18	7.31	NA	NA	NA	1.22103	296.41	9.375	5	7.84	23	17	2.3	7	2.4	2.96	0.39	0.28	0.11	4.6	18.5107	13.8738
2019-11-24	68116	1.16419	NA	NA	NA	NA	NA	NA	NA	NA	NA	NA	NA	NA	NA	NA	1.10529	254.773	9.375	NA	NA	NA	NA	NA	NA	NA	NA	NA	NA	NA	NA	18.7415	13.6782
2019-11-25	65731	1.20643	NA	NA	NA	NA	NA	NA	NA	NA	NA	NA	NA	3972	2792	250	1.28944	243.786	9.375	NA	NA	NA	NA	NA	NA	NA	NA	NA	NA	NA	NA	18.6513	13.96
2019-11-26	64775	1.22424	NA	NA	NA	NA	NA	NA	NA	NA	NA	NA	NA	NA	NA	NA	1.01444	220.762	9.375	NA	NA	NA	NA	NA	NA	NA	NA	NA	NA	NA	NA	18.4104	14.2572
2019-11-27	63161	1.25552	NA	NA	NA	NA	NA	NA	NA	NA	NA	NA	NA	NA	NA	NA	0.939722	192.522	9.375	NA	NA	NA	NA	NA	NA	NA	NA	NA	NA	NA	NA	18.1315	14.4984
2019-11-28	98906	0.801771	NA	NA	NA	NA	NA	NA	NA	NA	NA	NA	NA	NA	NA	NA	1.17417	389.514	9.375	NA	NA	NA	NA	NA	NA	NA	NA	NA	NA	NA	NA	18.2017	14.5631
2019-11-29	122944	0.645009	NA	NA	NA	NA	NA	NA	NA	NA	NA	NA	NA	NA	NA	NA	0.985278	130.58	9.375	NA	NA	NA	NA	NA	NA	NA	NA	NA	NA	NA	NA	19.0012	13.5071
2019-11-30	90470	0.876534	NA	NA	NA	NA	NA	NA	NA	NA	NA	NA	NA	NA	NA	NA	0.986479	210.002	9.375	NA	NA	NA	NA	NA	NA	NA	NA	NA	NA	NA	NA	19.2375	13.2064
2019-12-01	65057	1.21893	NA	NA	NA	NA	NA	NA	NA	NA	NA	NA	NA	NA	NA	NA	1.25349	334.877	9.375	4.3	9.03	28	21	1.4	5.3	0.87	3.39	0.34	0.24	0.1	4.43	19.4068	13.1902
2019-12-02	63852	1.24193	151	400	150	225	55.7	36.92	0.23	7.57	4.74	2.83	18.78	NA	NA	NA	1.14375	361.122	9.375	NA	NA	NA	NA	NA	NA	NA	NA	NA	NA	NA	NA	20.2396	13.5311
2019-12-03	66277	1.19649	NA	NA	NA	NA	NA	NA	NA	NA	NA	NA	NA	4228	3137.48	280	1.07236	332.875	9.375	NA	NA	NA	NA	NA	NA	NA	NA	NA	NA	NA	NA	20.0261	13.6641
2019-12-04	83412	0.950703	NA	NA	NA	NA	NA	NA	NA	NA	NA	NA	NA	NA	NA	NA	0.992083	572.697	9.375	NA	NA	NA	NA	NA	NA	NA	NA	NA	NA	NA	NA	19.2686	13.6918
2019-12-05	64910	1.22169	NA	NA	NA	NA	NA	NA	NA	NA	NA	NA	NA	NA	NA	NA	1.17333	252.99	9.375	NA	NA	NA	NA	NA	NA	NA	NA	NA	NA	NA	NA	19.0722	13.8518
2019-12-06	83247	0.952587	NA	NA	NA	NA	NA	NA	NA	NA	NA	NA	NA	NA	NA	NA	1.25097	419.326	9.375	NA	NA	NA	NA	NA	NA	NA	NA	NA	NA	NA	NA	19.0207	13.9588
2019-12-07	89737	0.883693	NA	NA	NA	NA	NA	NA	NA	NA	NA	NA	NA	NA	NA	NA	1.02671	341.573	9.375	NA	NA	NA	NA	NA	NA	NA	NA	NA	NA	NA	NA	18.8224	13.6613
2019-12-08	92811	0.854425	NA	NA	NA	NA	NA	NA	NA	NA	NA	NA	NA	NA	NA	NA	0.845798	556.739	9.375	NA	NA	NA	NA	NA	NA	NA	NA	NA	NA	NA	NA	18.6576	13.3922
2019-12-09	121808	0.651025	NA	NA	NA	NA	NA	NA	NA	NA	NA	NA	NA	NA	NA	NA	1.18208	708.665	9.375	NA	NA	NA	NA	NA	NA	NA	NA	NA	NA	NA	NA	18.6514	12.8489
2019-12-10	92145	0.8606	NA	NA	NA	NA	NA	NA	NA	NA	NA	NA	NA	NA	NA	NA	1.13778	462.398	9.375	NA	NA	NA	NA	NA	NA	NA	NA	NA	NA	NA	NA	19.0215	12.5379
2019-12-11	70901	1.11846	NA	NA	NA	NA	NA	NA	NA	NA	NA	NA	NA	NA	NA	NA	1.18083	307.041	9.375	NA	NA	NA	NA	NA	NA	NA	NA	NA	NA	NA	NA	19.259	12.5729
2019-12-12	112460	0.70514	NA	NA	NA	NA	NA	NA	NA	NA	NA	NA	NA	NA	NA	NA	0.8	496.74	9.375	NA	NA	NA	NA	NA	NA	NA	NA	NA	NA	NA	NA	20.0836	12.7685
2019-12-13	88748	0.893541	NA	NA	NA	NA	NA	NA	NA	NA	NA	NA	NA	4371	3243.59	350	1.00139	463.585	9.375	NA	NA	NA	NA	NA	NA	NA	NA	NA	NA	NA	NA	20.9747	12.3895
2019-12-14	77487	1.0234	NA	NA	NA	NA	NA	NA	NA	NA	NA	NA	NA	NA	NA	NA	1.41818	457.363	9.375	62	21.6	67	18	13	8.4	1.87	2.92	1.7	0.21	1.49	6.53	20.9382	12.6391
2019-12-15	97511	0.813242	143	334	103	146	36.5	23.66	0.23	5.86	3.3	2.56	12.84	NA	NA	NA	1.05565	490.132	9.375	NA	NA	NA	NA	NA	NA	NA	NA	NA	NA	NA	NA	20.6151	12.751
2019-12-16	103638	0.765163	NA	NA	NA	NA	NA	NA	NA	NA	NA	NA	NA	NA	NA	NA	0.896389	356.247	9.375	NA	NA	NA	NA	NA	NA	NA	NA	NA	NA	NA	NA	21.3958	12.1502
2019-12-17	95616	0.829359	NA	NA	NA	NA	NA	NA	NA	NA	NA	NA	NA	NA	NA	NA	0.898472	452.125	9.375	NA	NA	NA	NA	NA	NA	NA	NA	NA	NA	NA	NA	22.6739	11.748
2019-12-18	106522	0.744447	NA	NA	NA	NA	NA	NA	NA	NA	NA	NA	NA	NA	NA	NA	0.740972	294.274	9.375	NA	NA	NA	NA	NA	NA	NA	NA	NA	NA	NA	NA	22.4251	12.1541
2019-12-19	80238	0.98831	NA	NA	NA	NA	NA	NA	NA	NA	NA	NA	NA	NA	NA	NA	1.01194	307.6	9.375	11	10.1	24	19	3.2	8.4	2.75	4.07	0.77	0.55	0.22	5.65	22.5471	12.072
2019-12-20	78896	1.00512	197	309	126	186	53	32.5	0.39	8.95	4.66	4.29	20.5	NA	NA	NA	1.21349	298.122	9.375	NA	NA	NA	NA	NA	NA	NA	NA	NA	NA	NA	NA	22.3733	12.5957
2019-12-21	89056	0.890451	NA	NA	NA	NA	NA	NA	NA	NA	NA	NA	NA	NA	NA	NA	1.15522	207.225	9.375	NA	NA	NA	NA	NA	NA	NA	NA	NA	NA	NA	NA	22.1127	13.1002
2019-12-22	82326	0.963244	NA	NA	NA	NA	NA	NA	NA	NA	NA	NA	NA	NA	NA	NA	1.12597	383.322	9.375	NA	NA	NA	NA	NA	NA	NA	NA	NA	NA	NA	NA	21.9699	13.1503
2019-12-23	83925	0.944891	NA	NA	NA	NA	NA	NA	NA	NA	NA	NA	NA	NA	NA	NA	1.05917	227.572	9.375	117.4	11.6778	185	18.5556	4.68889	9.45	2.32556	4.00111	4.66	0.461111	4.19889	7.12444	21.8457	13.2163
2019-12-24	90499	0.876253	137	289	125.778	198.444	30.6	32.2111	0.37	5.29	4.50667	0.783333	-1.61111	NA	NA	NA	0.987639	173.424	9.375	NA	NA	NA	NA	NA	NA	NA	NA	NA	NA	NA	NA	21.5822	13.1439
2019-12-25	74025	1.07126	NA	NA	NA	NA	NA	NA	NA	NA	NA	NA	NA	NA	NA	NA	1.00514	197.997	9.375	38.2	12.4667	46.1	18.3333	5.43333	5.91	2.11333	3.96667	1.66	0.416667	1.24333	3.79667	21.2968	13.1257
2019-12-26	69100	1.14761	143	359	125.667	204.667	41.9	32.0667	0.36	6.22	4.43	1.79	9.83333	NA	NA	NA	0.903194	390.242	9.375	NA	NA	NA	NA	NA	NA	NA	NA	NA	NA	NA	NA	20.5379	13.2491
2019-12-27	61800	1.28317	NA	NA	NA	NA	NA	NA	NA	NA	NA	NA	NA	NA	NA	NA	0.995556	152.88	9.375	NA	NA	NA	NA	NA	NA	NA	NA	NA	NA	NA	NA	19.7732	13.0647
2019-12-28	59528	1.33215	NA	NA	NA	NA	NA	NA	NA	NA	NA	NA	NA	NA	NA	NA	0.979119	126.632	9.375	NA	NA	NA	NA	NA	NA	NA	NA	NA	NA	NA	NA	19.2061	12.8728
2019-12-29	59581	1.33096	NA	NA	NA	NA	NA	NA	NA	NA	NA	NA	NA	NA	NA	NA	1.02406	138.314	9.375	NA	NA	NA	NA	NA	NA	NA	NA	NA	NA	NA	NA	18.6919	12.7206
2019-12-30	60292	1.31527	NA	NA	NA	NA	NA	NA	NA	NA	NA	NA	NA	NA	NA	NA	1.0975	122.533	9.375	NA	NA	NA	NA	NA	NA	NA	NA	NA	NA	NA	NA	19.0199	12.6962
2019-12-31	62818	1.26238	NA	NA	NA	NA	NA	NA	NA	NA	NA	NA	NA	NA	NA	NA	1.02222	120.004	9.375	NA	NA	NA	NA	NA	NA	NA	NA	NA	NA	NA	NA	19.4282	12.858
2020-01-01	63577	1.24731	NA	NA	NA	NA	NA	NA	NA	NA	NA	NA	NA	NA	NA	NA	0.990833	153.976	9.375	NA	NA	NA	NA	NA	NA	NA	NA	NA	NA	NA	NA	19.9949	12.9038
2020-01-02	53990	1.46879	NA	NA	NA	NA	NA	NA	NA	NA	NA	NA	NA	NA	NA	NA	1.12014	185.908	9.375	NA	NA	NA	NA	NA	NA	NA	NA	NA	NA	NA	NA	20.9549	13.0333
2020-01-03	58887	1.34665	NA	NA	NA	NA	NA	NA	NA	NA	NA	NA	NA	NA	NA	NA	1.31097	181.791	9.375	NA	NA	NA	NA	NA	NA	NA	NA	NA	NA	NA	NA	21.6996	12.9107
2020-01-04	68404	1.15929	NA	NA	NA	NA	NA	NA	NA	NA	NA	NA	NA	NA	NA	NA	0.998611	161.181	9.375	NA	NA	NA	NA	NA	NA	NA	NA	NA	NA	NA	NA	20.7982	12.934
2020-01-05	106240	0.746423	NA	NA	NA	NA	NA	NA	NA	NA	NA	NA	NA	NA	NA	NA	0.865833	341.942	9.375	NA	NA	NA	NA	NA	NA	NA	NA	NA	NA	NA	NA	21.05	10.9939
2020-01-06	73663	1.07652	NA	NA	NA	NA	NA	NA	NA	NA	NA	NA	NA	NA	NA	NA	1.32042	122.244	9.375	45	17.2	57	17	9.9	7.1	0.84	3.76	1.3	0.15	1.15	6.26	21.9797	10.448
2020-01-07	73824	1.07418	149	369	125	242	44.7	31.2	0.3	6.31	3.97	2.34	13.5	3956	2935.63	420	1.05528	125.378	9.375	NA	NA	NA	NA	NA	NA	NA	NA	NA	NA	NA	NA	21.9561	11.5891
2020-01-08	78195	1.01413	NA	NA	NA	NA	NA	NA	NA	NA	NA	NA	NA	NA	NA	NA	0.972222	138.632	9.375	NA	NA	NA	NA	NA	NA	NA	NA	NA	NA	NA	NA	22.0589	12.27
2020-01-09	70317	1.12775	NA	NA	NA	NA	NA	NA	NA	NA	NA	NA	NA	NA	NA	NA	0.972222	120.036	9.375	NA	NA	NA	NA	NA	NA	NA	NA	NA	NA	NA	NA	22.0925	12.6084
2020-01-10	117774	0.673323	NA	NA	NA	NA	NA	NA	NA	NA	NA	NA	NA	NA	NA	NA	0.694028	177.167	9.375	NA	NA	NA	NA	NA	NA	NA	NA	NA	NA	NA	NA	21.8318	12.0524
2020-01-11	118810	0.667452	NA	NA	NA	NA	NA	NA	NA	NA	NA	NA	NA	NA	NA	NA	0.886528	305.966	9.375	NA	NA	NA	NA	NA	NA	NA	NA	NA	NA	NA	NA	21.8679	10.7346
2020-01-12	105844	0.749216	NA	NA	NA	NA	NA	NA	NA	NA	NA	NA	NA	NA	NA	NA	1.0825	349.677	9.375	NA	NA	NA	NA	NA	NA	NA	NA	NA	NA	NA	NA	22.3764	11.1036
2020-01-13	135715	0.584313	NA	NA	NA	NA	NA	NA	NA	NA	NA	NA	NA	NA	NA	NA	0.722083	396.691	9.375	31	14.7	41	14	7.1	4.5	0.7	2.47	0.46	0.13	0.33	3.8	22.8897	11.3585
2020-01-14	124917	0.634822	161	317	33.6	175	24.4	12.88	1.59	4.34	2.16	2.18	11.52	3280	2433.99	240	1.05792	503.44	9.375	NA	NA	NA	NA	NA	NA	NA	NA	NA	NA	NA	NA	23.4731	10.5739
2020-01-15	131230	0.604283	NA	NA	NA	NA	NA	NA	NA	NA	NA	NA	NA	NA	NA	NA	1.03681	351.015	9.375	NA	NA	NA	NA	NA	NA	NA	NA	NA	NA	NA	NA	23.106	10.9587
2020-01-16	113138	0.700914	NA	NA	NA	NA	NA	NA	NA	NA	NA	NA	NA	NA	NA	NA	0.943194	270.404	9.375	NA	NA	NA	NA	NA	NA	NA	NA	NA	NA	NA	NA	22.9415	11.3438
2020-01-17	93317	0.849792	NA	NA	NA	NA	NA	NA	NA	NA	NA	NA	NA	NA	NA	NA	0.985417	238.872	9.375	NA	NA	NA	NA	NA	NA	NA	NA	NA	NA	NA	NA	23.8092	11.8367
2020-01-18	96215	0.824196	NA	NA	NA	NA	NA	NA	NA	NA	NA	NA	NA	NA	NA	NA	1.10127	348.141	9.375	NA	NA	NA	NA	NA	NA	NA	NA	NA	NA	NA	NA	24.7478	12.1762
2020-01-19	90562	0.875643	NA	NA	NA	NA	NA	NA	NA	NA	NA	NA	NA	NA	NA	NA	1.08703	405.27	9.375	NA	NA	NA	NA	NA	NA	NA	NA	NA	NA	NA	NA	25.6347	12.2317
2020-01-20	78266	1.01321	NA	NA	NA	NA	NA	NA	NA	NA	NA	NA	NA	4040	2997.97	280	1.02528	311.081	9.375	NA	NA	NA	NA	NA	NA	NA	NA	NA	NA	NA	NA	26.356	12.2987
2020-01-21	74518	1.06417	NA	NA	NA	NA	NA	NA	NA	NA	NA	NA	NA	NA	NA	NA	1.06153	276.017	9.375	NA	NA	NA	NA	NA	NA	NA	NA	NA	NA	NA	NA	26.2875	12.544
2020-01-22	73886	1.07328	NA	NA	NA	NA	NA	NA	NA	NA	NA	NA	NA	NA	NA	NA	0.988194	255.354	9.375	NA	NA	NA	NA	NA	NA	NA	NA	NA	NA	NA	NA	26.8353	12.6242
2020-01-23	70653	1.12239	NA	NA	NA	NA	NA	NA	NA	NA	NA	NA	NA	NA	NA	NA	1.04736	258.981	9.375	NA	NA	NA	NA	NA	NA	NA	NA	NA	NA	NA	NA	27.3764	12.6617
2020-01-24	71853	1.10364	NA	NA	NA	NA	NA	NA	NA	NA	NA	NA	NA	NA	NA	NA	0.991528	204.24	9.375	NA	NA	NA	NA	NA	NA	NA	NA	NA	NA	NA	NA	26.3692	12.7592
2020-01-25	93300	0.849946	NA	NA	NA	NA	NA	NA	NA	NA	NA	NA	NA	NA	NA	NA	1.07001	374.452	9.375	NA	NA	NA	NA	NA	NA	NA	NA	NA	NA	NA	NA	25.2396	12.876
2020-01-26	70770	1.12053	NA	NA	NA	NA	NA	NA	NA	NA	NA	NA	NA	NA	NA	NA	1.00222	216.477	9.375	NA	NA	NA	NA	NA	NA	NA	NA	NA	NA	NA	NA	24.8874	12.7474
2020-01-27	69463	1.14161	NA	NA	NA	NA	NA	NA	NA	NA	NA	NA	NA	4492	3333.38	370	1.25528	278.486	9.375	NA	NA	NA	NA	NA	NA	NA	NA	NA	NA	NA	NA	24.0212	12.8244
2020-01-28	82855	0.957094	NA	NA	NA	NA	NA	NA	NA	NA	NA	NA	NA	NA	NA	NA	0.97	356.466	9.375	50.83	21.5	72	26	7.6	5.5	2.17	1.93	0.67	0.16	0.51	3.33	23.28	12.8831
2020-01-29	93718	0.846155	129	266	56.8	NA	34.3	23.53	0.84	4.78	2.65	2.13	10.77	NA	NA	NA	1.08875	368.414	9.375	NA	NA	NA	NA	NA	NA	NA	NA	NA	NA	NA	NA	23.2385	12.5473
2020-01-30	86257	0.919346	NA	NA	NA	NA	NA	NA	NA	NA	NA	NA	NA	NA	NA	NA	0.990417	194.13	9.37858	NA	NA	NA	NA	NA	NA	NA	NA	NA	NA	NA	NA	24.3218	12.3437
2020-01-31	115809	0.684748	NA	NA	NA	NA	NA	NA	NA	NA	NA	NA	NA	NA	NA	NA	0.812083	122.854	9.375	NA	NA	NA	NA	NA	NA	NA	NA	NA	NA	NA	NA	24.7932	11.7076
2020-02-01	114810	0.690706	NA	NA	NA	NA	NA	NA	NA	NA	NA	NA	NA	NA	NA	NA	1.04284	121.844	9.375	NA	NA	NA	NA	NA	NA	NA	NA	NA	NA	NA	NA	25.1102	11.014
2020-02-02	94929	0.835361	NA	NA	NA	NA	NA	NA	NA	NA	NA	NA	NA	NA	NA	NA	1.0153	120.302	9.375	NA	NA	NA	NA	NA	NA	NA	NA	NA	NA	NA	NA	25.49	11.5299
2020-02-03	78096	1.01542	NA	NA	NA	NA	NA	NA	NA	NA	NA	NA	NA	4303	3193.13	320	1.02931	125.102	9.375	18.7	12.1	31	22	3.2	4.6	1.23	2.02	0.69	0.17	0.52	3.37	25.7393	11.8219
2020-02-04	89288	0.888137	105	249	60.2	NA	37.1	23.79	0.49	5.23	3.17	2.06	13.31	NA	NA	NA	1.12931	229.231	9.375	NA	NA	NA	NA	NA	NA	NA	NA	NA	NA	NA	NA	25.9015	12.2041
2020-02-05	91992	0.862031	NA	NA	NA	NA	NA	NA	NA	NA	NA	NA	NA	NA	NA	NA	0.882917	132.219	9.375	NA	NA	NA	NA	NA	NA	NA	NA	NA	NA	NA	NA	25.0526	11.6668
2020-02-06	75518	1.05008	NA	NA	NA	NA	NA	NA	NA	NA	NA	NA	NA	NA	NA	NA	1.04111	127.711	9.375	NA	NA	NA	NA	NA	NA	NA	NA	NA	NA	NA	NA	24.6958	11.5233
2020-02-07	71907	1.10281	NA	NA	NA	NA	NA	NA	NA	NA	NA	NA	NA	NA	NA	NA	1.07361	137.642	9.55901	NA	NA	NA	NA	NA	NA	NA	NA	NA	NA	NA	NA	23.9321	12.0485
2020-02-08	70612	1.12304	NA	NA	NA	NA	NA	NA	NA	NA	NA	NA	NA	NA	NA	NA	1.15265	132.202	9.375	NA	NA	NA	NA	NA	NA	NA	NA	NA	NA	NA	NA	24.2605	12.3802
2020-02-09	70932	1.11797	NA	NA	NA	NA	NA	NA	NA	NA	NA	NA	NA	NA	NA	NA	1.0242	151.517	9.375	NA	NA	NA	NA	NA	NA	NA	NA	NA	NA	NA	NA	24.7485	12.4944
2020-02-10	106739	0.742934	NA	NA	NA	NA	NA	NA	NA	NA	NA	NA	NA	NA	NA	NA	0.966111	558.214	9.375	27.83	12.5	36	20	5.4	4.7	0.59	2.48	0.73	0.12	0.61	4.11	25.0889	12.3112
2020-02-11	112824	0.702865	189	362	43.6	NA	31.4	15.47	1.23	4.98	2.28	2.7	15.93	NA	NA	NA	0.765278	141.306	9.375	NA	NA	NA	NA	NA	NA	NA	NA	NA	NA	NA	NA	26.079	11.0355
2020-02-12	114721	0.691242	NA	NA	NA	NA	NA	NA	NA	NA	NA	NA	NA	3580	2656.61	270	0.734028	120	9.375	NA	NA	NA	NA	NA	NA	NA	NA	NA	NA	NA	NA	26.2739	9.92009
2020-02-13	105061	0.7548	NA	NA	NA	NA	NA	NA	NA	NA	NA	NA	NA	NA	NA	NA	0.852778	172.397	9.375	NA	NA	NA	NA	NA	NA	NA	NA	NA	NA	NA	NA	26.9824	9.93709
2020-02-14	99968	0.793254	NA	NA	NA	NA	NA	NA	NA	NA	NA	NA	NA	NA	NA	NA	0.740278	255.487	9.375	NA	NA	NA	NA	NA	NA	NA	NA	NA	NA	NA	NA	27.0828	10.9088
2020-02-15	82974	0.955721	NA	NA	NA	NA	NA	NA	NA	NA	NA	NA	NA	NA	NA	NA	0.923217	364.728	9.375	NA	NA	NA	NA	NA	NA	NA	NA	NA	NA	NA	NA	27.2115	11.5259
2020-02-16	101163	0.783883	NA	NA	NA	NA	NA	NA	NA	NA	NA	NA	NA	NA	NA	NA	0.935286	950.269	9.375	NA	NA	NA	NA	NA	NA	NA	NA	NA	NA	NA	NA	27.4996	11.8156
2020-02-17	115505	0.68655	NA	NA	NA	NA	NA	NA	NA	NA	NA	NA	NA	NA	NA	NA	0.681528	699.408	9.375	NA	NA	NA	NA	NA	NA	NA	NA	NA	NA	NA	NA	27.4906	11.6126
2020-02-18	122898	0.645251	NA	NA	NA	NA	NA	NA	NA	NA	NA	NA	NA	3544	2629.9	290	1.05097	293.549	9.375	47.17	16.9	47	19	8.4	6.9	0.78	3.71	0.31	0.17	0.14	6.12	27.1433	10.6524
2020-02-19	115452	0.686866	127	238	46.1	NA	36.5	19.24	1.6	4.84	2.77	2.07	17.26	NA	NA	NA	1.17417	468.68	9.375	NA	NA	NA	NA	NA	NA	NA	NA	NA	NA	NA	NA	26.0846	11.0961
2020-02-20	122471	0.6475	NA	NA	NA	NA	NA	NA	NA	NA	NA	NA	NA	NA	NA	NA	1.26389	1216.02	9.375	NA	NA	NA	NA	NA	NA	NA	NA	NA	NA	NA	NA	25.7454	10.9394
2020-02-21	127773	0.620632	NA	NA	NA	NA	NA	NA	NA	NA	NA	NA	NA	NA	NA	NA	1.01403	1936.98	9.375	NA	NA	NA	NA	NA	NA	NA	NA	NA	NA	NA	NA	25.6111	10.7447
2020-02-22	121971	0.650155	NA	NA	NA	NA	NA	NA	NA	NA	NA	NA	NA	NA	NA	NA	1.00575	2149.18	9.375	NA	NA	NA	NA	NA	NA	NA	NA	NA	NA	NA	NA	25.8421	10.3915
2020-02-23	133384	0.594524	NA	NA	NA	NA	NA	NA	NA	NA	NA	NA	NA	NA	NA	NA	1.04958	2133.19	9.375	NA	NA	NA	NA	NA	NA	NA	NA	NA	NA	NA	NA	25.0826	10.563
2020-02-24	119397	0.664171	NA	NA	NA	NA	NA	NA	NA	NA	NA	NA	NA	3688	2736.76	255	1.40028	2047.05	9.375	NA	NA	NA	NA	NA	NA	NA	NA	NA	NA	NA	NA	24.9708	10.4435
2020-02-25	121545	0.652433	NA	NA	NA	NA	NA	NA	NA	NA	NA	NA	NA	NA	NA	NA	0.887639	2043.76	9.375	10.63	8.85	81	18	2.3	4.1	0.5	2.92	0.29	0.14	0.15	3.6	24.1476	11.0012
2020-02-26	139295	0.569295	93	181	46.8	NA	24.4	10.4	1.93	3.52	1.71	1.81	14	NA	NA	NA	0.920972	1601.3	9.375	NA	NA	NA	NA	NA	NA	NA	NA	NA	NA	NA	NA	23.399	10.0984
2020-02-27	138602	0.572142	NA	NA	NA	NA	NA	NA	NA	NA	NA	NA	NA	NA	NA	NA	0.98875	1850.09	9.375	NA	NA	NA	NA	NA	NA	NA	NA	NA	NA	NA	NA	23.4511	9.2743
2020-02-28	126593	0.626417	NA	NA	NA	NA	NA	NA	NA	NA	NA	NA	NA	NA	NA	NA	1.59056	2400	9.375	NA	NA	NA	NA	NA	NA	NA	NA	NA	NA	NA	NA	23.3417	10.1566
2020-02-29	114256	0.694055	NA	NA	NA	NA	NA	NA	NA	NA	NA	NA	NA	NA	NA	NA	0.814186	2031.34	9.375	NA	NA	NA	NA	NA	NA	NA	NA	NA	NA	NA	NA	23.4021	10.8965
2020-03-01	133217	0.595269	NA	NA	NA	NA	NA	NA	NA	NA	NA	NA	NA	NA	NA	NA	1.05292	1941.61	9.375	NA	NA	NA	NA	NA	NA	NA	NA	NA	NA	NA	NA	23.3381	10.8234
2020-03-02	112165	0.706994	NA	NA	NA	NA	NA	NA	NA	NA	NA	NA	NA	4303	3193.13	250	1.46667	1873.18	9.375	NA	NA	NA	NA	NA	NA	NA	NA	NA	NA	NA	NA	23.5374	10.3246
2020-03-03	102508	0.773598	NA	NA	NA	NA	NA	NA	NA	NA	NA	NA	NA	NA	NA	NA	1.30931	1698.22	9.375	NA	NA	NA	NA	NA	NA	NA	NA	NA	NA	NA	NA	24.3356	11.196
2020-03-04	94355	0.840443	NA	NA	NA	NA	NA	NA	NA	NA	NA	NA	NA	NA	NA	NA	1.28556	1577.81	9.375	11.5	9.9	26	25	2.9	5.4	1.41	3.35	0.2	0.24	-0.04	3.99	25.1425	11.5461
2020-03-05	86896	0.912585	119	260	90.3	NA	39.2	25.35	1.08	5.08	2.97	2.11	13.85	NA	NA	NA	1.52083	1513.76	9.375	NA	NA	NA	NA	NA	NA	NA	NA	NA	NA	NA	NA	26.1251	11.7511
2020-03-06	83741	0.946967	NA	NA	NA	NA	NA	NA	NA	NA	NA	NA	NA	NA	NA	NA	1.31986	1435.83	9.375	NA	NA	NA	NA	NA	NA	NA	NA	NA	NA	NA	NA	27.6267	11.9501
2020-03-07	80699	0.982664	NA	NA	NA	NA	NA	NA	NA	NA	NA	NA	NA	NA	NA	NA	1.54854	1396.48	9.375	NA	NA	NA	NA	NA	NA	NA	NA	NA	NA	NA	NA	28.3727	11.9608
2020-03-08	76937	1.03071	NA	NA	NA	NA	NA	NA	NA	NA	NA	NA	NA	NA	NA	NA	1.35833	1366.24	9.375	8.17	12	25	22	1.5	5.2	0.96	3.29	0.3	0.23	0.07	4.24	28.8439	12.0943
2020-03-09	74759	1.06074	93	272	125	NA	49.2	27.56	0.7	4.94	3.41	1.53	21.64	4780	3547.1	285	1.18639	1328.24	9.375	NA	NA	NA	NA	NA	NA	NA	NA	NA	NA	NA	NA	29.174	12.2736
2020-03-10	103452	0.766539	NA	NA	NA	NA	NA	NA	NA	NA	NA	NA	NA	NA	NA	NA	1.38164	1750.21	9.375	NA	NA	NA	NA	NA	NA	NA	NA	NA	NA	NA	NA	29.4054	12.3412
2020-03-11	97234	0.815558	NA	NA	NA	NA	NA	NA	NA	NA	NA	NA	NA	NA	NA	NA	1.21333	1458.5	9.375	41.83	15.9	59	17	7.7	5.4	0.962727	3.12909	1.2	0.202727	0.997273	4.43727	29.5849	11.8744
2020-03-12	87496	0.906327	129	NA	NA	NA	NA	NA	NA	NA	NA	NA	NA	NA	NA	NA	1.62375	1217.25	9.375	NA	NA	NA	NA	NA	NA	NA	NA	NA	NA	NA	NA	29.7699	11.5237
2020-03-13	76667	1.03434	NA	NA	NA	NA	NA	NA	NA	NA	NA	NA	NA	NA	NA	NA	1.40417	183.898	9.375	NA	NA	NA	NA	NA	NA	NA	NA	NA	NA	NA	NA	29.9815	11.6983
2020-03-14	94279	0.841121	NA	NA	NA	NA	NA	NA	NA	NA	NA	NA	NA	NA	NA	NA	1.31476	163.517	9.375	NA	NA	NA	NA	NA	NA	NA	NA	NA	NA	NA	NA	30.235	11.6211
2020-03-15	70463	1.12541	NA	NA	NA	NA	NA	NA	NA	NA	NA	NA	NA	NA	NA	NA	1.47507	120.932	9.375	NA	NA	NA	NA	NA	NA	NA	NA	NA	NA	NA	NA	30.5272	11.5448
2020-03-16	71298	1.11223	NA	NA	NA	NA	NA	NA	NA	NA	NA	NA	NA	NA	NA	NA	1.37736	125.972	9.375	NA	NA	NA	NA	NA	NA	NA	NA	NA	NA	NA	NA	30.771	11.8701
2020-03-17	80874	0.980538	NA	NA	NA	NA	NA	NA	NA	NA	NA	NA	NA	NA	NA	NA	1.88625	202.83	9.375	NA	NA	NA	NA	NA	NA	NA	NA	NA	NA	NA	NA	30.9037	12.4077
2020-03-18	67911	1.1677	NA	NA	NA	NA	NA	NA	NA	NA	NA	NA	NA	NA	NA	NA	1.31681	121.321	9.375	NA	NA	NA	NA	NA	NA	NA	NA	NA	NA	NA	NA	31.6819	12.6742
2020-03-19	67167	1.18064	NA	NA	NA	NA	NA	NA	NA	NA	NA	NA	NA	NA	NA	NA	1.47264	172.019	9.375	9.7	9.2	30	23	2.8	4.7	0.97	2.7	0.34	0.13	0.21	3.73	31.6853	12.8325
2020-03-20	65397	1.21259	NA	NA	NA	NA	NA	NA	NA	NA	NA	NA	NA	NA	NA	NA	1.61042	120.733	9.375	NA	NA	NA	NA	NA	NA	NA	NA	NA	NA	NA	NA	30.8494	13.0196
2020-03-21	64243	1.23438	NA	NA	NA	NA	NA	NA	NA	NA	NA	NA	NA	NA	NA	NA	1.54729	121.522	9.375	NA	NA	NA	NA	NA	NA	NA	NA	NA	NA	NA	NA	30.4786	13.0026
2020-03-22	63083	1.25707	NA	NA	NA	NA	NA	NA	NA	NA	NA	NA	NA	NA	NA	NA	1.44347	121.789	9.375	NA	NA	NA	NA	NA	NA	NA	NA	NA	NA	NA	NA	30.7544	12.8329
2020-03-23	61247	1.29476	NA	NA	NA	NA	NA	NA	NA	NA	NA	NA	NA	NA	NA	NA	1.65069	121.345	9.375	NA	NA	NA	NA	NA	NA	NA	NA	NA	NA	NA	NA	31.0361	12.686
2020-03-24	62272	1.27345	NA	NA	NA	NA	NA	NA	NA	NA	NA	NA	NA	5152	3823.15	240	1.33389	168.911	9.375	NA	NA	NA	NA	NA	NA	NA	NA	NA	NA	NA	NA	31.0481	12.5505
2020-03-25	62748	1.26379	NA	NA	NA	NA	NA	NA	NA	NA	NA	NA	NA	NA	NA	NA	1.14556	122.858	9.375	NA	NA	NA	NA	NA	NA	NA	NA	NA	NA	NA	NA	29.885	12.5624
2020-03-26	61564	1.28809	NA	NA	NA	NA	NA	NA	NA	NA	NA	NA	NA	NA	NA	NA	1.15833	147.603	9.375	8.8	NA	36	NA	NA	4	0.9	2.4	0.31	0.12	0.19	3.1	28.3331	12.6781
2020-03-27	61470	1.29006	NA	NA	NA	NA	NA	NA	NA	NA	NA	NA	NA	NA	NA	NA	1.22222	163.213	9.375	NA	NA	NA	NA	NA	NA	NA	NA	NA	NA	NA	NA	27.2432	12.8522
2020-03-28	59527	1.33217	NA	NA	NA	NA	NA	NA	NA	NA	NA	NA	NA	NA	NA	NA	1.25681	172.506	9.375	NA	NA	NA	NA	NA	NA	NA	NA	NA	NA	NA	NA	27.1564	13.105
2020-03-29	60885	1.30246	NA	NA	NA	NA	NA	NA	NA	NA	NA	NA	NA	NA	NA	NA	1.44551	159.558	9.375	NA	NA	NA	NA	NA	NA	NA	NA	NA	NA	NA	NA	27.7578	13.2555
2020-03-30	68300	1.16105	NA	NA	NA	NA	NA	NA	NA	NA	NA	NA	NA	NA	NA	NA	1.22903	310.515	9.375	NA	NA	NA	NA	NA	NA	NA	NA	NA	NA	NA	NA	27.7714	12.9053
2016-12-31	NA	NA	NA	NA	NA	NA	NA	NA	NA	NA	NA	NA	NA	NA	NA	NA	1.34091	NA	NA	NA	NA	NA	NA	NA	NA	NA	NA	NA	NA	NA	NA	20.0763	NA
2017-01-01	NA	NA	NA	NA	NA	NA	NA	NA	NA	NA	NA	NA	NA	NA	NA	NA	1.14111	NA	NA	17	NA	13.2	2.38	4.8	10	4.76	2.74	1.62	0.97	0.65	5.24	19.8938	NA
2020-03-31	NA	NA	NA	NA	NA	NA	NA	NA	NA	NA	NA	NA	NA	NA	NA	NA	1.09767	158.35	9.375	NA	NA	NA	NA	NA	NA	NA	NA	NA	NA	NA	NA	27.3379	12.7764
