# Supplementary material for: Microbial communities across activated sludge plants show recurring species-level seasonal patterns
Source: ISME Commun. 2022 Feb 18;2:18. doi: 10.1038/s43705-022-00098-4 (PMC9723569; doi:10.1038/s43705-022-00098-4)
Supplement: Supplementary file 5 — Dataset4 [file 43705_2022_98_MOESM5_ESM.xlsx]

## Sheet: supplementary_file_s4
measurement	Plant	p.val.BH	mod_mean	amp	phase	amp.ci95	phase.ci95	phase.week	phase.week.95ci	Significant	Cohort
AS_SS_tank	Damhusåen	0.0015	11.0709	487.654	1.7064	138.771	0.2846	14	2	significant	Spring_cohort
DO_setpoint	Damhusåen	0.0035	-0.0002	0.1121	0.7499	0.0343	0.3061	6	3	significant	Winter_cohort
HRT	Aalborg W	0.0018	0	0.0651	3.5799	0.0189	0.2904	30	2	significant	Summer_cohort
NO3_effluent	Aalborg W	0.0022	0.0107	1.1203	0.6424	0.3197	0.2854	5	2	significant	Winter_cohort
NOX_effluent	Damhusåen	0.0004	0.0119	1.3356	0.4307	0.2773	0.2076	4	2	significant	Winter_cohort
NwoTAN_loads	Damhusåen	0.0043	4.9089	288.321	1.0158	97.5731	0.3384	8	3	significant	Winter_cohort
SS_effluent	Damhusåen	0.0046	0.0359	5.8977	1.8465	2.0477	0.3472	15	3	significant	Spring_cohort
SVI_tank	Damhusåen	0.006	0.377	32.5149	1.5928	11.9277	0.3668	13	3	significant	Spring_cohort
Temperature_tank	Aalborg W	0	-0.0437	4.2494	4.0667	0.3311	0.0779	34	1	significant	Summer_cohort
Temperature_tank	Damhusåen	0	-0.0328	4.3345	4.0319	0.4282	0.0988	33	1	significant	Summer_cohort
AS_SS_tank	Aalborg W	0.0102	3.8929	346.841	0.7553	127.393	0.3673	6	3	non-significant	non-significant
Chlorides_loads	Aalborg W	0.1392	31.2627	3187.09	6.2582	2261.32	0.7095	52	6	non-significant	non-significant
Coag_dose_LB	Damhusåen	0.0156	3.1495	410.543	0.8372	183.039	0.4458	7	4	non-significant	non-significant
COD_effluent	Aalborg W	0.1882	0.0407	2.0086	1.2167	1.6358	0.8144	10	7	non-significant	non-significant
COD_loads	Aalborg W	0.4124	5.065	1686.3	5.6417	2249.18	1.3338	47	11	non-significant	non-significant
CODsoluble_effluent	Damhusåen	0.034	-0.0282	2.4387	2.7589	1.2964	0.5316	23	4	non-significant	non-significant
CODsoluble_loads	Damhusåen	0.2386	-4.6741	605.789	0.0286	615.6	1.0162	0	8	non-significant	non-significant
Conductivity_influent	Aalborg W	0.7094	0.25	5.5441	6.2471	12.5997	2.2727	52	19	non-significant	non-significant
DO_setpoint	Aalborg W	0.6953	-0.0004	0.0183	4.4209	0.0422	2.2988	37	19	non-significant	non-significant
FeCl_dosed_Ld	Aalborg W	0.444	-32.1096	4298.9	2.7512	5749.21	1.3374	23	11	non-significant	non-significant
FOG_loads	Aalborg W	0.3274	13.5055	1125.07	3.4918	1280.91	1.1385	29	9	non-significant	non-significant
HRT	Damhusåen	0.0156	-0.0005	0.189	3.6503	0.0846	0.4476	30	4	non-significant	non-significant
Metal_dose_LB	Damhusåen	0.8866	-0.3705	43.6711	6.1163	144.131	3.1416	51	26	non-significant	non-significant
Molasses_Ld	Aalborg W	0.444	-40.697	5212.98	2.6867	7101.94	1.3624	22	11	non-significant	non-significant
NH4_effluent	Aalborg W	0.148	-0.0023	0.2498	5.35	0.1827	0.7313	44	6	non-significant	non-significant
NH4_effluent	Damhusåen	0.4018	-0.0063	0.23	0.1019	0.3057	1.3295	1	11	non-significant	non-significant
NH4_loads	Aalborg W	0.226	2.696	100.028	0.3622	92.2155	0.9219	3	8	non-significant	non-significant
NH4_loads	Damhusåen	0.3615	2.6092	115.864	6.2184	143.783	1.241	51	10	non-significant	non-significant
NOX_loads	Damhusåen	0.0339	0.3431	27.2136	0.6658	14.2969	0.5254	6	4	non-significant	non-significant
NwoTAN_loads	Aalborg W	0.1882	-0.2884	52.7961	6.2356	42.6381	0.8076	52	7	non-significant	non-significant
PAX_Ld	Aalborg W	0.0152	-0.0022	5.4664	0.2877	2.6635	0.4873	2	4	non-significant	non-significant
pH_influent	Aalborg W	0.4314	0.0003	0.0389	0.2857	0.0541	1.3933	2	12	non-significant	non-significant
Pinsol_effluent	Aalborg W	0.0529	0.0021	0.0935	0.7346	0.05	0.5347	6	4	non-significant	non-significant
Pinsol_effluent	Damhusåen	0.0523	0.0004	0.159	2.1177	0.0952	0.5986	18	5	non-significant	non-significant
Pinsol_loads	Damhusåen	0.1266	0.0007	0.4271	2.6516	0.3307	0.7744	22	6	non-significant	non-significant
PO4_effluent	Aalborg W	0.0558	0.0003	0.0523	2.4824	0.0287	0.5495	21	5	non-significant	non-significant
PO4_effluent	Damhusåen	0.0364	-0.0012	0.0885	4.4299	0.0481	0.5437	37	4	non-significant	non-significant
PO4_loads	Damhusåen	0.9893	0.2597	2.7905	2.7864	38.0606	3.1416	23	26	non-significant	non-significant
return_SS_tank	Aalborg W	0.1258	5.8818	269.134	5.3329	182.224	0.6771	44	6	non-significant	non-significant
SRT	Damhusåen	0.8866	-0.0012	0.222	4.6295	0.899	3.1416	38	26	non-significant	non-significant
SS_effluent	Aalborg W	0.1971	0.0093	0.7844	6.0934	0.6656	0.8486	50	7	non-significant	non-significant
SS_loads	Aalborg W	0.8048	1.6061	699.822	3.6968	2098.19	2.9982	31	25	non-significant	non-significant
SS_loads	Damhusåen	0.0377	43.0722	2238.58	1.4019	1236.85	0.5525	12	5	non-significant	non-significant
SVI_tank	Aalborg W	0.0529	0.3931	23.3657	1.8899	12.2832	0.5257	16	4	non-significant	non-significant
TP_loads	Aalborg W	0.2848	0.4735	18.6827	0.6519	19.1892	1.0271	5	9	non-significant	non-significant
